# Supplementary material for: Milk recording data indicates the importance of fertility, including age at first calving, on the progression of first lactation cows to second lactation
Source: PLoS One. 2024 Jan 29;19(1):e0297657. doi: 10.1371/journal.pone.0297657 (PMC10824451; doi:10.1371/journal.pone.0297657)
Supplement: S3 Table — (XLSX) [file pone.0297657.s003.xlsx]

## Sheet: Sheet1
BirthDate	Breed	Age	AgeDCalv	AgeMCalv	Date	D2	Prod305	StdPrt	StdFat	AvCCS	ProdTotal	CumPrt	CumFat	AvCCL	Days	NoSe	H1D	S1D	SLD	CoD	DrD	BarrD	ReprStat	LastPDDate	AssPreg	Age1stCalv	CalvSobSe	CalvSobCo	CalvCaCa	CalvCaS1Lact1	CalvCaCoLact1	SimDays	SimNoSe	SimS1D	SimSLD	SimCoD	SimExD	SimReprStat	ExitDays	ExitDate	ExitReason	RecalvD	RecalvDate	SimPEndDate	DryDate	DaysArrivalAfterCalv	LServD	FertStat	LServDaysSince
2017-07-06	HF	2y6m	916	30	2020-01-08	2020-01-08	NULL	NULL	NULL	NULL	0	NULL	NULL	0	0	0	NULL	NULL	NULL	NULL	0	NULL	8	NULL	0	916	NULL	NULL	NULL	NULL	NULL	0	0	NULL	NULL	NULL	0	7	0	2020-01-08	CALV	NULL	NULL	2020-01-08	2020-01-08	NULL	NULL	SOLD	NULL
2018-03-26	HF	21m	649	22	2020-01-04	2020-01-14	223.378	0.0368759	0.0490759	NULL	223.378	0.0368759	0.0490759	NULL	10	0	NULL	NULL	NULL	NULL	10	NULL	8	NULL	0	649	NULL	NULL	NULL	NULL	NULL	10	0	NULL	NULL	NULL	10	7	10	2020-01-14	CULL	NULL	NULL	2020-01-14	2020-01-14	NULL	NULL	SOLD	NULL
2017-10-01	HF	2y3m	828	27	2020-01-07	2020-01-16	232.972	0.0316635	0.0442905	NULL	232.972	0.0316635	0.0442905	NULL	9	0	NULL	NULL	NULL	NULL	9	NULL	8	NULL	0	828	NULL	NULL	NULL	NULL	NULL	9	0	NULL	NULL	NULL	9	7	9	2020-01-16	CULL	NULL	NULL	2020-01-16	2020-01-16	NULL	NULL	SOLD	NULL
2017-08-06	HF	2y5m	883	29	2020-01-06	2020-01-16	261.228	0.0315913	0.0439994	NULL	261.228	0.0315913	0.0439994	NULL	10	0	NULL	NULL	NULL	NULL	10	NULL	8	NULL	0	883	NULL	NULL	NULL	NULL	NULL	10	0	NULL	NULL	NULL	10	7	10	2020-01-16	CULL	NULL	NULL	2020-01-16	2020-01-16	NULL	NULL	SOLD	NULL
2017-09-10	HF	2y3m	848	28	2020-01-06	2020-01-16	261.228	0.0315913	0.0439994	NULL	261.228	0.0315913	0.0439994	NULL	10	0	NULL	NULL	NULL	NULL	10	NULL	8	NULL	0	848	NULL	NULL	NULL	NULL	NULL	10	0	NULL	NULL	NULL	10	7	10	2020-01-16	CULL	NULL	NULL	2020-01-16	2020-01-16	NULL	NULL	SOLD	NULL
2017-09-10	HF	2y3m	850	28	2020-01-08	2020-01-17	232.699	0.0316381	0.0442742	NULL	232.699	0.0316381	0.0442742	NULL	9	0	NULL	NULL	NULL	NULL	9	NULL	8	NULL	0	850	NULL	NULL	NULL	NULL	NULL	9	0	NULL	NULL	NULL	9	7	9	2020-01-17	CULL	NULL	NULL	2020-01-17	2020-01-17	NULL	NULL	SOLD	NULL
2017-11-02	HF	2y2m	794	26	2020-01-05	2020-01-17	309.298	0.0369104	0.0487486	NULL	309.298	0.0369104	0.0487486	NULL	12	0	NULL	NULL	NULL	NULL	12	NULL	8	NULL	0	794	NULL	NULL	NULL	NULL	NULL	12	0	NULL	NULL	NULL	12	7	12	2020-01-17	CULL	NULL	NULL	2020-01-17	2020-01-17	NULL	NULL	SOLD	NULL
2017-05-19	HF	2y7m	960	32	2020-01-04	2020-01-20	392.066	0.0390678	0.0420956	28	392.066	0.0390678	0.0420956	28	16	0	NULL	NULL	NULL	NULL	16	NULL	8	NULL	0	960	NULL	NULL	NULL	NULL	NULL	16	0	NULL	NULL	NULL	16	7	16	2020-01-20	CULL	NULL	NULL	2020-01-20	2020-01-20	NULL	NULL	SOLD	NULL
2017-10-14	HF	2y2m	810	27	2020-01-02	2020-01-21	431.032	0.0350854	0.0479485	NULL	431.032	0.0350854	0.0479485	NULL	19	0	NULL	NULL	NULL	NULL	19	NULL	8	NULL	0	810	NULL	NULL	NULL	NULL	NULL	19	0	NULL	NULL	NULL	19	7	19	2020-01-21	CULL	NULL	NULL	2020-01-21	2020-01-21	NULL	NULL	SOLD	NULL
2017-07-19	HF	2y5m	902	30	2020-01-07	2020-01-22	406.919	0.0337129	0.0471543	NULL	406.919	0.0337129	0.0471543	NULL	15	0	NULL	NULL	NULL	NULL	15	NULL	8	NULL	0	902	NULL	NULL	NULL	NULL	NULL	15	0	NULL	NULL	NULL	15	7	15	2020-01-22	CULL	NULL	NULL	2020-01-22	2020-01-22	NULL	NULL	SOLD	NULL
2017-12-15	HF	2y0m	749	25	2020-01-03	2020-01-22	480.952	0.0361743	0.0455746	NULL	480.952	0.0361743	0.0455746	NULL	19	0	NULL	NULL	NULL	NULL	19	NULL	8	NULL	0	749	NULL	NULL	NULL	NULL	NULL	19	0	NULL	NULL	NULL	19	7	19	2020-01-22	CULL	NULL	NULL	2020-01-22	2020-01-22	NULL	NULL	SOLD	NULL
2017-12-18	HF	2y0m	750	25	2020-01-07	2020-01-24	341.64	0.0342666	0.0418473	NULL	341.64	0.0342666	0.0418473	NULL	17	0	NULL	NULL	NULL	NULL	17	NULL	8	NULL	0	750	NULL	NULL	NULL	NULL	NULL	17	0	NULL	NULL	NULL	17	7	17	2020-01-24	CULL	NULL	NULL	2020-01-24	2020-01-24	NULL	NULL	SOLD	NULL
2017-10-10	HF	2y3m	838	27	2020-01-26	2020-01-27	19.521	0.0352387	0.0485061	NULL	19.521	0.0352387	0.0485061	NULL	1	0	NULL	NULL	NULL	NULL	1	NULL	7	NULL	0	838	NULL	NULL	NULL	NULL	NULL	1	0	NULL	NULL	NULL	1	7	1	2020-01-27	DEAD	NULL	NULL	2020-01-27	2020-01-27	NULL	NULL	DIED	NULL
2020-09-27	HF	-246d	-246	-8	2020-01-25	2020-01-27	36.0716	0.0380507	0.0418539	NULL	36.0716	0.0380507	0.0418539	NULL	2	0	NULL	NULL	NULL	NULL	2	NULL	8	NULL	0	-246	NULL	NULL	NULL	NULL	NULL	2	0	NULL	NULL	NULL	2	7	2	2020-01-27	CULL	NULL	NULL	2020-01-27	2020-01-27	246	NULL	SOLD	NULL
2017-11-28	HF	2y1m	771	26	2020-01-08	2020-01-27	132.158	0.0372392	0.0533916	NULL	132.158	0.0372392	0.0533916	NULL	19	0	NULL	NULL	NULL	NULL	6	NULL	8	NULL	0	771	NULL	NULL	NULL	NULL	NULL	19	0	NULL	NULL	NULL	19	7	19	2020-01-27	CULL	NULL	NULL	2020-01-27	2020-01-14	NULL	NULL	SOLD	NULL
2017-04-27	HF	2y8m	985	33	2020-01-07	2020-01-27	507.975	0.0380877	0.0217742	93	507.975	0.0380877	0.0217742	93	20	0	NULL	NULL	NULL	NULL	20	NULL	8	NULL	0	985	NULL	NULL	NULL	NULL	NULL	20	0	NULL	NULL	NULL	20	7	20	2020-01-27	CULL	NULL	NULL	2020-01-27	2020-01-27	NULL	NULL	SOLD	NULL
2017-09-10	HF	2y3m	846	28	2020-01-04	2020-01-27	518.554	0.0311104	0.0434594	NULL	518.554	0.0311104	0.0434594	NULL	23	0	NULL	NULL	NULL	NULL	23	NULL	8	NULL	0	846	NULL	NULL	NULL	NULL	NULL	23	0	NULL	NULL	NULL	23	7	23	2020-01-27	CULL	NULL	NULL	2020-01-27	2020-01-27	NULL	NULL	SOLD	NULL
2017-01-21	HF	2y11m	1077	36	2020-01-03	2020-01-27	606.772	0.0362025	0.0428842	43	606.772	0.0362025	0.0428842	43	24	0	NULL	NULL	NULL	NULL	24	NULL	8	NULL	0	1077	NULL	NULL	NULL	NULL	NULL	24	0	NULL	NULL	NULL	24	7	24	2020-01-27	CULL	NULL	NULL	2020-01-27	2020-01-27	NULL	NULL	SOLD	NULL
2017-10-10	HF	2y3m	837	27	2020-01-25	2020-01-28	40.5813	0.0379066	0.0513631	NULL	40.5813	0.0379066	0.0513631	NULL	3	0	NULL	NULL	NULL	NULL	3	NULL	8	NULL	0	837	NULL	NULL	NULL	NULL	NULL	3	0	NULL	NULL	NULL	3	7	3	2020-01-28	CULL	NULL	NULL	2020-01-28	2020-01-28	NULL	NULL	SOLD	NULL
2017-12-07	HF	2y1m	776	25	2020-01-22	2020-01-30	208.398	0.03342	0.041156	NULL	208.398	0.03342	0.041156	NULL	8	0	NULL	NULL	NULL	NULL	8	NULL	8	NULL	0	776	NULL	NULL	NULL	NULL	NULL	8	0	NULL	NULL	NULL	8	7	8	2020-01-30	CULL	NULL	NULL	2020-01-30	2020-01-30	NULL	NULL	SOLD	NULL
2017-09-11	HF	2y4m	860	28	2020-01-19	2020-01-30	257.842	0.0354231	0.0475127	NULL	257.842	0.0354231	0.0475127	NULL	11	0	NULL	NULL	NULL	NULL	11	NULL	8	NULL	0	860	NULL	NULL	NULL	NULL	NULL	11	0	NULL	NULL	NULL	11	7	11	2020-01-30	CULL	NULL	NULL	2020-01-30	2020-01-30	NULL	NULL	SOLD	NULL
2017-10-20	HF	2y2m	803	27	2020-01-01	2020-02-02	656.516	0.030917	0.022408	157	656.516	0.030917	0.022408	157	32	0	NULL	NULL	NULL	NULL	32	NULL	8	NULL	0	803	NULL	NULL	NULL	NULL	NULL	32	0	NULL	NULL	NULL	32	7	32	2020-02-02	CULL	NULL	NULL	2020-02-02	2020-02-02	NULL	NULL	SOLD	NULL
2017-09-30	HF	2y3m	840	28	2020-01-18	2020-02-04	483.013	0.0312218	0.0414759	41	483.013	0.0312218	0.0414759	41	17	0	NULL	NULL	NULL	NULL	17	NULL	8	NULL	0	840	NULL	NULL	NULL	NULL	NULL	17	0	NULL	NULL	NULL	17	7	17	2020-02-04	CULL	NULL	NULL	2020-02-04	2020-02-04	NULL	NULL	SOLD	NULL
2017-06-27	HF	2y6m	935	31	2020-01-18	2020-02-04	385.998	0.0341731	0.043591	NULL	385.998	0.0341731	0.043591	NULL	17	0	NULL	NULL	NULL	NULL	17	NULL	8	NULL	0	935	NULL	NULL	NULL	NULL	NULL	17	0	NULL	NULL	NULL	17	7	17	2020-02-04	CULL	NULL	NULL	2020-02-04	2020-02-04	NULL	NULL	SOLD	NULL
2017-09-13	HF	2y4m	852	28	2020-01-13	2020-02-04	475.959	0.0335463	0.0450594	NULL	475.959	0.0335463	0.0450594	NULL	22	0	NULL	NULL	NULL	NULL	22	NULL	8	NULL	0	852	NULL	NULL	NULL	NULL	NULL	22	0	NULL	NULL	NULL	22	7	22	2020-02-04	CULL	NULL	NULL	2020-02-04	2020-02-04	NULL	NULL	SOLD	NULL
2020-09-28	HF	-261d	-261	-8	2020-01-11	2020-02-04	692.345	0.0334854	0.035478	32	692.345	0.0334854	0.035478	32	24	0	NULL	NULL	NULL	NULL	24	NULL	8	NULL	0	-261	NULL	NULL	NULL	NULL	NULL	24	0	NULL	NULL	NULL	24	7	24	2020-02-04	CULL	NULL	NULL	2020-02-04	2020-02-04	261	NULL	SOLD	NULL
2018-05-05	DK	20m	634	20	2020-01-29	2020-02-06	196.507	0.0352202	0.0430198	NULL	196.507	0.0352202	0.0430198	NULL	8	0	NULL	NULL	NULL	NULL	8	NULL	8	NULL	0	634	NULL	NULL	NULL	NULL	NULL	8	0	NULL	NULL	NULL	8	7	8	2020-02-06	CULL	NULL	NULL	2020-02-06	2020-02-06	NULL	NULL	SOLD	NULL
2017-09-27	HF	2y3m	838	28	2020-01-13	2020-02-06	708.576	0.0287553	0.0305951	54	708.576	0.0287553	0.0305951	54	24	0	NULL	NULL	NULL	NULL	24	NULL	8	NULL	0	838	NULL	NULL	NULL	NULL	NULL	24	0	NULL	NULL	NULL	24	7	24	2020-02-06	CULL	NULL	NULL	2020-02-06	2020-02-06	NULL	NULL	SOLD	NULL
2017-09-21	HF	2y3m	842	28	2020-01-11	2020-02-06	581.555	0.0341629	0.039728	NULL	581.555	0.0341629	0.039728	NULL	26	0	NULL	NULL	NULL	NULL	26	NULL	8	NULL	0	842	NULL	NULL	NULL	NULL	NULL	26	0	NULL	NULL	NULL	26	7	26	2020-02-06	CULL	NULL	NULL	2020-02-06	2020-02-06	NULL	NULL	SOLD	NULL
2017-10-23	HF	2y2m	801	27	2020-01-02	2020-02-06	750.82	0.0317048	0.041914	20	750.82	0.0317048	0.041914	20	35	0	NULL	NULL	NULL	NULL	35	NULL	8	NULL	0	801	NULL	NULL	NULL	NULL	NULL	35	0	NULL	NULL	NULL	35	7	35	2020-02-06	CULL	NULL	NULL	2020-02-06	2020-02-06	NULL	NULL	SOLD	NULL
2017-12-15	HF	2y1m	774	25	2020-01-28	2020-02-10	291.202	0.0368595	0.0462432	NULL	291.202	0.0368595	0.0462432	NULL	13	0	NULL	NULL	NULL	NULL	13	NULL	8	NULL	0	774	NULL	NULL	NULL	NULL	NULL	13	0	NULL	NULL	NULL	13	7	13	2020-02-10	CULL	NULL	NULL	2020-02-10	2020-02-10	NULL	NULL	SOLD	NULL
2017-08-15	HF	2y4m	878	29	2020-01-10	2020-02-10	757.873	0.0326825	0.0438772	NULL	757.873	0.0326825	0.0438772	NULL	31	0	NULL	NULL	NULL	NULL	31	NULL	8	NULL	0	878	NULL	NULL	NULL	NULL	NULL	31	0	NULL	NULL	NULL	31	7	31	2020-02-10	CULL	NULL	NULL	2020-02-10	2020-02-10	NULL	NULL	SOLD	NULL
2017-11-03	HF	2y2m	820	27	2020-02-01	2020-02-11	299.494	0.0325078	0.0417737	NULL	299.494	0.0325078	0.0417737	NULL	10	0	NULL	NULL	NULL	NULL	10	NULL	8	NULL	0	820	NULL	NULL	NULL	NULL	NULL	10	0	NULL	NULL	NULL	10	7	10	2020-02-11	CULL	NULL	NULL	2020-02-11	2020-02-11	NULL	NULL	SOLD	NULL
2018-03-24	HF	21m	668	22	2020-01-21	2020-02-11	635.293	0.0318529	0.0514909	19	635.293	0.0318529	0.0514909	19	21	0	NULL	NULL	NULL	NULL	21	NULL	8	NULL	0	668	NULL	NULL	NULL	NULL	NULL	21	0	NULL	NULL	NULL	21	7	21	2020-02-11	CULL	NULL	NULL	2020-02-11	2020-02-11	NULL	NULL	SOLD	NULL
2017-04-19	HF	2y8m	1002	33	2020-01-16	2020-02-11	620.144	0.0333838	0.0430452	NULL	620.144	0.0333838	0.0430452	NULL	26	0	NULL	NULL	NULL	NULL	26	NULL	8	NULL	0	1002	NULL	NULL	NULL	NULL	NULL	26	0	NULL	NULL	NULL	26	7	26	2020-02-11	CULL	NULL	NULL	2020-02-11	2020-02-11	NULL	NULL	SOLD	NULL
2018-03-20	HF	21m	667	22	2020-01-16	2020-02-11	909.345	0.0302412	0.0420383	25	909.345	0.0302412	0.0420383	25	26	0	NULL	NULL	NULL	NULL	26	NULL	8	NULL	0	667	NULL	NULL	NULL	NULL	NULL	26	0	NULL	NULL	NULL	26	7	26	2020-02-11	CULL	NULL	NULL	2020-02-11	2020-02-11	NULL	NULL	SOLD	NULL
2017-11-26	HF	2y1m	777	26	2020-01-12	2020-02-11	986.842	0.0349297	0.0380225	97	986.842	0.0349297	0.0380225	97	30	0	NULL	NULL	NULL	NULL	30	NULL	8	NULL	0	777	NULL	NULL	NULL	NULL	NULL	30	0	NULL	NULL	NULL	30	7	30	2020-02-11	CULL	NULL	NULL	2020-02-11	2020-02-11	NULL	NULL	SOLD	NULL
2018-03-31	HF	21m	651	22	2020-01-11	2020-02-11	866.198	0.0334898	0.04819	26	866.198	0.0334898	0.04819	26	31	0	NULL	NULL	NULL	NULL	31	NULL	8	NULL	0	651	NULL	NULL	NULL	NULL	NULL	31	0	NULL	NULL	NULL	31	7	31	2020-02-11	CULL	NULL	NULL	2020-02-11	2020-02-11	NULL	NULL	SOLD	NULL
2017-12-02	HF	2y2m	798	26	2020-02-08	2020-02-13	94.2598	0.0384406	0.0480852	NULL	94.2598	0.0384406	0.0480852	NULL	5	0	NULL	NULL	NULL	NULL	5	NULL	8	NULL	0	798	NULL	NULL	NULL	NULL	NULL	5	0	NULL	NULL	NULL	5	7	5	2020-02-13	CULL	NULL	NULL	2020-02-13	2020-02-13	NULL	NULL	SOLD	NULL
2017-12-26	HF	2y0m	759	25	2020-01-24	2020-02-13	598.558	0.0333415	0.0415377	91	598.558	0.0333415	0.0415377	91	20	0	NULL	NULL	NULL	NULL	20	NULL	8	NULL	0	759	NULL	NULL	NULL	NULL	NULL	20	0	NULL	NULL	NULL	20	7	20	2020-02-13	CULL	NULL	NULL	2020-02-13	2020-02-13	NULL	NULL	SOLD	NULL
2017-09-07	HF	2y4m	867	28	2020-01-22	2020-02-13	762.124	0.032005	0.0486057	96	762.124	0.032005	0.0486057	96	22	0	NULL	NULL	NULL	NULL	22	NULL	8	NULL	0	867	NULL	NULL	NULL	NULL	NULL	22	0	NULL	NULL	NULL	22	7	22	2020-02-13	CULL	NULL	NULL	2020-02-13	2020-02-13	NULL	NULL	SOLD	NULL
2017-08-11	HF	2y5m	887	29	2020-01-15	2020-02-13	909.351	0.0326117	0.0398063	83	909.351	0.0326117	0.0398063	83	29	0	NULL	NULL	NULL	NULL	29	NULL	8	NULL	0	887	NULL	NULL	NULL	NULL	NULL	29	0	NULL	NULL	NULL	29	7	29	2020-02-13	CULL	NULL	NULL	2020-02-13	2020-02-13	NULL	NULL	SOLD	NULL
2017-12-25	HF	2y0m	756	25	2020-01-20	2020-02-14	1075.82	0.0308702	0.0422616	17	1075.82	0.0308702	0.0422616	17	25	0	NULL	NULL	NULL	NULL	25	NULL	8	NULL	0	756	NULL	NULL	NULL	NULL	NULL	25	0	NULL	NULL	NULL	25	7	25	2020-02-14	CULL	NULL	NULL	2020-02-14	2020-02-14	NULL	NULL	SOLD	NULL
2017-09-22	HF	2y3m	845	28	2020-01-15	2020-02-14	993.421	0.0287361	0.0455166	34	993.421	0.0287361	0.0455166	34	30	0	NULL	NULL	NULL	NULL	30	NULL	8	NULL	0	845	NULL	NULL	NULL	NULL	NULL	30	0	NULL	NULL	NULL	30	7	30	2020-02-14	CULL	NULL	NULL	2020-02-14	2020-02-14	NULL	NULL	SOLD	NULL
2016-10-22	HF	3y3m	1191	39	2020-01-26	2020-02-15	139.926	0.0349365	0.041658	92	139.926	0.0349365	0.041658	92	20	0	NULL	NULL	NULL	NULL	20	NULL	8	NULL	0	1191	NULL	NULL	NULL	NULL	NULL	20	0	NULL	NULL	NULL	20	7	20	2020-02-15	CULL	NULL	NULL	2020-02-15	2020-02-15	NULL	NULL	SOLD	NULL
2017-11-17	HF	2y1m	781	26	2020-01-07	2020-02-17	334.21	0.03552	0.0395097	NULL	334.21	0.03552	0.0395097	NULL	41	0	NULL	NULL	NULL	NULL	16	16	8	NULL	0	781	NULL	NULL	NULL	NULL	NULL	41	0	NULL	NULL	NULL	41	7	41	2020-02-17	CULL	NULL	NULL	2020-02-17	2020-01-23	NULL	NULL	SOLD	NULL
2017-03-16	HF	2y10m	1059	35	2020-02-08	2020-02-18	216.609	0.0355849	0.0441537	NULL	216.609	0.0355849	0.0441537	NULL	10	0	NULL	NULL	NULL	NULL	10	NULL	8	NULL	0	1059	NULL	NULL	NULL	NULL	NULL	10	0	NULL	NULL	NULL	10	7	10	2020-02-18	CULL	NULL	NULL	2020-02-18	2020-02-18	NULL	NULL	SOLD	NULL
2017-09-23	HF	2y4m	855	28	2020-01-26	2020-02-18	438.954	0.0359361	0.0386225	36	438.954	0.0359361	0.0386225	36	23	0	NULL	NULL	NULL	NULL	23	NULL	8	NULL	0	855	NULL	NULL	NULL	NULL	NULL	23	0	NULL	NULL	NULL	23	7	23	2020-02-18	CULL	NULL	NULL	2020-02-18	2020-02-18	NULL	NULL	SOLD	NULL
2017-12-06	HF	2y1m	780	25	2020-01-25	2020-02-18	548.287	0.0373072	0.0406387	224	548.287	0.0373072	0.0406387	224	24	0	NULL	NULL	NULL	NULL	24	NULL	8	NULL	0	780	NULL	NULL	NULL	NULL	NULL	24	0	NULL	NULL	NULL	24	7	24	2020-02-18	CULL	NULL	NULL	2020-02-18	2020-02-18	NULL	NULL	SOLD	NULL
2018-01-20	HF	2y0m	735	24	2020-01-25	2020-02-18	636.335	0.035288	0.0466201	NULL	636.335	0.035288	0.0466201	NULL	24	0	NULL	NULL	NULL	NULL	24	NULL	8	NULL	0	735	NULL	NULL	NULL	NULL	NULL	24	0	NULL	NULL	NULL	24	7	24	2020-02-18	CULL	NULL	NULL	2020-02-18	2020-02-18	NULL	NULL	SOLD	NULL
2018-06-16	HF	19m	584	19	2020-01-21	2020-02-18	764.477	0.0348412	0.0452849	NULL	764.477	0.0348412	0.0452849	NULL	28	0	NULL	NULL	NULL	NULL	28	NULL	8	NULL	0	584	NULL	NULL	NULL	NULL	NULL	28	0	NULL	NULL	NULL	28	7	28	2020-02-18	CULL	NULL	NULL	2020-02-18	2020-02-18	NULL	NULL	SOLD	NULL
2017-05-15	HF	2y7m	961	32	2020-01-01	2020-02-18	1707.77	0.032908	0.0203164	13.8832	1707.77	0.032908	0.0203164	13.8832	48	0	NULL	NULL	NULL	NULL	48	NULL	8	NULL	0	961	NULL	NULL	NULL	NULL	NULL	48	0	NULL	NULL	NULL	48	7	48	2020-02-18	CULL	NULL	NULL	2020-02-18	2020-02-18	NULL	NULL	SOLD	NULL
2017-11-20	HF	2y2m	814	27	2020-02-12	2020-02-19	168.765	0.0360863	0.0429324	NULL	168.765	0.0360863	0.0429324	NULL	7	0	NULL	NULL	NULL	NULL	7	NULL	8	NULL	0	814	NULL	NULL	NULL	NULL	NULL	7	0	NULL	NULL	NULL	7	7	7	2020-02-19	CULL	NULL	NULL	2020-02-19	2020-02-19	NULL	NULL	SOLD	NULL
2018-01-23	HF	2y0m	746	25	2020-02-08	2020-02-19	279.635	0.0354649	0.0414669	NULL	279.635	0.0354649	0.0414669	NULL	11	0	NULL	NULL	NULL	NULL	11	NULL	8	NULL	0	746	NULL	NULL	NULL	NULL	NULL	11	0	NULL	NULL	NULL	11	7	11	2020-02-19	CULL	NULL	NULL	2020-02-19	2020-02-19	NULL	NULL	SOLD	NULL
2017-09-21	HF	2y4m	857	28	2020-01-26	2020-02-19	579.499	0.0317569	0.040684	377	579.499	0.0317569	0.040684	377	24	0	NULL	NULL	NULL	NULL	24	NULL	8	NULL	0	857	NULL	NULL	NULL	NULL	NULL	24	0	NULL	NULL	NULL	24	7	24	2020-02-19	CULL	NULL	NULL	2020-02-19	2020-02-19	NULL	NULL	SOLD	NULL
2017-07-14	HF	2y6m	921	30	2020-01-21	2020-02-19	618.341	0.0304581	0.0489706	111	618.341	0.0304581	0.0489706	111	29	0	NULL	NULL	NULL	NULL	29	NULL	8	NULL	0	921	NULL	NULL	NULL	NULL	NULL	29	0	NULL	NULL	NULL	29	7	29	2020-02-19	CULL	NULL	NULL	2020-02-19	2020-02-19	NULL	NULL	SOLD	NULL
2017-09-15	HF	2y3m	843	28	2020-01-06	2020-02-19	1313.72	0.0346246	0.0442136	NULL	1313.72	0.0346246	0.0442136	NULL	44	0	NULL	NULL	NULL	NULL	44	NULL	8	NULL	0	843	NULL	NULL	NULL	NULL	NULL	44	0	NULL	NULL	NULL	44	7	44	2020-02-19	CULL	NULL	NULL	2020-02-19	2020-02-19	NULL	NULL	SOLD	NULL
2017-03-26	HF	2y9m	1014	34	2020-01-04	2020-02-19	1450.09	0.0294477	0.0433129	104.386	1450.09	0.0294477	0.0433129	104.386	46	0	NULL	NULL	NULL	NULL	46	NULL	8	NULL	0	1014	NULL	NULL	NULL	NULL	NULL	46	0	NULL	NULL	NULL	46	7	46	2020-02-19	CULL	NULL	NULL	2020-02-19	2020-02-19	NULL	NULL	SOLD	NULL
2017-10-30	HF	2y3m	839	28	2020-02-16	2020-02-20	108.888	0.0381518	0.0484186	NULL	108.888	0.0381518	0.0484186	NULL	4	0	NULL	NULL	NULL	NULL	4	NULL	8	NULL	0	839	NULL	NULL	NULL	NULL	NULL	4	0	NULL	NULL	NULL	4	7	4	2020-02-20	CULL	NULL	NULL	2020-02-20	2020-02-20	NULL	NULL	SOLD	NULL
2017-12-03	HF	2y2m	798	26	2020-02-09	2020-02-20	284.221	0.0347694	0.0455719	NULL	284.221	0.0347694	0.0455719	NULL	11	0	NULL	NULL	NULL	NULL	11	NULL	8	NULL	0	798	NULL	NULL	NULL	NULL	NULL	11	0	NULL	NULL	NULL	11	7	11	2020-02-20	CULL	NULL	NULL	2020-02-20	2020-02-20	NULL	NULL	SOLD	NULL
2017-07-04	HF	2y6m	941	30	2020-01-31	2020-02-20	729.475	0.0316188	0.0461076	20	729.475	0.0316188	0.0461076	20	20	0	NULL	NULL	NULL	NULL	20	NULL	8	NULL	0	941	NULL	NULL	NULL	NULL	NULL	20	0	NULL	NULL	NULL	20	7	20	2020-02-20	CULL	NULL	NULL	2020-02-20	2020-02-20	NULL	NULL	SOLD	NULL
2017-09-02	HF	2y4m	879	28	2020-01-29	2020-02-20	562.986	0.0346241	0.0473404	NULL	562.986	0.0346241	0.0473404	NULL	22	0	NULL	NULL	NULL	NULL	22	NULL	8	NULL	0	879	NULL	NULL	NULL	NULL	NULL	22	0	NULL	NULL	NULL	22	7	22	2020-02-20	CULL	NULL	NULL	2020-02-20	2020-02-20	NULL	NULL	SOLD	NULL
2017-11-09	HF	2y2m	809	26	2020-01-27	2020-02-20	677.463	0.0349097	0.0419858	19	677.463	0.0349097	0.0419858	19	24	0	NULL	NULL	NULL	NULL	24	NULL	8	NULL	0	809	NULL	NULL	NULL	NULL	NULL	24	0	NULL	NULL	NULL	24	7	24	2020-02-20	CULL	NULL	NULL	2020-02-20	2020-02-20	NULL	NULL	SOLD	NULL
2017-06-15	HF	2y7m	956	31	2020-01-27	2020-02-20	513.056	0.0395728	0.0387546	56	513.056	0.0395728	0.0387546	56	24	0	NULL	NULL	NULL	NULL	24	NULL	8	NULL	0	956	NULL	NULL	NULL	NULL	NULL	24	0	NULL	NULL	NULL	24	7	24	2020-02-20	CULL	NULL	NULL	2020-02-20	2020-02-20	NULL	NULL	SOLD	NULL
2017-08-28	HF	2y5m	903	30	2020-02-17	2020-02-24	155.969	0.0340552	0.04806	NULL	155.969	0.0340552	0.04806	NULL	7	0	NULL	NULL	NULL	NULL	7	NULL	8	NULL	0	903	NULL	NULL	NULL	NULL	NULL	7	0	NULL	NULL	NULL	7	7	7	2020-02-24	CULL	NULL	NULL	2020-02-24	2020-02-24	NULL	NULL	SOLD	NULL
2017-08-28	HF	2y5m	901	30	2020-02-15	2020-02-24	205.804	0.0337749	0.0474884	NULL	205.804	0.0337749	0.0474884	NULL	9	0	NULL	NULL	NULL	NULL	9	NULL	8	NULL	0	901	NULL	NULL	NULL	NULL	NULL	9	0	NULL	NULL	NULL	9	7	9	2020-02-24	CULL	NULL	NULL	2020-02-24	2020-02-24	NULL	NULL	SOLD	NULL
2017-09-29	HF	2y4m	864	29	2020-02-10	2020-02-24	336.94	0.0345185	0.0425225	NULL	336.94	0.0345185	0.0425225	NULL	14	0	NULL	NULL	NULL	NULL	14	NULL	8	NULL	0	864	NULL	NULL	NULL	NULL	NULL	14	0	NULL	NULL	NULL	14	7	14	2020-02-24	CULL	NULL	NULL	2020-02-24	2020-02-24	NULL	NULL	SOLD	NULL
2018-01-26	HFG	23m	724	24	2020-01-20	2020-02-24	856.849	0.0356393	0.0344695	65	856.849	0.0356393	0.0344695	65	35	0	NULL	NULL	NULL	NULL	35	NULL	8	NULL	0	724	NULL	NULL	NULL	NULL	NULL	35	0	NULL	NULL	NULL	35	7	35	2020-02-24	CULL	NULL	NULL	2020-02-24	2020-02-24	NULL	NULL	SOLD	NULL
2018-02-20	HF	2y0m	734	24	2020-02-24	2020-02-26	26.7437	0.0468339	0.0482744	NULL	26.7437	0.0468339	0.0482744	NULL	2	0	NULL	NULL	NULL	NULL	2	NULL	8	NULL	0	734	NULL	NULL	NULL	NULL	NULL	2	0	NULL	NULL	NULL	2	7	2	2020-02-26	CULL	NULL	NULL	2020-02-26	2020-02-26	NULL	NULL	SOLD	NULL
2017-11-01	HF	2y2m	799	26	2020-01-09	2020-02-26	840.171	0.0319495	0.0615133	115.816	840.171	0.0319495	0.0615133	115.816	48	0	NULL	NULL	NULL	NULL	48	NULL	8	NULL	0	799	NULL	NULL	NULL	NULL	NULL	48	0	NULL	NULL	NULL	48	7	48	2020-02-26	CULL	NULL	NULL	2020-02-26	2020-02-26	NULL	NULL	SOLD	NULL
2017-08-26	HF	2y6m	914	30	2020-02-26	2020-02-27	21.8717	0.0386485	0.0470368	NULL	21.8717	0.0386485	0.0470368	NULL	1	0	NULL	NULL	NULL	NULL	1	NULL	8	NULL	0	914	NULL	NULL	NULL	NULL	NULL	1	0	NULL	NULL	NULL	1	7	1	2020-02-27	CULL	NULL	NULL	2020-02-27	2020-02-27	NULL	NULL	SOLD	NULL
2018-01-24	HF	2y0m	735	24	2020-01-29	2020-02-27	690.772	0.0316106	0.042674	51	690.772	0.0316106	0.042674	51	29	0	NULL	NULL	NULL	NULL	29	NULL	8	NULL	0	735	NULL	NULL	NULL	NULL	NULL	29	0	NULL	NULL	NULL	29	7	29	2020-02-27	CULL	NULL	NULL	2020-02-27	2020-02-27	NULL	NULL	SOLD	NULL
2017-11-27	HF	2y1m	776	26	2020-01-12	2020-02-27	319.347	0.0472503	0.0514651	778.109	319.347	0.0472503	0.0514651	778.109	46	0	NULL	NULL	NULL	NULL	46	1	8	NULL	0	776	NULL	NULL	NULL	NULL	NULL	46	0	NULL	NULL	NULL	46	7	46	2020-02-27	CULL	NULL	NULL	2020-02-27	2020-02-27	NULL	NULL	SOLD	NULL
2017-11-23	HF	2y1m	770	26	2020-01-02	2020-02-27	2126.81	0.0293309	0.0356067	188.468	2126.81	0.0293309	0.0356067	188.468	56	0	NULL	NULL	NULL	NULL	56	NULL	8	NULL	0	770	NULL	NULL	NULL	NULL	NULL	56	0	NULL	NULL	NULL	56	7	56	2020-02-27	CULL	NULL	NULL	2020-02-27	2020-02-27	NULL	NULL	SOLD	NULL
2017-12-05	HF	2y2m	792	26	2020-02-05	2020-03-01	643.328	0.0352773	0.0467583	NULL	643.328	0.0352773	0.0467583	NULL	25	0	NULL	NULL	NULL	NULL	25	NULL	8	NULL	0	792	NULL	NULL	NULL	NULL	NULL	25	0	NULL	NULL	NULL	25	7	25	2020-03-01	CULL	NULL	NULL	2020-03-01	2020-03-01	NULL	NULL	SOLD	NULL
2018-01-16	HF	23m	718	24	2020-01-04	2020-03-01	1435.05	0.0330189	0.0452472	NULL	1435.05	0.0330189	0.0452472	NULL	57	0	NULL	NULL	NULL	NULL	57	NULL	8	NULL	0	718	NULL	NULL	NULL	NULL	NULL	57	0	NULL	NULL	NULL	57	7	57	2020-03-01	CULL	NULL	NULL	2020-03-01	2020-03-01	NULL	NULL	SOLD	NULL
2017-12-08	HF	2y1m	787	26	2020-02-03	2020-03-02	421.258	0.0388006	0.0431859	42	421.258	0.0388006	0.0431859	42	28	0	NULL	NULL	NULL	NULL	28	NULL	8	NULL	0	787	NULL	NULL	NULL	NULL	NULL	28	0	NULL	NULL	NULL	28	7	28	2020-03-02	CULL	NULL	NULL	2020-03-02	2020-03-02	NULL	NULL	SOLD	NULL
2018-02-06	HF	23m	726	24	2020-02-02	2020-03-02	722.912	0.034339	0.0441195	NULL	722.912	0.034339	0.0441195	NULL	29	0	NULL	NULL	NULL	NULL	29	NULL	8	NULL	0	726	NULL	NULL	NULL	NULL	NULL	29	0	NULL	NULL	NULL	29	7	29	2020-03-02	CULL	NULL	NULL	2020-03-02	2020-03-02	NULL	NULL	SOLD	NULL
2017-08-04	HF	2y6m	926	30	2020-02-16	2020-03-03	431.474	0.0349494	0.0460988	NULL	431.474	0.0349494	0.0460988	NULL	16	0	NULL	NULL	NULL	NULL	16	NULL	8	NULL	0	926	NULL	NULL	NULL	NULL	NULL	16	0	NULL	NULL	NULL	16	7	16	2020-03-03	CULL	NULL	NULL	2020-03-03	2020-03-03	NULL	NULL	SOLD	NULL
2018-01-30	HF	2y0m	740	25	2020-02-09	2020-03-03	635.332	0.0358328	0.0455929	NULL	635.332	0.0358328	0.0455929	NULL	23	0	NULL	NULL	NULL	NULL	23	NULL	8	NULL	0	740	NULL	NULL	NULL	NULL	NULL	23	0	NULL	NULL	NULL	23	7	23	2020-03-03	CULL	NULL	NULL	2020-03-03	2020-03-03	NULL	NULL	SOLD	NULL
2020-09-28	HF	-214d	-214	-7	2020-02-27	2020-03-05	124.46	0.0347311	0.0465205	NULL	124.46	0.0347311	0.0465205	NULL	7	0	NULL	NULL	NULL	NULL	7	NULL	8	NULL	0	-214	NULL	NULL	NULL	NULL	NULL	7	0	NULL	NULL	NULL	7	7	7	2020-03-05	CULL	NULL	NULL	2020-03-05	2020-03-05	214	NULL	SOLD	NULL
2018-02-19	HF	23m	717	24	2020-02-06	2020-03-05	729.962	0.0389712	0.0561806	259	729.962	0.0389712	0.0561806	259	28	0	NULL	NULL	NULL	NULL	28	8	8	NULL	0	717	NULL	NULL	NULL	NULL	NULL	28	0	NULL	NULL	NULL	28	7	28	2020-03-05	CULL	NULL	NULL	2020-03-05	2020-03-05	NULL	NULL	SOLD	NULL
2017-08-10	HF	2y5m	907	30	2020-02-03	2020-03-05	420.465	0.0331034	0.0451573	61	420.465	0.0331034	0.0451573	61	31	0	NULL	NULL	NULL	NULL	31	NULL	8	NULL	0	907	NULL	NULL	NULL	NULL	NULL	31	0	NULL	NULL	NULL	31	7	31	2020-03-05	CULL	NULL	NULL	2020-03-05	2020-03-05	NULL	NULL	SOLD	NULL
2017-11-22	HF	2y2m	801	27	2020-02-01	2020-03-05	720.627	0.0301376	0.0337933	19	720.627	0.0301376	0.0337933	19	33	0	NULL	NULL	NULL	NULL	33	NULL	8	NULL	0	801	NULL	NULL	NULL	NULL	NULL	33	0	NULL	NULL	NULL	33	7	33	2020-03-05	CULL	NULL	NULL	2020-03-05	2020-03-05	NULL	NULL	SOLD	NULL
2017-09-03	HF	2y4m	874	28	2020-01-25	2020-03-05	1107.16	0.0283366	0.0318397	18	1107.16	0.0283366	0.0318397	18	40	0	NULL	NULL	NULL	NULL	40	NULL	8	NULL	0	874	NULL	NULL	NULL	NULL	NULL	40	0	NULL	NULL	NULL	40	7	40	2020-03-05	CULL	NULL	NULL	2020-03-05	2020-03-05	NULL	NULL	SOLD	NULL
2017-11-15	HF	2y2m	801	26	2020-01-25	2020-03-05	1032.35	0.0297585	0.0523449	62	1032.35	0.0297585	0.0523449	62	40	0	NULL	NULL	NULL	NULL	40	NULL	8	NULL	0	801	NULL	NULL	NULL	NULL	NULL	40	0	NULL	NULL	NULL	40	7	40	2020-03-05	CULL	NULL	NULL	2020-03-05	2020-03-05	NULL	NULL	SOLD	NULL
2017-11-29	HF	2y1m	781	26	2020-01-19	2020-03-05	1153.44	0.0309339	0.040462	34.2644	1153.44	0.0309339	0.040462	34.2644	46	0	NULL	NULL	NULL	NULL	46	NULL	8	NULL	0	781	NULL	NULL	NULL	NULL	NULL	46	0	NULL	NULL	NULL	46	7	46	2020-03-05	CULL	NULL	NULL	2020-03-05	2020-03-05	NULL	NULL	SOLD	NULL
2017-09-12	HF	2y4m	877	29	2020-02-06	2020-03-06	819.456	0.0328218	0.0359287	110	819.456	0.0328218	0.0359287	110	29	0	NULL	NULL	NULL	NULL	29	NULL	8	NULL	0	877	NULL	NULL	NULL	NULL	NULL	29	0	NULL	NULL	NULL	29	7	29	2020-03-06	CULL	NULL	NULL	2020-03-06	2020-03-06	NULL	NULL	SOLD	NULL
2017-09-18	HF	2y3m	838	28	2020-01-04	2020-03-07	1320.29	0.0339204	0.0434303	51.663	1320.29	0.0339204	0.0434303	51.663	63	0	NULL	NULL	NULL	NULL	63	NULL	8	NULL	0	838	NULL	NULL	NULL	NULL	NULL	63	0	NULL	NULL	NULL	63	7	63	2020-03-07	CULL	NULL	NULL	2020-03-07	2020-03-07	NULL	NULL	SOLD	NULL
2018-01-31	HF	23m	716	24	2020-01-17	2020-03-08	1641.85	0.0341124	0.0223762	24	1641.85	0.0341124	0.0223762	24	51	0	NULL	NULL	NULL	NULL	51	NULL	8	NULL	0	716	NULL	NULL	NULL	NULL	NULL	51	0	NULL	NULL	NULL	51	7	51	2020-03-08	CULL	NULL	NULL	2020-03-08	2020-03-08	NULL	NULL	SOLD	NULL
2018-02-05	HF	2y1m	764	25	2020-03-10	2020-03-10	NULL	NULL	NULL	NULL	0	NULL	NULL	0	0	0	NULL	NULL	NULL	NULL	0	NULL	8	NULL	0	764	NULL	NULL	NULL	NULL	NULL	0	0	NULL	NULL	NULL	0	7	0	2020-03-10	CALV	NULL	NULL	2020-03-10	2020-03-10	NULL	NULL	SOLD	NULL
2020-09-28	HF	-214d	-214	-7	2020-02-27	2020-03-10	288.325	0.0341401	0.0476666	NULL	288.325	0.0341401	0.0476666	NULL	12	0	NULL	NULL	NULL	NULL	12	NULL	8	NULL	0	-214	NULL	NULL	NULL	NULL	NULL	12	0	NULL	NULL	NULL	12	7	12	2020-03-10	CULL	NULL	NULL	2020-03-10	2020-03-10	214	NULL	SOLD	NULL
2018-04-08	HF	22m	686	22	2020-02-23	2020-03-10	401.6	0.0396351	0.0575479	26	401.6	0.0396351	0.0575479	26	16	0	NULL	NULL	NULL	NULL	16	NULL	8	NULL	0	686	NULL	NULL	NULL	NULL	NULL	16	0	NULL	NULL	NULL	16	7	16	2020-03-10	CULL	NULL	NULL	2020-03-10	2020-03-10	NULL	NULL	SOLD	NULL
2018-04-23	HF	21m	670	22	2020-02-22	2020-03-10	438.873	0.0345834	0.050628	30	438.873	0.0345834	0.050628	30	17	0	NULL	NULL	NULL	NULL	17	NULL	8	NULL	0	670	NULL	NULL	NULL	NULL	NULL	17	0	NULL	NULL	NULL	17	7	17	2020-03-10	CULL	NULL	NULL	2020-03-10	2020-03-10	NULL	NULL	SOLD	NULL
2018-04-29	HF	21m	664	22	2020-02-22	2020-03-10	371.22	0.0397405	0.0525752	30	371.22	0.0397405	0.0525752	30	17	0	NULL	NULL	NULL	NULL	17	NULL	8	NULL	0	664	NULL	NULL	NULL	NULL	NULL	17	0	NULL	NULL	NULL	17	7	17	2020-03-10	CULL	NULL	NULL	2020-03-10	2020-03-10	NULL	NULL	SOLD	NULL
2018-04-05	HF	22m	682	22	2020-02-16	2020-03-10	801.585	0.0337139	0.0525941	21	801.585	0.0337139	0.0525941	21	23	0	NULL	NULL	NULL	NULL	23	NULL	8	NULL	0	682	NULL	NULL	NULL	NULL	NULL	23	0	NULL	NULL	NULL	23	7	23	2020-03-10	CULL	NULL	NULL	2020-03-10	2020-03-10	NULL	NULL	SOLD	NULL
2018-04-28	HF	21m	651	22	2020-02-08	2020-03-10	946.417	0.0359718	0.0377392	31	946.417	0.0359718	0.0377392	31	31	0	NULL	NULL	NULL	NULL	31	NULL	8	NULL	0	651	NULL	NULL	NULL	NULL	NULL	31	0	NULL	NULL	NULL	31	7	31	2020-03-10	CULL	NULL	NULL	2020-03-10	2020-03-10	NULL	NULL	SOLD	NULL
2018-04-30	HF	21m	649	22	2020-02-08	2020-03-10	1000.91	0.0343035	0.0427194	69	1000.91	0.0343035	0.0427194	69	31	0	NULL	NULL	NULL	NULL	31	NULL	8	NULL	0	649	NULL	NULL	NULL	NULL	NULL	31	0	NULL	NULL	NULL	31	7	31	2020-03-10	CULL	NULL	NULL	2020-03-10	2020-03-10	NULL	NULL	SOLD	NULL
2017-11-15	MONT	2y2m	808	27	2020-02-01	2020-03-10	739.733	0.0357516	0.0547866	670	739.733	0.0357516	0.0547866	670	38	0	NULL	NULL	NULL	NULL	38	NULL	8	NULL	0	808	NULL	NULL	NULL	NULL	NULL	38	0	NULL	NULL	NULL	38	7	38	2020-03-10	CULL	NULL	NULL	2020-03-10	2020-03-10	NULL	NULL	SOLD	NULL
2018-01-01	HF	2y0m	758	24	2020-01-29	2020-03-10	1031.5	0.0335337	0.0431894	NULL	1031.5	0.0335337	0.0431894	NULL	41	0	NULL	NULL	NULL	NULL	41	1	8	NULL	0	758	NULL	NULL	NULL	NULL	NULL	41	0	NULL	NULL	NULL	41	7	41	2020-03-10	CULL	NULL	NULL	2020-03-10	2020-03-10	NULL	NULL	SOLD	NULL
2017-07-12	HF	2y6m	923	30	2020-01-21	2020-03-10	1784.94	0.0316762	0.0349763	84.0022	1784.94	0.0316762	0.0349763	84.0022	49	0	NULL	NULL	NULL	NULL	49	NULL	8	NULL	0	923	NULL	NULL	NULL	NULL	NULL	49	0	NULL	NULL	NULL	49	7	49	2020-03-10	CULL	NULL	NULL	2020-03-10	2020-03-10	NULL	NULL	SOLD	NULL
2017-06-27	HF	2y6m	934	31	2020-01-17	2020-03-10	1878.63	0.0310088	0.045375	109	1878.63	0.0310088	0.045375	109	53	0	NULL	NULL	NULL	NULL	53	NULL	8	NULL	0	934	NULL	NULL	NULL	NULL	NULL	53	0	NULL	NULL	NULL	53	7	53	2020-03-10	CULL	NULL	NULL	2020-03-10	2020-03-10	NULL	NULL	SOLD	NULL
2017-06-15	AY	2y7m	952	31	2020-01-23	2020-03-11	1211.22	0.032184	0.0438515	NULL	1211.22	0.032184	0.0438515	NULL	48	0	NULL	NULL	NULL	NULL	48	NULL	8	NULL	0	952	NULL	NULL	NULL	NULL	NULL	48	0	NULL	NULL	NULL	48	7	48	2020-03-11	CULL	NULL	NULL	2020-03-11	2020-03-11	NULL	NULL	SOLD	NULL
2018-06-17	HF	18m	575	19	2020-01-13	2020-03-11	1274.57	0.0331484	0.03624	42.4326	1274.57	0.0331484	0.03624	42.4326	58	1	38	38	38	NULL	58	NULL	8	NULL	0	575	-4	NULL	NULL	38	NULL	58	1	38	38	NULL	58	7	58	2020-03-11	CULL	NULL	NULL	2020-03-11	2020-03-11	NULL	2020-02-20	SOLD	NULL
2018-03-21	HF	21m	661	22	2020-01-11	2020-03-11	852.795	0.0448848	0.0439125	9999	852.795	0.0448848	0.0439125	9999	60	0	NULL	NULL	NULL	NULL	60	NULL	8	NULL	0	661	NULL	NULL	NULL	NULL	NULL	60	0	NULL	NULL	NULL	60	7	60	2020-03-11	CULL	NULL	NULL	2020-03-11	2020-03-11	NULL	NULL	SOLD	NULL
2017-08-31	HF	2y6m	916	31	2020-03-04	2020-03-12	133.022	0.0402846	0.0408629	NULL	133.022	0.0402846	0.0408629	NULL	8	0	NULL	NULL	NULL	NULL	8	NULL	8	NULL	0	916	NULL	NULL	NULL	NULL	NULL	8	0	NULL	NULL	NULL	8	7	8	2020-03-12	CULL	NULL	NULL	2020-03-12	2020-03-12	NULL	NULL	SOLD	NULL
2018-03-15	HF	23m	711	23	2020-02-24	2020-03-12	428.067	0.0344737	0.0432971	NULL	428.067	0.0344737	0.0432971	NULL	17	0	NULL	NULL	NULL	NULL	17	NULL	8	NULL	0	711	NULL	NULL	NULL	NULL	NULL	17	0	NULL	NULL	NULL	17	7	17	2020-03-12	CULL	NULL	NULL	2020-03-12	2020-03-12	NULL	NULL	SOLD	NULL
2018-04-13	HF	22m	682	22	2020-02-24	2020-03-12	428.067	0.0344737	0.0432971	NULL	428.067	0.0344737	0.0432971	NULL	17	0	NULL	NULL	NULL	NULL	17	NULL	8	NULL	0	682	NULL	NULL	NULL	NULL	NULL	17	0	NULL	NULL	NULL	17	7	17	2020-03-12	CULL	NULL	NULL	2020-03-12	2020-03-12	NULL	NULL	SOLD	NULL
2017-08-20	HF	2y6m	914	30	2020-02-20	2020-03-12	538.14	0.0346325	0.0464719	NULL	538.14	0.0346325	0.0464719	NULL	21	0	NULL	NULL	NULL	NULL	21	NULL	8	NULL	0	914	NULL	NULL	NULL	NULL	NULL	21	0	NULL	NULL	NULL	21	7	21	2020-03-12	CULL	NULL	NULL	2020-03-12	2020-03-12	NULL	NULL	SOLD	NULL
2018-01-18	HF	2y0m	759	25	2020-02-16	2020-03-12	660.298	0.0337311	0.0421804	NULL	660.298	0.0337311	0.0421804	NULL	25	0	NULL	NULL	NULL	NULL	25	NULL	8	NULL	0	759	NULL	NULL	NULL	NULL	NULL	25	0	NULL	NULL	NULL	25	7	25	2020-03-12	CULL	NULL	NULL	2020-03-12	2020-03-12	NULL	NULL	SOLD	NULL
2018-01-20	HF	2y0m	749	25	2020-02-08	2020-03-12	1040.73	0.0348741	0.0404397	44	1040.73	0.0348741	0.0404397	44	33	0	NULL	NULL	NULL	NULL	33	NULL	8	NULL	0	749	NULL	NULL	NULL	NULL	NULL	33	0	NULL	NULL	NULL	33	7	33	2020-03-12	CULL	NULL	NULL	2020-03-12	2020-03-12	NULL	NULL	SOLD	NULL
2017-07-25	HF	2y6m	924	31	2020-02-04	2020-03-12	604.485	0.0354503	0.0521714	257	604.485	0.0354503	0.0521714	257	37	0	NULL	NULL	NULL	NULL	37	NULL	8	NULL	0	924	NULL	NULL	NULL	NULL	NULL	37	0	NULL	NULL	NULL	37	7	37	2020-03-12	CULL	NULL	NULL	2020-03-12	2020-03-12	NULL	NULL	SOLD	NULL
2017-10-08	HF	2y3m	848	28	2020-02-03	2020-03-12	1352.44	0.0285722	0.0176998	6	1352.44	0.0285722	0.0176998	6	38	0	NULL	NULL	NULL	NULL	38	NULL	8	NULL	0	848	NULL	NULL	NULL	NULL	NULL	38	0	NULL	NULL	NULL	38	7	38	2020-03-12	CULL	NULL	NULL	2020-03-12	2020-03-12	NULL	NULL	SOLD	NULL
2017-03-18	HF	2y10m	1046	34	2020-01-28	2020-03-12	922.74	0.0302226	0.037841	21	922.74	0.0302226	0.037841	21	44	0	NULL	NULL	NULL	NULL	44	NULL	8	NULL	0	1046	NULL	NULL	NULL	NULL	NULL	44	0	NULL	NULL	NULL	44	7	44	2020-03-12	CULL	NULL	NULL	2020-03-12	2020-03-12	NULL	NULL	SOLD	NULL
2017-12-09	HF	2y1m	763	25	2020-01-11	2020-03-12	1151.63	0.0340935	0.0476519	NULL	1151.63	0.0340935	0.0476519	NULL	61	0	NULL	NULL	NULL	NULL	43	NULL	8	NULL	0	763	NULL	NULL	NULL	NULL	NULL	61	0	NULL	NULL	NULL	61	7	61	2020-03-12	CULL	NULL	NULL	2020-03-12	2020-02-23	NULL	NULL	SOLD	NULL
2017-10-01	HF	2y4m	866	28	2020-02-14	2020-03-13	478.304	0.0355919	0.0475716	35	478.304	0.0355919	0.0475716	35	28	0	NULL	NULL	NULL	NULL	28	NULL	8	NULL	0	866	NULL	NULL	NULL	NULL	NULL	28	0	NULL	NULL	NULL	28	7	28	2020-03-13	CULL	NULL	NULL	2020-03-13	2020-03-13	NULL	NULL	SOLD	NULL
2018-06-10	HF	20m	636	21	2020-03-07	2020-03-14	144.532	0.0372068	0.0453645	NULL	144.532	0.0372068	0.0453645	NULL	7	0	NULL	NULL	NULL	NULL	7	NULL	8	NULL	0	636	NULL	NULL	NULL	NULL	NULL	7	0	NULL	NULL	NULL	7	7	7	2020-03-14	CULL	NULL	NULL	2020-03-14	2020-03-14	NULL	NULL	SOLD	NULL
2015-12-02	HF	4y2m	1526	50	2020-02-05	2020-03-15	720.014	0.0372201	0.0422338	4643	720.014	0.0372201	0.0422338	4643	39	0	NULL	NULL	NULL	NULL	39	NULL	8	NULL	0	1526	NULL	NULL	NULL	NULL	NULL	39	0	NULL	NULL	NULL	39	7	39	2020-03-15	CULL	NULL	NULL	2020-03-15	2020-03-15	NULL	NULL	SOLD	NULL
2018-03-18	HF	23m	719	24	2020-03-06	2020-03-16	148.1	0.0382679	0.0511426	NULL	148.1	0.0382679	0.0511426	NULL	10	0	NULL	NULL	NULL	NULL	10	NULL	8	NULL	0	719	NULL	NULL	NULL	NULL	NULL	10	0	NULL	NULL	NULL	10	7	10	2020-03-16	CULL	NULL	NULL	2020-03-16	2020-03-16	NULL	NULL	SOLD	NULL
2017-05-03	HF	2y10m	1037	34	2020-03-05	2020-03-16	274.887	0.0358331	0.0417431	NULL	274.887	0.0358331	0.0417431	NULL	11	0	NULL	NULL	NULL	NULL	11	NULL	8	NULL	0	1037	NULL	NULL	NULL	NULL	NULL	11	0	NULL	NULL	NULL	11	7	11	2020-03-16	CULL	NULL	NULL	2020-03-16	2020-03-16	NULL	NULL	SOLD	NULL
2017-02-10	HF	3y0m	1119	37	2020-03-05	2020-03-16	90.7301	0.0458503	0.0452011	196	90.7301	0.0458503	0.0452011	196	11	0	NULL	NULL	NULL	NULL	11	NULL	8	NULL	0	1119	NULL	NULL	NULL	NULL	NULL	11	0	NULL	NULL	NULL	11	7	11	2020-03-16	CULL	NULL	NULL	2020-03-16	2020-03-16	NULL	NULL	SOLD	NULL
2017-10-28	HF	2y4m	857	29	2020-03-03	2020-03-16	271.421	0.0357382	0.0436609	NULL	271.421	0.0357382	0.0436609	NULL	13	0	NULL	NULL	NULL	NULL	13	NULL	8	NULL	0	857	NULL	NULL	NULL	NULL	NULL	13	0	NULL	NULL	NULL	13	7	13	2020-03-16	CULL	NULL	NULL	2020-03-16	2020-03-16	NULL	NULL	SOLD	NULL
2018-02-19	HF	2y0m	746	25	2020-03-06	2020-03-17	223.193	0.0347647	0.0496649	NULL	223.193	0.0347647	0.0496649	NULL	11	0	NULL	NULL	NULL	NULL	11	NULL	8	NULL	0	746	NULL	NULL	NULL	NULL	NULL	11	0	NULL	NULL	NULL	11	7	11	2020-03-17	CULL	NULL	NULL	2020-03-17	2020-03-17	NULL	NULL	SOLD	NULL
2017-03-15	HF	2y11m	1081	35	2020-02-29	2020-03-17	404.254	0.0372415	0.0380033	NULL	404.254	0.0372415	0.0380033	NULL	17	0	NULL	NULL	NULL	NULL	17	NULL	8	NULL	0	1081	NULL	NULL	NULL	NULL	NULL	17	0	NULL	NULL	NULL	17	7	17	2020-03-17	CULL	NULL	NULL	2020-03-17	2020-03-17	NULL	NULL	SOLD	NULL
2018-02-17	HF	23m	729	24	2020-02-16	2020-03-17	165.611	0.0465827	0.0494662	9999	165.611	0.0465827	0.0494662	9999	30	0	NULL	NULL	NULL	NULL	30	NULL	8	NULL	0	729	NULL	NULL	NULL	NULL	NULL	30	0	NULL	NULL	NULL	30	7	30	2020-03-17	CULL	NULL	NULL	2020-03-17	2020-03-17	NULL	NULL	SOLD	NULL
2017-10-31	HF	2y2m	811	27	2020-01-20	2020-03-17	1553.25	0.0327753	0.0393182	21.3722	1553.25	0.0327753	0.0393182	21.3722	57	0	NULL	NULL	NULL	NULL	57	NULL	8	NULL	0	811	NULL	NULL	NULL	NULL	NULL	57	0	NULL	NULL	NULL	57	7	57	2020-03-17	CULL	NULL	NULL	2020-03-17	2020-03-17	NULL	NULL	SOLD	NULL
2017-09-01	HF	2y5m	902	29	2020-02-20	2020-03-18	572.492	0.0322367	0.0434348	NULL	572.492	0.0322367	0.0434348	NULL	27	0	NULL	NULL	NULL	NULL	27	NULL	8	NULL	0	902	NULL	NULL	NULL	NULL	NULL	27	0	NULL	NULL	NULL	27	7	27	2020-03-18	CULL	NULL	NULL	2020-03-18	2020-03-18	NULL	NULL	SOLD	NULL
2020-09-27	HF	-223d	-223	-7	2020-02-17	2020-03-18	184.721	0.0340005	0.0601441	100	184.721	0.0340005	0.0601441	100	30	0	NULL	NULL	NULL	NULL	25	NULL	8	NULL	0	-223	NULL	NULL	NULL	NULL	NULL	30	0	NULL	NULL	NULL	30	7	30	2020-03-18	CULL	NULL	NULL	2020-03-18	2020-03-13	223	NULL	SOLD	NULL
2017-05-14	HF	2y9m	1031	34	2020-03-10	2020-03-19	239.633	0.0315226	0.0428822	NULL	239.633	0.0315226	0.0428822	NULL	9	0	NULL	NULL	NULL	NULL	9	NULL	8	NULL	0	1031	NULL	NULL	NULL	NULL	NULL	9	0	NULL	NULL	NULL	9	7	9	2020-03-19	CULL	NULL	NULL	2020-03-19	2020-03-19	NULL	NULL	SOLD	NULL
2017-09-08	HF	2y5m	911	30	2020-03-07	2020-03-19	326.914	0.0312999	0.0421122	NULL	326.914	0.0312999	0.0421122	NULL	12	0	NULL	NULL	NULL	NULL	12	NULL	8	NULL	0	911	NULL	NULL	NULL	NULL	NULL	12	0	NULL	NULL	NULL	12	7	12	2020-03-19	CULL	NULL	NULL	2020-03-19	2020-03-19	NULL	NULL	SOLD	NULL
2017-12-09	HF	2y2m	818	27	2020-03-06	2020-03-19	364.938	0.0311967	0.0407026	33	364.938	0.0311967	0.0407026	33	13	0	NULL	NULL	NULL	NULL	13	NULL	8	NULL	0	818	NULL	NULL	NULL	NULL	NULL	13	0	NULL	NULL	NULL	13	7	13	2020-03-19	CULL	NULL	NULL	2020-03-19	2020-03-19	NULL	NULL	SOLD	NULL
2017-05-13	HF	2y9m	1027	34	2020-03-05	2020-03-19	386.273	0.0311844	0.0417053	NULL	386.273	0.0311844	0.0417053	NULL	14	0	NULL	NULL	NULL	NULL	14	NULL	8	NULL	0	1027	NULL	NULL	NULL	NULL	NULL	14	0	NULL	NULL	NULL	14	7	14	2020-03-19	CULL	NULL	NULL	2020-03-19	2020-03-19	NULL	NULL	SOLD	NULL
2018-02-14	HF	23m	715	23	2020-01-30	2020-03-19	1307.8	0.0315187	0.034278	94	1307.8	0.0315187	0.034278	94	49	0	NULL	NULL	NULL	NULL	49	NULL	8	NULL	0	715	NULL	NULL	NULL	NULL	NULL	49	0	NULL	NULL	NULL	49	7	49	2020-03-19	CULL	NULL	NULL	2020-03-19	2020-03-19	NULL	NULL	SOLD	NULL
2017-11-20	HF	2y2m	798	26	2020-01-27	2020-03-19	1732.56	0.0267827	0.037908	17	1732.56	0.0267827	0.037908	17	52	0	NULL	NULL	NULL	NULL	52	NULL	8	NULL	0	798	NULL	NULL	NULL	NULL	NULL	52	0	NULL	NULL	NULL	52	7	52	2020-03-19	CULL	NULL	NULL	2020-03-19	2020-03-19	NULL	NULL	SOLD	NULL
2017-10-04	HF	2y5m	882	29	2020-03-04	2020-03-20	357.151	0.0342063	0.0438889	NULL	357.151	0.0342063	0.0438889	NULL	16	0	NULL	NULL	NULL	NULL	16	NULL	8	NULL	0	882	NULL	NULL	NULL	NULL	NULL	16	0	NULL	NULL	NULL	16	7	16	2020-03-20	DRY	NULL	NULL	2020-03-20	2020-03-20	NULL	NULL	SOLD	NULL
2017-10-09	HF	2y3m	823	27	2020-01-10	2020-03-20	1379.16	0.0337341	0.0393217	1323.63	1379.16	0.0337341	0.0393217	1323.63	70	0	NULL	NULL	NULL	NULL	70	NULL	8	NULL	0	823	NULL	NULL	NULL	NULL	NULL	70	0	NULL	NULL	NULL	70	7	70	2020-03-20	CULL	NULL	NULL	2020-03-20	2020-03-20	NULL	NULL	SOLD	NULL
2017-08-22	HF	2y6m	937	31	2020-03-16	2020-03-21	127.838	0.0380659	0.0507038	NULL	127.838	0.0380659	0.0507038	NULL	5	0	NULL	NULL	NULL	NULL	5	NULL	8	NULL	0	937	NULL	NULL	NULL	NULL	NULL	5	0	NULL	NULL	NULL	5	7	5	2020-03-21	CULL	NULL	NULL	2020-03-21	2020-03-21	NULL	NULL	SOLD	NULL
2017-07-23	HF	2y6m	931	31	2020-02-09	2020-03-21	1203.36	0.0337348	0.0402788	NULL	1203.36	0.0337348	0.0402788	NULL	41	0	NULL	NULL	NULL	NULL	41	NULL	8	NULL	0	931	NULL	NULL	NULL	NULL	NULL	41	0	NULL	NULL	NULL	41	7	41	2020-03-21	CULL	NULL	NULL	2020-03-21	2020-03-21	NULL	NULL	SOLD	NULL
2017-08-21	HF	2y5m	912	30	2020-02-19	2020-03-23	374.391	0.0326239	0.0497113	151	374.391	0.0326239	0.0497113	151	33	0	NULL	NULL	NULL	NULL	33	NULL	8	NULL	0	912	NULL	NULL	NULL	NULL	NULL	33	0	NULL	NULL	NULL	33	7	33	2020-03-23	CULL	NULL	NULL	2020-03-23	2020-03-23	NULL	NULL	SOLD	NULL
2017-10-05	HF	2y4m	863	28	2020-02-15	2020-03-23	337.662	0.0370862	0.0177444	237	337.662	0.0370862	0.0177444	237	37	0	NULL	NULL	NULL	NULL	37	NULL	8	NULL	0	863	NULL	NULL	NULL	NULL	NULL	37	0	NULL	NULL	NULL	37	7	37	2020-03-23	CULL	NULL	NULL	2020-03-23	2020-03-23	NULL	NULL	SOLD	NULL
2017-07-09	HF	2y6m	931	30	2020-01-26	2020-03-23	1357.58	0.032163	0.0395279	NULL	1357.58	0.032163	0.0395279	NULL	57	0	NULL	NULL	NULL	NULL	57	NULL	8	NULL	0	931	NULL	NULL	NULL	NULL	NULL	57	0	NULL	NULL	NULL	57	7	57	2020-03-23	CULL	NULL	NULL	2020-03-23	2020-03-23	NULL	NULL	SOLD	NULL
2018-04-05	HF	23m	713	23	2020-03-18	2020-03-24	99.9898	0.034751	0.0479779	NULL	99.9898	0.034751	0.0479779	NULL	6	0	NULL	NULL	NULL	NULL	6	NULL	8	NULL	0	713	NULL	NULL	NULL	NULL	NULL	6	0	NULL	NULL	NULL	6	7	6	2020-03-24	CULL	NULL	NULL	2020-03-24	2020-03-24	NULL	NULL	SOLD	NULL
2017-11-27	HF	2y3m	837	28	2020-03-13	2020-03-24	229.935	0.0353514	0.0491024	NULL	229.935	0.0353514	0.0491024	NULL	11	0	NULL	NULL	NULL	NULL	11	NULL	8	NULL	0	837	NULL	NULL	NULL	NULL	NULL	11	0	NULL	NULL	NULL	11	7	11	2020-03-24	CULL	NULL	NULL	2020-03-24	2020-03-24	NULL	NULL	SOLD	NULL
2016-10-23	HF	3y3m	1213	40	2020-02-18	2020-03-24	738.365	0.0309752	0.0479046	30	738.365	0.0309752	0.0479046	30	35	0	NULL	NULL	NULL	NULL	35	NULL	8	NULL	0	1213	NULL	NULL	NULL	NULL	NULL	35	0	NULL	NULL	NULL	35	7	35	2020-03-24	CULL	NULL	NULL	2020-03-24	2020-03-24	NULL	NULL	SOLD	NULL
2018-01-19	HF	2y0m	746	25	2020-02-04	2020-03-24	1728.98	0.0287203	0.0420411	111.483	1728.98	0.0287203	0.0420411	111.483	49	0	NULL	NULL	NULL	NULL	49	NULL	8	NULL	0	746	NULL	NULL	NULL	NULL	NULL	49	0	NULL	NULL	NULL	49	7	49	2020-03-24	CULL	NULL	NULL	2020-03-24	2020-03-24	NULL	NULL	SOLD	NULL
2018-01-14	HF	2y0m	750	25	2020-02-03	2020-03-24	13.1198	0.0435841	0.0559043	NULL	13.1198	0.0435841	0.0559043	NULL	50	0	NULL	NULL	NULL	NULL	1	1	8	NULL	0	750	NULL	NULL	NULL	NULL	NULL	50	0	NULL	NULL	NULL	50	7	50	2020-03-24	CULL	NULL	NULL	2020-03-24	2020-02-04	NULL	NULL	SOLD	NULL
2017-11-17	HF	2y2m	794	26	2020-01-20	2020-03-24	2001.04	0.0348395	0.0326521	37.6176	2001.04	0.0348395	0.0326521	37.6176	64	0	NULL	NULL	NULL	NULL	64	NULL	8	NULL	0	794	NULL	NULL	NULL	NULL	NULL	64	0	NULL	NULL	NULL	64	7	64	2020-03-24	CULL	NULL	NULL	2020-03-24	2020-03-24	NULL	NULL	SOLD	NULL
2018-02-12	HF	22m	691	23	2020-01-04	2020-03-24	1649.26	0.0307848	0.0440938	26.4308	1649.26	0.0307848	0.0440938	26.4308	80	0	NULL	NULL	NULL	NULL	80	NULL	8	NULL	0	691	NULL	NULL	NULL	NULL	NULL	80	0	NULL	NULL	NULL	80	7	80	2020-03-24	CULL	NULL	NULL	2020-03-24	2020-03-24	NULL	NULL	SOLD	NULL
2017-08-25	HF	2y6m	924	31	2020-03-06	2020-03-25	296.868	0.0355299	0.066475	477	296.868	0.0355299	0.066475	477	19	0	NULL	NULL	NULL	NULL	19	NULL	8	NULL	0	924	NULL	NULL	NULL	NULL	NULL	19	0	NULL	NULL	NULL	19	7	19	2020-03-25	CULL	NULL	NULL	2020-03-25	2020-03-25	NULL	NULL	SOLD	NULL
2017-11-09	HF	2y3m	827	27	2020-02-14	2020-03-25	923.442	0.0337314	0.045981	73	923.442	0.0337314	0.045981	73	40	0	NULL	NULL	NULL	NULL	40	NULL	8	NULL	0	827	NULL	NULL	NULL	NULL	NULL	40	0	NULL	NULL	NULL	40	7	40	2020-03-25	CULL	NULL	NULL	2020-03-25	2020-03-25	NULL	NULL	SOLD	NULL
2017-08-16	HF	2y5m	910	30	2020-02-12	2020-03-25	539.608	0.0329172	0.0439396	131	539.608	0.0329172	0.0439396	131	42	0	NULL	NULL	NULL	NULL	42	NULL	8	NULL	0	910	NULL	NULL	NULL	NULL	NULL	42	0	NULL	NULL	NULL	42	7	42	2020-03-25	CULL	NULL	NULL	2020-03-25	2020-03-25	NULL	NULL	SOLD	NULL
2017-10-20	HF	2y3m	844	28	2020-02-11	2020-03-25	1101.72	0.0339272	0.0451344	27.4938	1101.72	0.0339272	0.0451344	27.4938	43	0	NULL	NULL	NULL	NULL	43	NULL	8	NULL	0	844	NULL	NULL	NULL	NULL	NULL	43	0	NULL	NULL	NULL	43	7	43	2020-03-25	CULL	NULL	NULL	2020-03-25	2020-03-25	NULL	NULL	SOLD	NULL
2017-09-15	HF	2y5m	901	30	2020-03-04	2020-03-26	319.499	0.0434296	0.0526898	805	319.499	0.0434296	0.0526898	805	22	0	NULL	NULL	NULL	NULL	22	NULL	8	NULL	0	901	NULL	NULL	NULL	NULL	NULL	22	0	NULL	NULL	NULL	22	7	22	2020-03-26	CULL	NULL	NULL	2020-03-26	2020-03-26	NULL	NULL	SOLD	NULL
2018-01-17	HF	2y1m	765	25	2020-02-21	2020-03-26	748.932	0.0298731	0.039527	222	748.932	0.0298731	0.039527	222	34	0	NULL	NULL	NULL	NULL	34	NULL	8	NULL	0	765	NULL	NULL	NULL	NULL	NULL	34	0	NULL	NULL	NULL	34	7	34	2020-03-26	CULL	NULL	NULL	2020-03-26	2020-03-26	NULL	NULL	SOLD	NULL
2017-11-07	HF	2y4m	852	28	2020-03-08	2020-03-27	493.811	0.0327091	0.043659	NULL	493.811	0.0327091	0.043659	NULL	19	0	NULL	NULL	NULL	NULL	19	NULL	8	NULL	0	852	NULL	NULL	NULL	NULL	NULL	19	0	NULL	NULL	NULL	19	7	19	2020-03-27	CULL	NULL	NULL	2020-03-27	2020-03-27	NULL	NULL	SOLD	NULL
2018-03-16	HF	23m	703	23	2020-02-17	2020-03-27	981.049	0.0343011	0.0312996	110	981.049	0.0343011	0.0312996	110	39	0	NULL	NULL	NULL	NULL	39	NULL	8	NULL	0	703	NULL	NULL	NULL	NULL	NULL	39	0	NULL	NULL	NULL	39	7	39	2020-03-27	CULL	NULL	NULL	2020-03-27	2020-03-27	NULL	NULL	SOLD	NULL
2017-11-24	HF	2y2m	804	27	2020-02-06	2020-03-27	1181.1	0.0319915	0.0390121	80.5724	1181.1	0.0319915	0.0390121	80.5724	50	0	NULL	NULL	NULL	NULL	50	NULL	8	NULL	0	804	NULL	NULL	NULL	NULL	NULL	50	0	NULL	NULL	NULL	50	7	50	2020-03-27	CULL	NULL	NULL	2020-03-27	2020-03-27	NULL	NULL	SOLD	NULL
2017-11-04	HF	2y2m	803	26	2020-01-16	2020-03-28	1025.77	0.0321955	0.0478537	784.694	1025.77	0.0321955	0.0478537	784.694	72	0	NULL	NULL	NULL	NULL	72	1	8	NULL	0	803	NULL	NULL	NULL	NULL	NULL	72	0	NULL	NULL	NULL	72	7	72	2020-03-28	CULL	NULL	NULL	2020-03-28	2020-03-28	NULL	NULL	SOLD	NULL
2018-02-19	HF	2y0m	738	24	2020-02-27	2020-03-30	312.318	0.0316521	0.0369734	125	312.318	0.0316521	0.0369734	125	32	0	NULL	NULL	NULL	NULL	32	NULL	8	NULL	0	738	NULL	NULL	NULL	NULL	NULL	32	0	NULL	NULL	NULL	32	7	32	2020-03-30	CULL	NULL	NULL	2020-03-30	2020-03-30	NULL	NULL	SOLD	NULL
2017-09-17	HF	2y4m	878	29	2020-02-12	2020-03-30	1155.98	0.0363371	0.0513226	279.918	1155.98	0.0363371	0.0513226	279.918	47	0	NULL	NULL	NULL	NULL	47	NULL	8	NULL	0	878	NULL	NULL	NULL	NULL	NULL	47	0	NULL	NULL	NULL	47	7	47	2020-03-30	CULL	NULL	NULL	2020-03-30	2020-03-30	NULL	NULL	SOLD	NULL
2017-12-12	HF	2y3m	831	27	2020-03-22	2020-03-31	182.245	0.0361776	0.0467911	NULL	182.245	0.0361776	0.0467911	NULL	9	0	NULL	NULL	NULL	NULL	9	NULL	8	NULL	0	831	NULL	NULL	NULL	NULL	NULL	9	0	NULL	NULL	NULL	9	7	9	2020-03-31	CULL	NULL	NULL	2020-03-31	2020-03-31	NULL	NULL	SOLD	NULL
2017-06-04	HF	2y9m	1007	33	2020-03-07	2020-03-31	578.57	0.0335676	0.0492722	NULL	578.57	0.0335676	0.0492722	NULL	24	0	NULL	NULL	NULL	NULL	24	NULL	8	NULL	0	1007	NULL	NULL	NULL	NULL	NULL	24	0	NULL	NULL	NULL	24	7	24	2020-03-31	CULL	NULL	NULL	2020-03-31	2020-03-31	NULL	NULL	SOLD	NULL
2018-01-14	HF	2y0m	749	25	2020-02-02	2020-03-31	1817.88	0.033803	0.0417235	NULL	1817.88	0.033803	0.0417235	NULL	58	0	NULL	NULL	NULL	NULL	58	NULL	8	NULL	0	749	NULL	NULL	NULL	NULL	NULL	58	0	NULL	NULL	NULL	58	7	58	2020-03-31	CULL	NULL	NULL	2020-03-31	2020-03-31	NULL	NULL	SOLD	NULL
2018-03-17	BF	2y0m	742	24	2020-03-28	2020-04-01	58.0824	0.0412756	0.0480702	NULL	58.0824	0.0412756	0.0480702	NULL	4	0	NULL	NULL	NULL	NULL	4	NULL	8	NULL	0	742	NULL	NULL	NULL	NULL	NULL	4	0	NULL	NULL	NULL	4	7	4	2020-04-01	CULL	NULL	NULL	2020-04-01	2020-04-01	NULL	NULL	SOLD	NULL
2017-12-30	HF	2y2m	813	27	2020-03-22	2020-04-01	285.398	0.0350952	0.0605146	450	285.398	0.0350952	0.0605146	450	10	0	NULL	NULL	NULL	NULL	10	NULL	8	NULL	0	813	NULL	NULL	NULL	NULL	NULL	10	0	NULL	NULL	NULL	10	7	10	2020-04-01	CULL	NULL	NULL	2020-04-01	2020-04-01	NULL	NULL	SOLD	NULL
2018-01-01	HF	2y2m	798	26	2020-03-09	2020-04-01	505.35	0.036496	0.0558296	101	505.35	0.036496	0.0558296	101	23	0	NULL	NULL	NULL	NULL	23	NULL	8	NULL	0	798	NULL	NULL	NULL	NULL	NULL	23	0	NULL	NULL	NULL	23	7	23	2020-04-01	CULL	NULL	NULL	2020-04-01	2020-04-01	NULL	NULL	SOLD	NULL
2018-03-17	HF	23m	720	24	2020-03-06	2020-04-01	453.363	0.0348657	0.0450787	NULL	453.363	0.0348657	0.0450787	NULL	26	0	NULL	NULL	NULL	NULL	26	NULL	8	NULL	0	720	NULL	NULL	NULL	NULL	NULL	26	0	NULL	NULL	NULL	26	7	26	2020-04-01	CULL	NULL	NULL	2020-04-01	2020-04-01	NULL	NULL	SOLD	NULL
2020-09-28	HF	-224d	-224	-7	2020-02-17	2020-04-01	1090.76	0.0327518	0.042423	NULL	1090.76	0.0327518	0.042423	NULL	44	0	NULL	NULL	NULL	NULL	44	NULL	8	NULL	0	-224	NULL	NULL	NULL	NULL	NULL	44	0	NULL	NULL	NULL	44	7	44	2020-04-01	CULL	NULL	NULL	2020-04-01	2020-04-01	224	NULL	SOLD	NULL
2020-09-27	HF	-239d	-239	-7	2020-02-01	2020-04-01	1173.22	0.0403154	0.0492817	158	1173.22	0.0403154	0.0492817	158	60	0	NULL	NULL	NULL	NULL	60	NULL	8	NULL	0	-239	NULL	NULL	NULL	NULL	NULL	60	0	NULL	NULL	NULL	60	7	60	2020-04-01	CULL	NULL	NULL	2020-04-01	2020-04-01	239	NULL	SOLD	NULL
2017-12-23	HF	2y1m	765	25	2020-01-27	2020-04-01	1476.13	0.0319978	0.0413199	277.075	1476.13	0.0319978	0.0413199	277.075	65	1	47	47	47	NULL	65	NULL	7	NULL	0	765	5	NULL	NULL	47	NULL	65	1	47	47	NULL	65	7	65	2020-04-01	DEAD	NULL	NULL	2020-04-01	2020-04-01	NULL	2020-03-14	DIED	NULL
2017-11-06	HF	2y2m	791	26	2020-01-06	2020-04-01	2037.57	0.0323431	0.0398861	42.298	2037.57	0.0323431	0.0398861	42.298	86	0	NULL	NULL	NULL	NULL	86	NULL	8	NULL	0	791	NULL	NULL	NULL	NULL	NULL	86	0	NULL	NULL	NULL	86	7	86	2020-04-01	CULL	NULL	NULL	2020-04-01	2020-04-01	NULL	NULL	SOLD	NULL
2018-04-04	HF	23m	713	23	2020-03-17	2020-04-02	314.937	0.0377446	0.0370669	NULL	314.937	0.0377446	0.0370669	NULL	16	0	NULL	NULL	NULL	NULL	16	NULL	8	NULL	0	713	NULL	NULL	NULL	NULL	NULL	16	0	NULL	NULL	NULL	16	7	16	2020-04-02	CULL	NULL	NULL	2020-04-02	2020-04-02	NULL	NULL	SOLD	NULL
2017-11-06	HF	2y2m	795	26	2020-01-10	2020-04-02	1363.5	0.0307971	0.0423004	42	1363.5	0.0307971	0.0423004	42	83	0	NULL	NULL	NULL	NULL	83	NULL	8	NULL	0	795	NULL	NULL	NULL	NULL	NULL	83	0	NULL	NULL	NULL	83	7	83	2020-04-02	CULL	NULL	NULL	2020-04-02	2020-04-02	NULL	NULL	SOLD	NULL
2017-12-20	HF	2y2m	798	26	2020-02-26	2020-04-03	1125.29	0.0349993	0.0475951	38	1125.29	0.0349993	0.0475951	38	37	0	NULL	NULL	NULL	NULL	37	NULL	8	NULL	0	798	NULL	NULL	NULL	NULL	NULL	37	0	NULL	NULL	NULL	37	7	37	2020-04-03	CULL	NULL	NULL	2020-04-03	2020-04-03	NULL	NULL	SOLD	NULL
2017-10-18	HF	2y3m	847	28	2020-02-12	2020-04-03	1932.68	0.0300909	0.0467936	22	1932.68	0.0300909	0.0467936	22	51	0	NULL	NULL	NULL	NULL	51	NULL	8	NULL	0	847	NULL	NULL	NULL	NULL	NULL	51	0	NULL	NULL	NULL	51	7	51	2020-04-03	CULL	NULL	NULL	2020-04-03	2020-04-03	NULL	NULL	SOLD	NULL
2017-08-16	HF	2y4m	868	29	2020-01-01	2020-04-03	1833.7	0.0269788	0.0412591	49	1833.7	0.0269788	0.0412591	49	93	0	NULL	NULL	NULL	NULL	93	NULL	8	NULL	0	868	NULL	NULL	NULL	NULL	NULL	93	0	NULL	NULL	NULL	93	7	93	2020-04-03	CULL	NULL	NULL	2020-04-03	2020-04-03	NULL	NULL	SOLD	NULL
2017-10-04	HF	2y4m	875	28	2020-02-26	2020-04-04	855.801	0.0401513	0.0581502	639	855.801	0.0401513	0.0581502	639	38	0	NULL	NULL	NULL	NULL	38	NULL	8	NULL	0	875	NULL	NULL	NULL	NULL	NULL	38	0	NULL	NULL	NULL	38	7	38	2020-04-04	CULL	NULL	NULL	2020-04-04	2020-04-04	NULL	NULL	SOLD	NULL
2018-03-01	HF	2y0m	746	24	2020-03-16	2020-04-06	426.819	0.0368298	0.0362544	NULL	426.819	0.0368298	0.0362544	NULL	21	0	NULL	NULL	NULL	NULL	21	NULL	8	NULL	0	746	NULL	NULL	NULL	NULL	NULL	21	0	NULL	NULL	NULL	21	7	21	2020-04-06	CULL	NULL	NULL	2020-04-06	2020-04-06	NULL	NULL	SOLD	NULL
2018-02-21	HF	2y0m	748	25	2020-03-10	2020-04-06	294.893	0.0466621	0.0504206	313	294.893	0.0466621	0.0504206	313	27	0	NULL	NULL	NULL	NULL	27	NULL	8	NULL	0	748	NULL	NULL	NULL	NULL	NULL	27	0	NULL	NULL	NULL	27	7	27	2020-04-06	CULL	NULL	NULL	2020-04-06	2020-04-06	NULL	NULL	SOLD	NULL
2017-09-17	HF	2y5m	903	30	2020-03-08	2020-04-06	397.744	0.0346183	0.0446484	80	397.744	0.0346183	0.0446484	80	29	0	NULL	NULL	NULL	NULL	29	NULL	8	NULL	0	903	NULL	NULL	NULL	NULL	NULL	29	0	NULL	NULL	NULL	29	7	29	2020-04-06	CULL	NULL	NULL	2020-04-06	2020-04-06	NULL	NULL	SOLD	NULL
2017-11-05	HF	2y3m	848	28	2020-03-02	2020-04-06	955.331	0.0294136	0.037045	11	955.331	0.0294136	0.037045	11	35	0	NULL	NULL	NULL	NULL	35	NULL	8	NULL	0	848	NULL	NULL	NULL	NULL	NULL	35	0	NULL	NULL	NULL	35	7	35	2020-04-06	CULL	NULL	NULL	2020-04-06	2020-04-06	NULL	NULL	SOLD	NULL
2017-12-07	HF	2y2m	806	26	2020-02-21	2020-04-06	1950.81	0.0270577	0.0357396	40	1950.81	0.0270577	0.0357396	40	45	0	NULL	NULL	NULL	NULL	45	NULL	8	NULL	0	806	NULL	NULL	NULL	NULL	NULL	45	0	NULL	NULL	NULL	45	7	45	2020-04-06	CULL	NULL	NULL	2020-04-06	2020-04-06	NULL	NULL	SOLD	NULL
2017-11-29	HF	2y2m	809	27	2020-02-16	2020-04-06	1578.7	0.0293624	0.0375473	83	1578.7	0.0293624	0.0375473	83	50	0	NULL	NULL	NULL	NULL	50	NULL	8	NULL	0	809	NULL	NULL	NULL	NULL	NULL	50	0	NULL	NULL	NULL	50	7	50	2020-04-06	CULL	NULL	NULL	2020-04-06	2020-04-06	NULL	NULL	SOLD	NULL
2018-01-27	HF	2y0m	741	25	2020-02-07	2020-04-06	1882.15	0.0319459	0.0398918	281.398	1882.15	0.0319459	0.0398918	281.398	59	0	NULL	NULL	NULL	NULL	59	NULL	8	NULL	0	741	NULL	NULL	NULL	NULL	NULL	59	0	NULL	NULL	NULL	59	7	59	2020-04-06	CULL	NULL	NULL	2020-04-06	2020-04-06	NULL	NULL	SOLD	NULL
2017-11-19	HF	2y2m	806	27	2020-02-03	2020-04-06	2160.56	0.0252867	0.0298322	13.4775	2160.56	0.0252867	0.0298322	13.4775	63	0	NULL	NULL	NULL	NULL	63	NULL	8	NULL	0	806	NULL	NULL	NULL	NULL	NULL	63	0	NULL	NULL	NULL	63	7	63	2020-04-06	CULL	NULL	NULL	2020-04-06	2020-04-06	NULL	NULL	SOLD	NULL
2017-12-16	HF	2y0m	758	25	2020-01-13	2020-04-06	2702.79	0.0325116	0.0613302	150.814	2702.79	0.0325116	0.0613302	150.814	84	1	57	57	57	NULL	84	NULL	8	NULL	0	758	15	NULL	NULL	57	NULL	84	1	57	57	NULL	84	7	84	2020-04-06	CULL	NULL	NULL	2020-04-06	2020-04-06	NULL	2020-03-10	SOLD	NULL
2016-09-16	AY	3y3m	1212	40	2020-01-11	2020-04-06	1685.35	0.0332375	0.0384575	128.952	1685.35	0.0332375	0.0384575	128.952	86	0	NULL	NULL	NULL	NULL	86	NULL	8	NULL	0	1212	NULL	NULL	NULL	NULL	NULL	86	0	NULL	NULL	NULL	86	7	86	2020-04-06	CULL	NULL	NULL	2020-04-06	2020-04-06	NULL	NULL	SOLD	NULL
2018-01-28	HF	2y2m	790	26	2020-03-28	2020-04-07	187.748	0.0348813	0.045058	NULL	187.748	0.0348813	0.045058	NULL	10	0	NULL	NULL	NULL	NULL	10	NULL	8	NULL	0	790	NULL	NULL	NULL	NULL	NULL	10	0	NULL	NULL	NULL	10	7	10	2020-04-07	CULL	NULL	NULL	2020-04-07	2020-04-07	NULL	NULL	SOLD	NULL
2018-02-18	HF	2y0m	738	24	2020-02-26	2020-04-07	962.003	0.0281306	0.0472463	42	962.003	0.0281306	0.0472463	42	41	0	NULL	NULL	NULL	NULL	41	NULL	8	NULL	0	738	NULL	NULL	NULL	NULL	NULL	41	0	NULL	NULL	NULL	41	7	41	2020-04-07	CULL	NULL	NULL	2020-04-07	2020-04-07	NULL	NULL	SOLD	NULL
2017-06-25	HF	2y7m	963	32	2020-02-13	2020-04-07	1290.98	0.0323666	0.03433	20	1290.98	0.0323666	0.03433	20	54	0	NULL	NULL	NULL	NULL	54	NULL	8	NULL	0	963	NULL	NULL	NULL	NULL	NULL	54	0	NULL	NULL	NULL	54	7	54	2020-04-07	CULL	NULL	NULL	2020-04-07	2020-04-07	NULL	NULL	SOLD	NULL
2017-11-10	HF	2y2m	812	26	2020-01-31	2020-04-07	700.054	0.0320452	0.0353781	214.436	700.054	0.0320452	0.0353781	214.436	67	0	NULL	NULL	NULL	NULL	67	NULL	8	NULL	0	812	NULL	NULL	NULL	NULL	NULL	67	0	NULL	NULL	NULL	67	7	67	2020-04-07	CULL	NULL	NULL	2020-04-07	2020-04-07	NULL	NULL	SOLD	NULL
2017-12-07	HF	2y0m	755	25	2020-01-01	2020-04-07	2660.45	0.0325496	0.0394373	1709	2660.45	0.0325496	0.0394373	1709	97	1	30	30	30	NULL	97	NULL	8	NULL	0	755	-12	NULL	NULL	30	NULL	97	1	30	30	NULL	97	7	97	2020-04-07	CULL	NULL	NULL	2020-04-07	2020-04-07	NULL	2020-01-31	SOLD	NULL
2018-01-10	HF	2y2m	812	27	2020-04-01	2020-04-08	165.695	0.0345587	0.0460054	NULL	165.695	0.0345587	0.0460054	NULL	7	0	NULL	NULL	NULL	NULL	7	NULL	8	NULL	0	812	NULL	NULL	NULL	NULL	NULL	7	0	NULL	NULL	NULL	7	7	7	2020-04-08	CULL	NULL	NULL	2020-04-08	2020-04-08	NULL	NULL	SOLD	NULL
2017-10-11	HF	2y3m	834	27	2020-01-23	2020-04-08	1348.08	0.0339167	0.0430743	110.162	1348.08	0.0339167	0.0430743	110.162	76	0	NULL	NULL	NULL	NULL	76	NULL	8	NULL	0	834	NULL	NULL	NULL	NULL	NULL	76	0	NULL	NULL	NULL	76	7	76	2020-04-08	CULL	NULL	NULL	2020-04-08	2020-04-08	NULL	NULL	SOLD	NULL
2017-07-10	HF	2y6m	924	30	2020-01-20	2020-04-08	1369.18	0.0303078	0.0352934	1024.74	1369.18	0.0303078	0.0352934	1024.74	79	0	NULL	NULL	NULL	NULL	79	NULL	8	NULL	0	924	NULL	NULL	NULL	NULL	NULL	79	0	NULL	NULL	NULL	79	7	79	2020-04-08	CULL	NULL	NULL	2020-04-08	2020-04-08	NULL	NULL	SOLD	NULL
2017-07-13	HF	2y5m	903	30	2020-01-02	2020-04-08	1467.72	0.0320613	0.048035	57.9266	1467.72	0.0320613	0.048035	57.9266	97	0	NULL	NULL	NULL	NULL	97	NULL	8	NULL	0	903	NULL	NULL	NULL	NULL	NULL	97	0	NULL	NULL	NULL	97	7	97	2020-04-08	CULL	NULL	NULL	2020-04-08	2020-04-08	NULL	NULL	SOLD	NULL
2018-04-30	HF	22m	672	23	2020-03-02	2020-04-09	1069.16	0.030641	0.0406117	31	1069.16	0.030641	0.0406117	31	38	0	NULL	NULL	NULL	NULL	38	NULL	8	NULL	0	672	NULL	NULL	NULL	NULL	NULL	38	0	NULL	NULL	NULL	38	7	38	2020-04-09	CULL	NULL	NULL	2020-04-09	2020-04-09	NULL	NULL	SOLD	NULL
2017-12-01	HF	2y1m	790	25	2020-01-30	2020-04-09	2010.92	0.0356205	0.0272166	20	2010.92	0.0356205	0.0272166	20	70	0	NULL	NULL	NULL	NULL	70	NULL	8	NULL	0	790	NULL	NULL	NULL	NULL	NULL	70	0	NULL	NULL	NULL	70	7	70	2020-04-09	CULL	NULL	NULL	2020-04-09	2020-04-09	NULL	NULL	SOLD	NULL
2018-02-13	HF	22m	693	23	2020-01-07	2020-04-09	1395.04	0.0349572	0.0382822	491.47	1395.04	0.0349572	0.0382822	491.47	93	1	83	83	83	NULL	93	NULL	8	NULL	0	693	41	NULL	NULL	83	NULL	93	1	83	83	NULL	93	7	93	2020-04-09	CULL	NULL	NULL	2020-04-09	2020-04-09	NULL	2020-03-30	SOLD	NULL
2017-05-11	HF	2y10m	1050	34	2020-03-26	2020-04-10	338.022	0.0361932	0.042278	NULL	338.022	0.0361932	0.042278	NULL	15	0	NULL	NULL	NULL	NULL	15	NULL	8	NULL	0	1050	NULL	NULL	NULL	NULL	NULL	15	0	NULL	NULL	NULL	15	7	15	2020-04-10	CULL	NULL	NULL	2020-04-10	2020-04-10	NULL	NULL	SOLD	NULL
2017-10-20	HF	2y4m	874	29	2020-03-12	2020-04-11	773.377	0.0346469	0.0467735	NULL	773.377	0.0346469	0.0467735	NULL	30	0	NULL	NULL	NULL	NULL	30	NULL	8	NULL	0	874	NULL	NULL	NULL	NULL	NULL	30	0	NULL	NULL	NULL	30	7	30	2020-04-11	CULL	NULL	NULL	2020-04-11	2020-04-11	NULL	NULL	SOLD	NULL
2017-12-02	HF	2y2m	809	26	2020-02-19	2020-04-11	1796.55	0.0328455	0.0432263	42.4745	1796.55	0.0328455	0.0432263	42.4745	52	0	NULL	NULL	NULL	NULL	52	NULL	8	NULL	0	809	NULL	NULL	NULL	NULL	NULL	52	0	NULL	NULL	NULL	52	7	52	2020-04-11	CULL	NULL	NULL	2020-04-11	2020-04-11	NULL	NULL	SOLD	NULL
2018-05-22	HF	22m	684	23	2020-04-05	2020-04-12	138.059	0.0354584	0.0477946	NULL	138.059	0.0354584	0.0477946	NULL	7	0	NULL	NULL	NULL	NULL	7	NULL	8	NULL	0	684	NULL	NULL	NULL	NULL	NULL	7	0	NULL	NULL	NULL	7	7	7	2020-04-12	CULL	NULL	NULL	2020-04-12	2020-04-12	NULL	NULL	SOLD	NULL
2017-08-19	HF	2y7m	958	32	2020-04-03	2020-04-13	222.506	0.0356636	0.0436876	NULL	222.506	0.0356636	0.0436876	NULL	10	0	NULL	NULL	NULL	NULL	10	NULL	8	NULL	0	958	NULL	NULL	NULL	NULL	NULL	10	0	NULL	NULL	NULL	10	7	10	2020-04-13	CULL	NULL	NULL	2020-04-13	2020-04-13	NULL	NULL	SOLD	NULL
2016-06-20	HF	3y9m	1375	45	2020-03-26	2020-04-14	413.397	0.0342468	0.0363075	NULL	413.397	0.0342468	0.0363075	NULL	19	0	NULL	NULL	NULL	NULL	19	NULL	8	NULL	0	1375	NULL	NULL	NULL	NULL	NULL	19	0	NULL	NULL	NULL	19	7	19	2020-04-14	CULL	NULL	NULL	2020-04-14	2020-04-14	NULL	NULL	SOLD	NULL
2017-10-22	HF	2y4m	867	29	2020-03-07	2020-04-14	1282.13	0.0331299	0.0389374	NULL	1282.13	0.0331299	0.0389374	NULL	38	0	NULL	NULL	NULL	NULL	38	NULL	8	NULL	0	867	NULL	NULL	NULL	NULL	NULL	38	0	NULL	NULL	NULL	38	7	38	2020-04-14	CULL	NULL	NULL	2020-04-14	2020-04-14	NULL	NULL	SOLD	NULL
2017-10-29	HF	2y2m	816	27	2020-01-23	2020-04-14	1920.54	0.0311715	0.0402545	37.2556	1920.54	0.0311715	0.0402545	37.2556	82	1	44	44	44	NULL	82	NULL	8	NULL	0	816	2	NULL	NULL	44	NULL	82	1	44	44	NULL	82	7	82	2020-04-14	CULL	NULL	NULL	2020-04-14	2020-04-14	NULL	2020-03-07	SOLD	NULL
2018-03-17	HF	2y0m	757	25	2020-04-12	2020-04-15	44.7186	0.0420016	0.0431149	NULL	44.7186	0.0420016	0.0431149	NULL	3	0	NULL	NULL	NULL	NULL	3	NULL	8	NULL	0	757	NULL	NULL	NULL	NULL	NULL	3	0	NULL	NULL	NULL	3	7	3	2020-04-15	CULL	NULL	NULL	2020-04-15	2020-04-15	NULL	NULL	SOLD	NULL
2018-03-02	HF	2y0m	748	24	2020-03-19	2020-04-15	340.625	0.0376358	0.0403813	2070	340.625	0.0376358	0.0403813	2070	27	0	NULL	NULL	NULL	NULL	27	NULL	8	NULL	0	748	NULL	NULL	NULL	NULL	NULL	27	0	NULL	NULL	NULL	27	7	27	2020-04-15	CULL	NULL	NULL	2020-04-15	2020-04-15	NULL	NULL	SOLD	NULL
2017-08-28	HF	2y4m	862	29	2020-01-07	2020-04-16	3165.05	0.030153	0.0401506	952.319	3165.05	0.030153	0.0401506	952.319	100	1	63	63	63	NULL	100	NULL	8	NULL	0	862	21	NULL	NULL	63	NULL	100	1	63	63	NULL	100	7	100	2020-04-16	CULL	NULL	NULL	2020-04-16	2020-04-16	NULL	2020-03-10	SOLD	NULL
2017-11-19	HF	2y4m	880	29	2020-04-17	2020-04-17	NULL	NULL	NULL	NULL	0	NULL	NULL	0	0	0	NULL	NULL	NULL	NULL	0	NULL	8	NULL	0	880	NULL	NULL	NULL	NULL	NULL	0	0	NULL	NULL	NULL	0	7	0	2020-04-17	CALV	NULL	NULL	2020-04-17	2020-04-17	NULL	NULL	SOLD	NULL
2018-03-25	HF	2y0m	747	25	2020-04-10	2020-04-17	123.312	0.0341367	0.0466963	NULL	123.312	0.0341367	0.0466963	NULL	7	0	NULL	NULL	NULL	NULL	7	NULL	8	NULL	0	747	NULL	NULL	NULL	NULL	NULL	7	0	NULL	NULL	NULL	7	7	7	2020-04-17	CULL	NULL	NULL	2020-04-17	2020-04-17	NULL	NULL	SOLD	NULL
2018-01-01	HF	2y1m	767	25	2020-02-07	2020-04-17	1871.38	0.0319317	0.0486206	68.2901	1871.38	0.0319317	0.0486206	68.2901	70	1	45	45	45	NULL	70	NULL	8	NULL	0	767	3	NULL	NULL	45	NULL	70	1	45	45	NULL	70	7	70	2020-04-17	CULL	NULL	NULL	2020-04-17	2020-04-17	NULL	2020-03-23	SOLD	NULL
2016-08-17	BB	3y7m	1334	44	2020-04-12	2020-04-18	119.497	0.0379029	0.0443761	NULL	119.497	0.0379029	0.0443761	NULL	6	0	NULL	NULL	NULL	NULL	6	NULL	8	NULL	0	1334	NULL	NULL	NULL	NULL	NULL	6	0	NULL	NULL	NULL	6	7	6	2020-04-18	CULL	NULL	NULL	2020-04-18	2020-04-18	NULL	NULL	SOLD	NULL
2016-09-08	HF	3y5m	1263	41	2020-02-23	2020-04-18	978.619	0.0321337	0.0383241	NULL	978.619	0.0321337	0.0383241	NULL	55	0	NULL	NULL	NULL	NULL	55	NULL	8	NULL	0	1263	NULL	NULL	NULL	NULL	NULL	55	0	NULL	NULL	NULL	55	7	55	2020-04-18	CULL	NULL	NULL	2020-04-18	2020-04-18	NULL	NULL	SOLD	NULL
2018-03-24	HF	22m	698	23	2020-02-20	2020-04-18	1705.01	0.0334021	0.0408494	NULL	1705.01	0.0334021	0.0408494	NULL	58	0	NULL	NULL	NULL	NULL	58	NULL	8	NULL	0	698	NULL	NULL	NULL	NULL	NULL	58	0	NULL	NULL	NULL	58	7	58	2020-04-18	CULL	NULL	NULL	2020-04-18	2020-04-18	NULL	NULL	SOLD	NULL
2018-02-24	HF	2y0m	744	25	2020-03-09	2020-04-20	1127.23	0.0339224	0.0333724	24	1127.23	0.0339224	0.0333724	24	42	0	NULL	NULL	NULL	NULL	42	NULL	8	NULL	0	744	NULL	NULL	NULL	NULL	NULL	42	0	NULL	NULL	NULL	42	7	42	2020-04-20	CULL	NULL	NULL	2020-04-20	2020-04-20	NULL	NULL	SOLD	NULL
2017-03-02	HF	2y11m	1094	35	2020-02-29	2020-04-20	301.798	0.0365039	0.0494876	3050	301.798	0.0365039	0.0494876	3050	51	0	NULL	NULL	NULL	NULL	51	NULL	8	NULL	0	1094	NULL	NULL	NULL	NULL	NULL	51	0	NULL	NULL	NULL	51	7	51	2020-04-20	CULL	NULL	NULL	2020-04-20	2020-04-20	NULL	NULL	SOLD	NULL
2017-11-03	HF	2y3m	838	27	2020-02-19	2020-04-20	902.41	0.0302401	0.0449606	87.6347	902.41	0.0302401	0.0449606	87.6347	61	0	NULL	NULL	NULL	NULL	61	NULL	8	NULL	0	838	NULL	NULL	NULL	NULL	NULL	61	0	NULL	NULL	NULL	61	7	61	2020-04-20	CULL	NULL	NULL	2020-04-20	2020-04-20	NULL	NULL	SOLD	NULL
2017-07-18	HF	2y6m	920	30	2020-01-24	2020-04-20	1889.86	0.0306808	0.0465566	392.282	1889.86	0.0306808	0.0465566	392.282	87	0	NULL	NULL	NULL	NULL	87	NULL	8	NULL	0	920	NULL	NULL	NULL	NULL	NULL	87	0	NULL	NULL	NULL	87	7	87	2020-04-20	CULL	NULL	NULL	2020-04-20	2020-04-20	NULL	NULL	SOLD	NULL
2018-04-12	RDC	23m	730	24	2020-04-11	2020-04-21	19.1842	0.0399036	0.0516128	NULL	19.1842	0.0399036	0.0516128	NULL	10	0	NULL	NULL	NULL	NULL	1	NULL	8	NULL	0	730	NULL	NULL	NULL	NULL	NULL	10	0	NULL	NULL	NULL	10	7	10	2020-04-21	CULL	NULL	NULL	2020-04-21	2020-04-12	NULL	NULL	SOLD	NULL
2017-09-16	HF	2y5m	905	30	2020-03-09	2020-04-21	708.45	0.0332916	0.0386447	NULL	708.45	0.0332916	0.0386447	NULL	43	0	NULL	NULL	NULL	NULL	43	NULL	8	NULL	0	905	NULL	NULL	NULL	NULL	NULL	43	0	NULL	NULL	NULL	43	7	43	2020-04-21	CULL	NULL	NULL	2020-04-21	2020-04-21	NULL	NULL	SOLD	NULL
2017-07-27	HF	2y7m	951	32	2020-03-04	2020-04-21	1716.73	0.0302812	0.0346524	29	1716.73	0.0302812	0.0346524	29	48	0	NULL	NULL	NULL	NULL	48	NULL	8	NULL	0	951	NULL	NULL	NULL	NULL	NULL	48	0	NULL	NULL	NULL	48	7	48	2020-04-21	CULL	NULL	NULL	2020-04-21	2020-04-21	NULL	NULL	SOLD	NULL
2017-09-13	HF	2y5m	889	29	2020-02-19	2020-04-21	1545.12	0.0345776	0.0429425	302.742	1545.12	0.0345776	0.0429425	302.742	62	0	NULL	NULL	NULL	NULL	62	NULL	8	NULL	0	889	NULL	NULL	NULL	NULL	NULL	62	0	NULL	NULL	NULL	62	7	62	2020-04-21	CULL	NULL	NULL	2020-04-21	2020-04-21	NULL	NULL	SOLD	NULL
2017-10-13	BB	2y6m	921	30	2020-04-21	2020-04-22	16.7518	0.0404165	0.0437962	NULL	16.7518	0.0404165	0.0437962	NULL	1	0	NULL	NULL	NULL	NULL	1	NULL	8	NULL	0	921	NULL	NULL	NULL	NULL	NULL	1	0	NULL	NULL	NULL	1	7	1	2020-04-22	CULL	NULL	NULL	2020-04-22	2020-04-22	NULL	NULL	SOLD	NULL
2017-12-22	HF	2y3m	833	28	2020-04-03	2020-04-22	562.774	0.0325439	0.0445411	NULL	562.774	0.0325439	0.0445411	NULL	19	0	NULL	NULL	NULL	NULL	19	NULL	8	NULL	0	833	NULL	NULL	NULL	NULL	NULL	19	0	NULL	NULL	NULL	19	7	19	2020-04-22	CULL	NULL	NULL	2020-04-22	2020-04-22	NULL	NULL	SOLD	NULL
2017-11-15	HF	2y4m	858	28	2020-03-22	2020-04-22	822.511	0.0319707	0.0375098	NULL	822.511	0.0319707	0.0375098	NULL	31	0	NULL	NULL	NULL	NULL	31	NULL	8	NULL	0	858	NULL	NULL	NULL	NULL	NULL	31	0	NULL	NULL	NULL	31	7	31	2020-04-22	CULL	NULL	NULL	2020-04-22	2020-04-22	NULL	NULL	SOLD	NULL
2018-01-12	HF	2y1m	771	25	2020-02-22	2020-04-22	1628.18	0.0356527	0.0512626	40.816	1628.18	0.0356527	0.0512626	40.816	60	0	NULL	NULL	NULL	NULL	60	NULL	8	NULL	0	771	NULL	NULL	NULL	NULL	NULL	60	0	NULL	NULL	NULL	60	7	60	2020-04-22	CULL	NULL	NULL	2020-04-22	2020-04-22	NULL	NULL	SOLD	NULL
2017-11-05	HF	2y5m	898	29	2020-04-21	2020-04-23	52.8051	0.0384951	0.0482399	NULL	52.8051	0.0384951	0.0482399	NULL	2	0	NULL	NULL	NULL	NULL	2	NULL	8	NULL	0	898	NULL	NULL	NULL	NULL	NULL	2	0	NULL	NULL	NULL	2	7	2	2020-04-23	CULL	NULL	NULL	2020-04-23	2020-04-23	NULL	NULL	SOLD	NULL
2018-03-16	HF	2y0m	737	24	2020-03-22	2020-04-23	826.112	0.031484	0.0409431	NULL	826.112	0.031484	0.0409431	NULL	32	0	NULL	NULL	NULL	NULL	32	NULL	8	NULL	0	737	NULL	NULL	NULL	NULL	NULL	32	0	NULL	NULL	NULL	32	7	32	2020-04-23	CULL	NULL	NULL	2020-04-23	2020-04-23	NULL	NULL	SOLD	NULL
2017-09-12	AY	2y6m	921	30	2020-03-21	2020-04-23	635.358	0.0339457	0.0387834	NULL	635.358	0.0339457	0.0387834	NULL	33	0	NULL	NULL	NULL	NULL	33	NULL	8	NULL	0	921	NULL	NULL	NULL	NULL	NULL	33	0	NULL	NULL	NULL	33	7	33	2020-04-23	CULL	NULL	NULL	2020-04-23	2020-04-23	NULL	NULL	SOLD	NULL
2017-11-02	HF	2y4m	869	28	2020-03-20	2020-04-23	858.305	0.0343412	0.0422691	NULL	858.305	0.0343412	0.0422691	NULL	34	0	NULL	NULL	NULL	NULL	34	NULL	8	NULL	0	869	NULL	NULL	NULL	NULL	NULL	34	0	NULL	NULL	NULL	34	7	34	2020-04-23	CULL	NULL	NULL	2020-04-23	2020-04-23	NULL	NULL	SOLD	NULL
2018-03-08	HF	2y0m	740	24	2020-03-17	2020-04-23	460.992	0.0385747	0.0327649	214	460.992	0.0385747	0.0327649	214	37	0	NULL	NULL	NULL	NULL	37	NULL	8	NULL	0	740	NULL	NULL	NULL	NULL	NULL	37	0	NULL	NULL	NULL	37	7	37	2020-04-23	CULL	NULL	NULL	2020-04-23	2020-04-23	NULL	NULL	SOLD	NULL
2018-03-15	HF	23m	729	24	2020-03-13	2020-04-23	797.166	0.0333652	0.0394116	NULL	797.166	0.0333652	0.0394116	NULL	41	0	NULL	NULL	NULL	NULL	41	NULL	8	NULL	0	729	NULL	NULL	NULL	NULL	NULL	41	0	NULL	NULL	NULL	41	7	41	2020-04-23	CULL	NULL	NULL	2020-04-23	2020-04-23	NULL	NULL	SOLD	NULL
2018-02-26	HF	2y1m	782	26	2020-04-18	2020-04-24	138.064	0.0382403	0.0512371	NULL	138.064	0.0382403	0.0512371	NULL	6	0	NULL	NULL	NULL	NULL	6	NULL	8	NULL	0	782	NULL	NULL	NULL	NULL	NULL	6	0	NULL	NULL	NULL	6	7	6	2020-04-24	CULL	NULL	NULL	2020-04-24	2020-04-24	NULL	NULL	SOLD	NULL
2018-02-12	HF	2y0m	742	24	2020-02-24	2020-04-24	570.076	0.0374529	0.0474606	114	570.076	0.0374529	0.0474606	114	60	0	NULL	NULL	NULL	NULL	60	52	8	NULL	0	742	NULL	NULL	NULL	NULL	NULL	60	0	NULL	NULL	NULL	60	7	60	2020-04-24	CULL	NULL	NULL	2020-04-24	2020-04-24	NULL	NULL	SOLD	NULL
2020-09-29	HF	-240d	-240	-7	2020-02-02	2020-04-24	2221.27	0.0295743	0.0371686	33.5468	2221.27	0.0295743	0.0371686	33.5468	82	2	28	28	37	NULL	82	NULL	8	NULL	0	-240	-14	NULL	NULL	28	NULL	82	2	28	37	NULL	82	7	82	2020-04-24	CULL	NULL	NULL	2020-04-24	2020-04-24	240	2020-03-10	SOLD	NULL
2018-02-01	HF	2y0m	732	24	2020-02-03	2020-04-25	2475.88	0.0322441	0.0370966	476.872	2475.88	0.0322441	0.0370966	476.872	82	1	73	73	73	NULL	82	NULL	8	NULL	0	732	31	NULL	NULL	73	NULL	82	1	73	73	NULL	82	7	82	2020-04-25	CULL	NULL	NULL	2020-04-25	2020-04-25	NULL	2020-04-16	SOLD	NULL
2017-11-14	HF	2y5m	891	29	2020-04-23	2020-04-27	98.3481	0.0373318	0.0536675	NULL	98.3481	0.0373318	0.0536675	NULL	4	0	NULL	NULL	NULL	NULL	4	NULL	8	NULL	0	891	NULL	NULL	NULL	NULL	NULL	4	0	NULL	NULL	NULL	4	7	4	2020-04-27	CULL	NULL	NULL	2020-04-27	2020-04-27	NULL	NULL	SOLD	NULL
2017-10-21	HF	2y5m	902	30	2020-04-10	2020-04-27	336.858	0.0326671	0.0442716	NULL	336.858	0.0326671	0.0442716	NULL	17	0	NULL	NULL	NULL	NULL	17	NULL	8	NULL	0	902	NULL	NULL	NULL	NULL	NULL	17	0	NULL	NULL	NULL	17	7	17	2020-04-27	CULL	NULL	NULL	2020-04-27	2020-04-27	NULL	NULL	SOLD	NULL
2017-04-08	HF	2y11m	1092	36	2020-04-04	2020-04-27	230.553	0.0369188	0.0318684	182	230.553	0.0369188	0.0318684	182	23	0	NULL	NULL	NULL	NULL	23	NULL	8	NULL	0	1092	NULL	NULL	NULL	NULL	NULL	23	0	NULL	NULL	NULL	23	7	23	2020-04-27	CULL	NULL	NULL	2020-04-27	2020-04-27	NULL	NULL	SOLD	NULL
2017-03-19	HF	3y0m	1110	37	2020-04-02	2020-04-27	907.294	0.0367862	0.0433266	194	907.294	0.0367862	0.0433266	194	25	0	NULL	NULL	NULL	NULL	25	NULL	8	NULL	0	1110	NULL	NULL	NULL	NULL	NULL	25	0	NULL	NULL	NULL	25	7	25	2020-04-27	CULL	NULL	NULL	2020-04-27	2020-04-27	NULL	NULL	SOLD	NULL
2017-02-25	HF	3y1m	1124	37	2020-03-25	2020-04-27	873.575	0.0373816	0.0458172	85	873.575	0.0373816	0.0458172	85	33	0	NULL	NULL	NULL	NULL	33	NULL	8	NULL	0	1124	NULL	NULL	NULL	NULL	NULL	33	0	NULL	NULL	NULL	33	7	33	2020-04-27	CULL	NULL	NULL	2020-04-27	2020-04-27	NULL	NULL	SOLD	NULL
2017-02-02	HF	3y0m	1105	36	2020-02-12	2020-04-27	2348.26	0.0270617	0.0382608	13.9477	2348.26	0.0270617	0.0382608	13.9477	75	0	NULL	NULL	NULL	NULL	75	NULL	8	NULL	0	1105	NULL	NULL	NULL	NULL	NULL	75	0	NULL	NULL	NULL	75	7	75	2020-04-27	CULL	NULL	NULL	2020-04-27	2020-04-27	NULL	NULL	SOLD	NULL
2017-10-22	HF	2y5m	889	29	2020-03-29	2020-04-28	717.2	0.0324999	0.0498797	620	717.2	0.0324999	0.0498797	620	30	0	NULL	NULL	NULL	NULL	30	NULL	8	NULL	0	889	NULL	NULL	NULL	NULL	NULL	30	0	NULL	NULL	NULL	30	7	30	2020-04-28	CULL	NULL	NULL	2020-04-28	2020-04-28	NULL	NULL	SOLD	NULL
2018-01-18	HF	2y2m	800	26	2020-03-28	2020-04-28	933.194	0.0293124	0.0428486	126	933.194	0.0293124	0.0428486	126	31	0	NULL	NULL	NULL	NULL	31	NULL	8	NULL	0	800	NULL	NULL	NULL	NULL	NULL	31	0	NULL	NULL	NULL	31	7	31	2020-04-28	CULL	NULL	NULL	2020-04-28	2020-04-28	NULL	NULL	SOLD	NULL
2018-03-22	HFNZ	2y0m	735	24	2020-03-26	2020-04-28	741.236	0.0367417	0.0468835	134	741.236	0.0367417	0.0468835	134	33	0	NULL	NULL	NULL	NULL	33	NULL	8	NULL	0	735	NULL	NULL	NULL	NULL	NULL	33	0	NULL	NULL	NULL	33	7	33	2020-04-28	CULL	NULL	NULL	2020-04-28	2020-04-28	NULL	NULL	SOLD	NULL
2018-04-05	HF	23m	711	23	2020-03-16	2020-04-28	1398.49	0.0255008	0.0302616	57	1398.49	0.0255008	0.0302616	57	43	0	NULL	NULL	NULL	NULL	43	NULL	8	NULL	0	711	NULL	NULL	NULL	NULL	NULL	43	0	NULL	NULL	NULL	43	7	43	2020-04-28	CULL	NULL	NULL	2020-04-28	2020-04-28	NULL	NULL	SOLD	NULL
2018-02-28	JER	2y0m	741	25	2020-03-10	2020-04-28	1286.47	0.0324862	0.0456456	NULL	1286.47	0.0324862	0.0456456	NULL	49	0	NULL	NULL	NULL	NULL	49	NULL	8	NULL	0	741	NULL	NULL	NULL	NULL	NULL	49	0	NULL	NULL	NULL	49	7	49	2020-04-28	CULL	NULL	NULL	2020-04-28	2020-04-28	NULL	NULL	SOLD	NULL
2018-03-21	HF	23m	712	24	2020-03-02	2020-04-28	1514.17	0.0322928	0.0450847	NULL	1514.17	0.0322928	0.0450847	NULL	57	0	NULL	NULL	NULL	NULL	57	NULL	8	NULL	0	712	NULL	NULL	NULL	NULL	NULL	57	0	NULL	NULL	NULL	57	7	57	2020-04-28	CULL	NULL	NULL	2020-04-28	2020-04-28	NULL	NULL	SOLD	NULL
2017-05-08	HF	2y9m	1021	33	2020-02-23	2020-04-28	1402.17	0.0312824	0.0420207	202.515	1402.17	0.0312824	0.0420207	202.515	65	0	NULL	NULL	NULL	NULL	65	NULL	8	NULL	0	1021	NULL	NULL	NULL	NULL	NULL	65	0	NULL	NULL	NULL	65	7	65	2020-04-28	CULL	NULL	NULL	2020-04-28	2020-04-28	NULL	NULL	SOLD	NULL
2020-09-27	HF	-239d	-239	-7	2020-02-01	2020-04-28	1789.93	0.0366229	0.0597111	48	1789.93	0.0366229	0.0597111	48	87	0	NULL	NULL	NULL	NULL	87	NULL	8	NULL	0	-239	NULL	NULL	NULL	NULL	NULL	87	0	NULL	NULL	NULL	87	7	87	2020-04-28	CULL	NULL	NULL	2020-04-28	2020-04-28	239	NULL	SOLD	NULL
2018-03-22	HF	22m	679	22	2020-01-30	2020-04-28	2551.66	0.0320056	0.036281	28.5577	2551.66	0.0320056	0.036281	28.5577	89	1	15	15	15	NULL	89	NULL	8	NULL	0	679	-27	NULL	NULL	15	NULL	89	1	15	15	NULL	89	7	89	2020-04-28	CULL	NULL	NULL	2020-04-28	2020-04-28	NULL	2020-02-14	SOLD	NULL
2018-02-23	HF	2y0m	746	25	2020-03-10	2020-04-29	1272.99	0.0316417	0.0359882	29.8754	1272.99	0.0316417	0.0359882	29.8754	50	0	NULL	NULL	NULL	NULL	50	NULL	8	NULL	0	746	NULL	NULL	NULL	NULL	NULL	50	0	NULL	NULL	NULL	50	7	50	2020-04-29	CULL	NULL	NULL	2020-04-29	2020-04-29	NULL	NULL	SOLD	NULL
2018-02-04	HF	2y1m	762	25	2020-03-07	2020-04-30	750.951	0.0370201	0.0580766	322	750.951	0.0370201	0.0580766	322	54	0	NULL	NULL	NULL	NULL	44	NULL	8	NULL	0	762	NULL	NULL	NULL	NULL	NULL	54	0	NULL	NULL	NULL	54	7	54	2020-04-30	CULL	NULL	NULL	2020-04-30	2020-04-20	NULL	NULL	SOLD	NULL
2017-10-16	HF	2y4m	865	28	2020-02-28	2020-04-30	1392.14	0.0252716	0.026005	84	1392.14	0.0252716	0.026005	84	62	0	NULL	NULL	NULL	NULL	62	NULL	8	NULL	0	865	NULL	NULL	NULL	NULL	NULL	62	0	NULL	NULL	NULL	62	7	62	2020-04-30	CULL	NULL	NULL	2020-04-30	2020-04-30	NULL	NULL	SOLD	NULL
2017-09-22	HF	2y4m	860	28	2020-01-30	2020-04-30	2870.03	0.028009	0.0446816	134.904	2870.03	0.028009	0.0446816	134.904	91	0	NULL	NULL	NULL	NULL	91	NULL	8	NULL	0	860	NULL	NULL	NULL	NULL	NULL	91	0	NULL	NULL	NULL	91	7	91	2020-04-30	CULL	NULL	NULL	2020-04-30	2020-04-30	NULL	NULL	SOLD	NULL
2018-01-25	HF	23m	709	24	2020-01-04	2020-04-30	2641.17	0.0330059	0.0283265	16.9757	2641.17	0.0330059	0.0283265	16.9757	117	1	62	62	62	NULL	84	84	8	NULL	0	709	20	NULL	NULL	62	NULL	117	1	62	62	NULL	117	7	117	2020-04-30	CULL	NULL	NULL	2020-04-30	2020-03-28	NULL	2020-03-06	SOLD	NULL
2017-03-06	HF	3y0m	1096	36	2020-03-06	2020-05-01	1194.36	0.0324388	0.0386961	NULL	1194.36	0.0324388	0.0386961	NULL	56	0	NULL	NULL	NULL	NULL	56	NULL	8	NULL	0	1096	NULL	NULL	NULL	NULL	NULL	56	0	NULL	NULL	NULL	56	7	56	2020-05-01	CULL	NULL	NULL	2020-05-01	2020-05-01	NULL	NULL	SOLD	NULL
2016-07-14	HF	3y7m	1329	44	2020-03-04	2020-05-01	1556.33	0.03396	0.0346433	NULL	1556.33	0.03396	0.0346433	NULL	58	0	NULL	NULL	NULL	NULL	58	NULL	8	NULL	0	1329	NULL	NULL	NULL	NULL	NULL	58	0	NULL	NULL	NULL	58	7	58	2020-05-01	CULL	NULL	NULL	2020-05-01	2020-05-01	NULL	NULL	SOLD	NULL
2018-01-09	HF	2y1m	766	25	2020-02-14	2020-05-01	1709.12	0.032844	0.033875	37.6437	1709.12	0.032844	0.033875	37.6437	77	0	NULL	NULL	NULL	NULL	77	NULL	8	NULL	0	766	NULL	NULL	NULL	NULL	NULL	77	0	NULL	NULL	NULL	77	7	77	2020-05-01	CULL	NULL	NULL	2020-05-01	2020-05-01	NULL	NULL	SOLD	NULL
2017-08-10	HF	2y5m	887	29	2020-01-14	2020-05-02	4325.97	0.0291986	0.0306883	118.537	4325.97	0.0291986	0.0306883	118.537	109	1	81	81	81	NULL	109	NULL	8	NULL	0	887	39	NULL	NULL	81	NULL	109	1	81	81	NULL	109	7	109	2020-05-02	CULL	NULL	NULL	2020-05-02	2020-05-02	NULL	2020-04-04	SOLD	NULL
2017-11-06	HF	2y3m	845	27	2020-02-29	2020-05-03	2250.55	0.0322953	0.03839	NULL	2250.55	0.0322953	0.03839	NULL	64	0	NULL	NULL	NULL	NULL	64	NULL	8	NULL	0	845	NULL	NULL	NULL	NULL	NULL	64	0	NULL	NULL	NULL	64	7	64	2020-05-03	CULL	NULL	NULL	2020-05-03	2020-05-03	NULL	NULL	SOLD	NULL
2017-10-05	HF	2y5m	905	29	2020-03-28	2020-05-04	644.289	0.033984	0.03771	NULL	644.289	0.033984	0.03771	NULL	37	0	NULL	NULL	NULL	NULL	37	NULL	8	NULL	0	905	NULL	NULL	NULL	NULL	NULL	37	0	NULL	NULL	NULL	37	7	37	2020-05-04	CULL	NULL	NULL	2020-05-04	2020-05-04	NULL	NULL	SOLD	NULL
2017-11-19	HF	2y4m	855	28	2020-03-23	2020-05-04	218.933	0.0369213	0.0463717	923	218.933	0.0369213	0.0463717	923	42	0	NULL	NULL	NULL	NULL	42	NULL	8	NULL	0	855	NULL	NULL	NULL	NULL	NULL	42	0	NULL	NULL	NULL	42	7	42	2020-05-04	CULL	NULL	NULL	2020-05-04	2020-05-04	NULL	NULL	SOLD	NULL
2017-08-30	HF	2y6m	930	31	2020-03-17	2020-05-04	1267.16	0.0325655	0.0417641	NULL	1267.16	0.0325655	0.0417641	NULL	48	0	NULL	NULL	NULL	NULL	48	NULL	8	NULL	0	930	NULL	NULL	NULL	NULL	NULL	48	0	NULL	NULL	NULL	48	7	48	2020-05-04	CULL	NULL	NULL	2020-05-04	2020-05-04	NULL	NULL	SOLD	NULL
2017-11-23	HF	2y4m	853	28	2020-03-25	2020-05-06	1216.56	0.0248133	0.0584893	21	1216.56	0.0248133	0.0584893	21	42	0	NULL	NULL	NULL	NULL	42	NULL	8	NULL	0	853	NULL	NULL	NULL	NULL	NULL	42	0	NULL	NULL	NULL	42	7	42	2020-05-06	CULL	NULL	NULL	2020-05-06	2020-05-06	NULL	NULL	SOLD	NULL
2018-02-15	HF	2y0m	740	24	2020-02-25	2020-05-06	943.031	0.0333904	0.0419904	289.241	943.031	0.0333904	0.0419904	289.241	71	0	NULL	NULL	NULL	NULL	71	NULL	8	NULL	0	740	NULL	NULL	NULL	NULL	NULL	71	0	NULL	NULL	NULL	71	7	71	2020-05-06	CULL	NULL	NULL	2020-05-06	2020-05-06	NULL	NULL	SOLD	NULL
2017-08-19	HF	2y7m	973	32	2020-04-18	2020-05-07	457.183	0.0343849	0.0447221	NULL	457.183	0.0343849	0.0447221	NULL	19	0	NULL	NULL	NULL	NULL	19	NULL	8	NULL	0	973	NULL	NULL	NULL	NULL	NULL	19	0	NULL	NULL	NULL	19	7	19	2020-05-07	CULL	NULL	NULL	2020-05-07	2020-05-07	NULL	NULL	SOLD	NULL
2018-04-30	HF	23m	709	24	2020-04-08	2020-05-07	785.038	0.033315	0.0262812	29	785.038	0.033315	0.0262812	29	29	0	NULL	NULL	NULL	NULL	29	NULL	8	NULL	0	709	NULL	NULL	NULL	NULL	NULL	29	0	NULL	NULL	NULL	29	7	29	2020-05-07	CULL	NULL	NULL	2020-05-07	2020-05-07	NULL	NULL	SOLD	NULL
2018-06-12	HF	21m	663	22	2020-04-05	2020-05-07	943.261	0.0312649	0.0255422	40	943.261	0.0312649	0.0255422	40	32	0	NULL	NULL	NULL	NULL	32	NULL	8	NULL	0	663	NULL	NULL	NULL	NULL	NULL	32	0	NULL	NULL	NULL	32	7	32	2020-05-07	CULL	NULL	NULL	2020-05-07	2020-05-07	NULL	NULL	SOLD	NULL
2017-09-02	HF	2y6m	941	30	2020-03-31	2020-05-07	1151.99	0.031832	0.0379051	25	1151.99	0.031832	0.0379051	25	37	0	NULL	NULL	NULL	NULL	37	NULL	8	NULL	0	941	NULL	NULL	NULL	NULL	NULL	37	0	NULL	NULL	NULL	37	7	37	2020-05-07	CULL	NULL	NULL	2020-05-07	2020-05-07	NULL	NULL	SOLD	NULL
2018-02-08	HF	2y1m	781	25	2020-03-30	2020-05-07	926.651	0.0323952	0.0497203	82	926.651	0.0323952	0.0497203	82	38	0	NULL	NULL	NULL	NULL	38	NULL	8	NULL	0	781	NULL	NULL	NULL	NULL	NULL	38	0	NULL	NULL	NULL	38	7	38	2020-05-07	CULL	NULL	NULL	2020-05-07	2020-05-07	NULL	NULL	SOLD	NULL
2017-10-14	HF	2y4m	868	28	2020-02-29	2020-05-07	2046.13	0.0308513	0.0428587	18.7321	2046.13	0.0308513	0.0428587	18.7321	68	0	NULL	NULL	NULL	NULL	68	NULL	8	NULL	0	868	NULL	NULL	NULL	NULL	NULL	68	0	NULL	NULL	NULL	68	7	68	2020-05-07	CULL	NULL	NULL	2020-05-07	2020-05-07	NULL	NULL	SOLD	NULL
2017-11-17	HF	2y2m	817	27	2020-02-12	2020-05-07	2797.65	0.030085	0.0320142	42.9292	2797.65	0.030085	0.0320142	42.9292	85	0	NULL	NULL	NULL	NULL	85	NULL	7	NULL	0	817	NULL	NULL	NULL	NULL	NULL	85	0	NULL	NULL	NULL	85	7	85	2020-05-07	DEAD	NULL	NULL	2020-05-07	2020-05-07	NULL	NULL	DIED	NULL
2016-09-25	HF	3y4m	1234	41	2020-02-11	2020-05-07	3116.16	0.0296248	0.040521	284.923	3116.16	0.0296248	0.040521	284.923	86	1	50	50	50	NULL	86	NULL	8	NULL	0	1234	8	NULL	NULL	50	NULL	86	1	50	50	NULL	86	7	86	2020-05-07	CULL	NULL	NULL	2020-05-07	2020-05-07	NULL	2020-04-01	SOLD	NULL
2017-10-22	HF	2y3m	826	27	2020-01-26	2020-05-07	4281.17	0.0299571	0.0361755	22.9377	4281.17	0.0299571	0.0361755	22.9377	102	0	NULL	NULL	NULL	NULL	102	NULL	8	NULL	0	826	NULL	NULL	NULL	NULL	NULL	102	0	NULL	NULL	NULL	102	7	102	2020-05-07	CULL	NULL	NULL	2020-05-07	2020-05-07	NULL	NULL	SOLD	NULL
2017-10-22	HF	2y3m	825	27	2020-01-25	2020-05-07	2527.51	0.0300376	0.0333546	92.7205	2527.51	0.0300376	0.0333546	92.7205	103	0	NULL	NULL	NULL	NULL	103	NULL	8	NULL	0	825	NULL	NULL	NULL	NULL	NULL	103	0	NULL	NULL	NULL	103	7	103	2020-05-07	CULL	NULL	NULL	2020-05-07	2020-05-07	NULL	NULL	SOLD	NULL
2017-09-02	HF	2y4m	874	28	2020-01-24	2020-05-07	4432.39	0.0298909	0.0331348	18.216	4432.39	0.0298909	0.0331348	18.216	104	1	71	71	71	NULL	104	NULL	8	NULL	0	874	29	NULL	NULL	71	NULL	104	1	71	71	NULL	104	7	104	2020-05-07	CULL	NULL	NULL	2020-05-07	2020-05-07	NULL	2020-04-04	SOLD	NULL
2016-09-16	HF	3y4m	1218	40	2020-01-17	2020-05-07	3760.35	0.0315563	0.0387165	412.281	3760.35	0.0315563	0.0387165	412.281	111	2	52	52	87	NULL	111	NULL	8	NULL	0	1218	10	NULL	NULL	52	NULL	111	2	52	87	NULL	111	7	111	2020-05-07	CULL	NULL	NULL	2020-05-07	2020-05-07	NULL	2020-04-13	SOLD	NULL
2017-09-22	HF	2y3m	831	28	2020-01-01	2020-05-07	4743.94	0.0269584	0.0323792	69.4983	4743.94	0.0269584	0.0323792	69.4983	127	3	59	59	103	NULL	127	NULL	8	NULL	0	831	17	NULL	NULL	59	NULL	127	3	59	103	NULL	127	7	127	2020-05-07	CULL	NULL	NULL	2020-05-07	2020-05-07	NULL	2020-04-13	SOLD	NULL
2017-12-07	HF	2y4m	879	29	2020-05-04	2020-05-08	68.0319	0.0378489	0.0533039	NULL	68.0319	0.0378489	0.0533039	NULL	4	0	NULL	NULL	NULL	NULL	4	NULL	8	NULL	0	879	NULL	NULL	NULL	NULL	NULL	4	0	NULL	NULL	NULL	4	7	4	2020-05-08	CULL	NULL	NULL	2020-05-08	2020-05-08	NULL	NULL	SOLD	NULL
2017-11-06	HF	2y4m	853	28	2020-03-08	2020-05-09	1942.08	0.0326088	0.0365851	NULL	1942.08	0.0326088	0.0365851	NULL	62	0	NULL	NULL	NULL	NULL	62	NULL	8	NULL	0	853	NULL	NULL	NULL	NULL	NULL	62	0	NULL	NULL	NULL	62	7	62	2020-05-09	CULL	NULL	NULL	2020-05-09	2020-05-09	NULL	NULL	SOLD	NULL
2017-11-06	HF	2y1m	790	26	2020-01-05	2020-05-09	4041.98	0.0332093	0.0357258	16.4944	4041.98	0.0332093	0.0357258	16.4944	125	1	45	45	45	45	125	NULL	8	2020-04-01	0	790	3	3	NULL	45	45	125	1	45	45	45	125	7	125	2020-05-09	CULL	NULL	NULL	2020-05-09	2020-05-09	NULL	2020-02-19	SOLD	NULL
2018-05-01	HF	22m	687	22	2020-03-18	2020-05-10	955.995	0.0348268	0.0336372	48.629	955.995	0.0348268	0.0336372	48.629	53	0	NULL	NULL	NULL	NULL	53	NULL	8	NULL	0	687	NULL	NULL	NULL	NULL	NULL	53	0	NULL	NULL	NULL	53	7	53	2020-05-10	CULL	NULL	NULL	2020-05-10	2020-05-10	NULL	NULL	SOLD	NULL
2017-06-18	HF	2y10m	1054	35	2020-05-07	2020-05-11	101.195	0.0369338	0.0512409	NULL	101.195	0.0369338	0.0512409	NULL	4	0	NULL	NULL	NULL	NULL	4	NULL	8	NULL	0	1054	NULL	NULL	NULL	NULL	NULL	4	0	NULL	NULL	NULL	4	7	4	2020-05-11	CULL	NULL	NULL	2020-05-11	2020-05-11	NULL	NULL	SOLD	NULL
2017-02-03	HF	3y2m	1161	38	2020-04-09	2020-05-11	766.97	0.0340657	0.0369234	NULL	766.97	0.0340657	0.0369234	NULL	32	0	NULL	NULL	NULL	NULL	32	NULL	8	NULL	0	1161	NULL	NULL	NULL	NULL	NULL	32	0	NULL	NULL	NULL	32	7	32	2020-05-11	CULL	NULL	NULL	2020-05-11	2020-05-11	NULL	NULL	SOLD	NULL
2018-05-14	HF	20m	632	21	2020-02-05	2020-05-11	2194.22	0.0305738	0.0312496	64.8932	2194.22	0.0305738	0.0312496	64.8932	96	1	46	46	46	NULL	96	NULL	8	NULL	0	632	4	NULL	NULL	46	NULL	96	1	46	46	NULL	96	7	96	2020-05-11	CULL	NULL	NULL	2020-05-11	2020-05-11	NULL	2020-03-22	SOLD	NULL
2018-02-09	HF	23m	723	24	2020-02-02	2020-05-11	3107.31	0.0318152	0.0438185	63.226	3107.31	0.0318152	0.0438185	63.226	99	0	NULL	NULL	NULL	NULL	99	NULL	8	NULL	0	723	NULL	NULL	NULL	NULL	NULL	99	0	NULL	NULL	NULL	99	7	99	2020-05-11	CULL	NULL	NULL	2020-05-11	2020-05-11	NULL	NULL	SOLD	NULL
2017-09-08	HF	2y7m	968	32	2020-05-03	2020-05-12	267.646	0.032148	0.0381748	NULL	267.646	0.032148	0.0381748	NULL	9	0	NULL	NULL	NULL	NULL	9	NULL	8	NULL	0	968	NULL	NULL	NULL	NULL	NULL	9	0	NULL	NULL	NULL	9	7	9	2020-05-12	CULL	NULL	NULL	2020-05-12	2020-05-12	NULL	NULL	SOLD	NULL
2017-07-18	HF	2y8m	991	33	2020-04-04	2020-05-12	770.403	0.040917	0.0445616	186	770.403	0.040917	0.0445616	186	38	0	NULL	NULL	NULL	NULL	38	NULL	8	NULL	0	991	NULL	NULL	NULL	NULL	NULL	38	0	NULL	NULL	NULL	38	7	38	2020-05-12	CULL	NULL	NULL	2020-05-12	2020-05-12	NULL	NULL	SOLD	NULL
2017-12-20	HF	2y3m	836	28	2020-04-04	2020-05-12	1365.38	0.0295636	0.0499882	37	1365.38	0.0295636	0.0499882	37	38	0	NULL	NULL	NULL	NULL	38	NULL	8	NULL	0	836	NULL	NULL	NULL	NULL	NULL	38	0	NULL	NULL	NULL	38	7	38	2020-05-12	CULL	NULL	NULL	2020-05-12	2020-05-12	NULL	NULL	SOLD	NULL
2017-10-08	HF	2y4m	871	28	2020-02-26	2020-05-12	2613.28	0.0330208	0.0433605	185.573	2613.28	0.0330208	0.0433605	185.573	76	0	NULL	NULL	NULL	NULL	76	NULL	8	NULL	0	871	NULL	NULL	NULL	NULL	NULL	76	0	NULL	NULL	NULL	76	7	76	2020-05-12	CULL	NULL	NULL	2020-05-12	2020-05-12	NULL	NULL	SOLD	NULL
2018-02-03	HF	23m	711	23	2020-01-15	2020-05-12	2882.17	0.0310954	0.0357804	35	2882.17	0.0310954	0.0357804	35	118	3	52	52	93	NULL	118	NULL	8	NULL	0	711	10	NULL	NULL	52	NULL	118	3	52	93	NULL	118	7	118	2020-05-12	CULL	NULL	NULL	2020-05-12	2020-05-12	NULL	2020-04-17	SOLD	NULL
2017-10-17	HF	2y2m	817	27	2020-01-12	2020-05-12	1515.46	0.034256	0.0385935	108.701	1515.46	0.034256	0.0385935	108.701	121	0	NULL	NULL	NULL	NULL	121	NULL	8	NULL	0	817	NULL	NULL	NULL	NULL	NULL	121	0	NULL	NULL	NULL	121	7	121	2020-05-12	CULL	NULL	NULL	2020-05-12	2020-05-12	NULL	NULL	SOLD	NULL
2008-11-26	HF	11y4m	4163	137	2020-04-20	2020-05-13	526.483	0.0271749	0.0417689	46	526.483	0.0271749	0.0417689	46	23	0	NULL	NULL	NULL	NULL	23	NULL	8	NULL	0	4163	NULL	NULL	NULL	NULL	NULL	23	0	NULL	NULL	NULL	23	7	23	2020-05-13	CULL	NULL	NULL	2020-05-13	2020-05-13	NULL	NULL	SOLD	NULL
2018-06-25	HF	21m	653	22	2020-04-08	2020-05-13	970.443	0.0333896	0.0418405	NULL	970.443	0.0333896	0.0418405	NULL	35	0	NULL	NULL	NULL	NULL	35	NULL	8	NULL	0	653	NULL	NULL	NULL	NULL	NULL	35	0	NULL	NULL	NULL	35	7	35	2020-05-13	CULL	NULL	NULL	2020-05-13	2020-05-13	NULL	NULL	SOLD	NULL
2017-08-01	HF	2y6m	934	30	2020-02-21	2020-05-13	3167.77	0.0308774	0.0357594	21.6389	3167.77	0.0308774	0.0357594	21.6389	82	0	NULL	NULL	NULL	NULL	82	NULL	8	NULL	0	934	NULL	NULL	NULL	NULL	NULL	82	0	NULL	NULL	NULL	82	7	82	2020-05-13	CULL	NULL	NULL	2020-05-13	2020-05-13	NULL	NULL	SOLD	NULL
2017-11-17	HF	2y2m	796	26	2020-01-22	2020-05-13	3001.97	0.0303012	0.0389759	92.2871	3001.97	0.0303012	0.0389759	92.2871	112	0	NULL	NULL	NULL	NULL	112	NULL	8	NULL	0	796	NULL	NULL	NULL	NULL	NULL	112	0	NULL	NULL	NULL	112	7	112	2020-05-13	CULL	NULL	NULL	2020-05-13	2020-05-13	NULL	NULL	SOLD	NULL
2017-11-08	HF	2y6m	917	30	2020-05-13	2020-05-14	21.1414	0.0387085	0.0465674	NULL	21.1414	0.0387085	0.0465674	NULL	1	0	NULL	NULL	NULL	NULL	1	NULL	7	NULL	0	917	NULL	NULL	NULL	NULL	NULL	1	0	NULL	NULL	NULL	1	7	1	2020-05-14	DEAD	NULL	NULL	2020-05-14	2020-05-14	NULL	NULL	DIED	NULL
2018-04-03	HF	2y0m	742	24	2020-04-14	2020-05-14	788.167	0.0339018	0.0431442	NULL	788.167	0.0339018	0.0431442	NULL	30	0	NULL	NULL	NULL	NULL	30	NULL	8	NULL	0	742	NULL	NULL	NULL	NULL	NULL	30	0	NULL	NULL	NULL	30	7	30	2020-05-14	CULL	NULL	NULL	2020-05-14	2020-05-14	NULL	NULL	SOLD	NULL
2017-03-08	HF	3y0m	1119	36	2020-03-31	2020-05-14	1466.55	0.0308148	0.0283037	20	1466.55	0.0308148	0.0283037	20	44	0	NULL	NULL	NULL	NULL	44	NULL	8	NULL	0	1119	NULL	NULL	NULL	NULL	NULL	44	0	NULL	NULL	NULL	44	7	44	2020-05-14	CULL	NULL	NULL	2020-05-14	2020-05-14	NULL	NULL	SOLD	NULL
2017-09-01	HF	2y6m	924	30	2020-03-13	2020-05-14	507.71	0.0334314	0.0378082	1800.06	507.71	0.0334314	0.0378082	1800.06	62	0	NULL	NULL	NULL	NULL	62	NULL	8	NULL	0	924	NULL	NULL	NULL	NULL	NULL	62	0	NULL	NULL	NULL	62	7	62	2020-05-14	CULL	NULL	NULL	2020-05-14	2020-05-14	NULL	NULL	SOLD	NULL
2018-02-24	HF	2y0m	743	25	2020-03-08	2020-05-14	756.254	0.0340371	0.0448847	6152	756.254	0.0340371	0.0448847	6152	67	0	NULL	NULL	NULL	NULL	67	NULL	8	NULL	0	743	NULL	NULL	NULL	NULL	NULL	67	0	NULL	NULL	NULL	67	7	67	2020-05-14	CULL	NULL	NULL	2020-05-14	2020-05-14	NULL	NULL	SOLD	NULL
2016-08-14	RDC	3y6m	1281	42	2020-02-16	2020-05-14	1786.06	0.034071	0.0308035	74.9509	1786.06	0.034071	0.0308035	74.9509	88	0	NULL	NULL	NULL	NULL	88	NULL	8	NULL	0	1281	NULL	NULL	NULL	NULL	NULL	88	0	NULL	NULL	NULL	88	7	88	2020-05-14	CULL	NULL	NULL	2020-05-14	2020-05-14	NULL	NULL	SOLD	NULL
2017-05-19	HF	2y8m	995	33	2020-02-08	2020-05-14	2539.2	0.0330905	0.0342674	21.0321	2539.2	0.0330905	0.0342674	21.0321	96	0	NULL	NULL	NULL	NULL	96	NULL	8	NULL	0	995	NULL	NULL	NULL	NULL	NULL	96	0	NULL	NULL	NULL	96	7	96	2020-05-14	CULL	NULL	NULL	2020-05-14	2020-05-14	NULL	NULL	SOLD	NULL
2017-11-27	HF	2y2m	801	27	2020-02-06	2020-05-14	2728.11	0.0333096	0.040453	57.2215	2728.11	0.0333096	0.040453	57.2215	98	1	76	76	76	NULL	98	NULL	8	NULL	0	801	34	NULL	NULL	76	NULL	98	1	76	76	NULL	98	7	98	2020-05-14	CULL	NULL	NULL	2020-05-14	2020-05-14	NULL	2020-04-22	SOLD	NULL
2017-11-25	HF	2y2m	802	27	2020-02-05	2020-05-14	2322.5	0.031339	0.0431487	146.139	2322.5	0.031339	0.0431487	146.139	99	0	NULL	NULL	NULL	NULL	99	NULL	8	NULL	0	802	NULL	NULL	NULL	NULL	NULL	99	0	NULL	NULL	NULL	99	7	99	2020-05-14	CULL	NULL	NULL	2020-05-14	2020-05-14	NULL	NULL	SOLD	NULL
2018-03-26	HF	2y0m	749	25	2020-04-13	2020-05-15	848.131	0.0337799	0.0430039	NULL	848.131	0.0337799	0.0430039	NULL	32	0	NULL	NULL	NULL	NULL	32	NULL	8	NULL	0	749	NULL	NULL	NULL	NULL	NULL	32	0	NULL	NULL	NULL	32	7	32	2020-05-15	CULL	NULL	NULL	2020-05-15	2020-05-15	NULL	NULL	SOLD	NULL
2017-08-08	HF	2y7m	957	31	2020-03-22	2020-05-15	1564.23	0.0297898	0.0391831	142	1564.23	0.0297898	0.0391831	142	54	0	NULL	NULL	NULL	NULL	54	NULL	8	NULL	0	957	NULL	NULL	NULL	NULL	NULL	54	0	NULL	NULL	NULL	54	7	54	2020-05-15	CULL	NULL	NULL	2020-05-15	2020-05-15	NULL	NULL	SOLD	NULL
2018-01-12	HF	2y1m	769	25	2020-02-20	2020-05-15	2363.69	0.0322828	0.0381536	88	2363.69	0.0322828	0.0381536	88	85	0	NULL	NULL	NULL	NULL	85	NULL	8	NULL	0	769	NULL	NULL	NULL	NULL	NULL	85	0	NULL	NULL	NULL	85	7	85	2020-05-15	CULL	NULL	NULL	2020-05-15	2020-05-15	NULL	NULL	SOLD	NULL
2017-05-29	HF	2y8m	996	33	2020-02-19	2020-05-15	2088.62	0.036151	0.0359731	140	2088.62	0.036151	0.0359731	140	86	0	NULL	NULL	NULL	NULL	86	NULL	8	NULL	0	996	NULL	NULL	NULL	NULL	NULL	86	0	NULL	NULL	NULL	86	7	86	2020-05-15	CULL	NULL	NULL	2020-05-15	2020-05-15	NULL	NULL	SOLD	NULL
2017-09-11	HF	2y7m	961	31	2020-04-29	2020-05-17	482.984	0.0342643	0.0349224	NULL	482.984	0.0342643	0.0349224	NULL	18	0	NULL	NULL	NULL	NULL	18	NULL	7	NULL	0	961	NULL	NULL	NULL	NULL	NULL	18	0	NULL	NULL	NULL	18	7	18	2020-05-17	DEAD	NULL	NULL	2020-05-17	2020-05-17	NULL	NULL	DIED	NULL
2017-09-17	HF	2y6m	918	30	2020-03-23	2020-05-17	1536.17	0.0323039	0.0414528	NULL	1536.17	0.0323039	0.0414528	NULL	55	0	NULL	NULL	NULL	NULL	55	NULL	8	NULL	0	918	NULL	NULL	NULL	NULL	NULL	55	0	NULL	NULL	NULL	55	7	55	2020-05-17	CULL	NULL	NULL	2020-05-17	2020-05-17	NULL	NULL	SOLD	NULL
2018-02-27	HF	23m	721	24	2020-02-18	2020-05-17	2417.65	0.0331651	0.0406077	NULL	2417.65	0.0331651	0.0406077	NULL	89	0	NULL	NULL	NULL	NULL	89	NULL	8	NULL	0	721	NULL	NULL	NULL	NULL	NULL	89	0	NULL	NULL	NULL	89	7	89	2020-05-17	CULL	NULL	NULL	2020-05-17	2020-05-17	NULL	NULL	SOLD	NULL
2018-02-23	HF	2y1m	783	26	2020-04-16	2020-05-18	528.602	0.0348787	0.0472356	32	528.602	0.0348787	0.0472356	32	32	0	NULL	NULL	NULL	NULL	32	NULL	8	NULL	0	783	NULL	NULL	NULL	NULL	NULL	32	0	NULL	NULL	NULL	32	7	32	2020-05-18	CULL	NULL	NULL	2020-05-18	2020-05-18	NULL	NULL	SOLD	NULL
2017-11-21	HF	2y1m	789	26	2020-01-19	2020-05-18	4017.92	0.0335814	0.0395817	28.4953	4017.92	0.0335814	0.0395817	28.4953	120	2	63	63	84	NULL	120	NULL	7	NULL	0	789	21	NULL	NULL	63	NULL	120	2	63	84	NULL	120	7	120	2020-05-18	DEAD	NULL	NULL	2020-05-18	2020-05-18	NULL	2020-04-12	DIED	NULL
2017-11-07	HF	2y2m	799	26	2020-01-15	2020-05-18	3910.92	0.0299269	0.0417124	17	3910.92	0.0299269	0.0417124	17	124	0	NULL	NULL	NULL	NULL	124	NULL	8	NULL	0	799	NULL	NULL	NULL	NULL	NULL	124	0	NULL	NULL	NULL	124	7	124	2020-05-18	CULL	NULL	NULL	2020-05-18	2020-05-18	NULL	NULL	SOLD	NULL
2017-10-26	HF	2y6m	921	31	2020-05-04	2020-05-19	424.761	0.0329987	0.0399372	29	424.761	0.0329987	0.0399372	29	15	0	NULL	NULL	NULL	NULL	15	NULL	8	NULL	0	921	NULL	NULL	NULL	NULL	NULL	15	0	NULL	NULL	NULL	15	7	15	2020-05-19	CULL	NULL	NULL	2020-05-19	2020-05-19	NULL	NULL	SOLD	NULL
2017-10-19	HF	2y6m	921	30	2020-04-27	2020-05-19	644.267	0.0313006	0.0465024	32	644.267	0.0313006	0.0465024	32	22	0	NULL	NULL	NULL	NULL	22	NULL	8	NULL	0	921	NULL	NULL	NULL	NULL	NULL	22	0	NULL	NULL	NULL	22	7	22	2020-05-19	CULL	NULL	NULL	2020-05-19	2020-05-19	NULL	NULL	SOLD	NULL
2017-09-11	HF	2y5m	889	29	2020-02-17	2020-05-19	1836.25	0.0300647	0.0399357	34.8694	1836.25	0.0300647	0.0399357	34.8694	92	0	NULL	NULL	NULL	NULL	92	NULL	8	NULL	0	889	NULL	NULL	NULL	NULL	NULL	92	0	NULL	NULL	NULL	92	7	92	2020-05-19	CULL	NULL	NULL	2020-05-19	2020-05-19	NULL	NULL	SOLD	NULL
2017-11-20	HF	2y2m	802	26	2020-01-31	2020-05-19	2218.04	0.0286368	0.0365563	29.2806	2218.04	0.0286368	0.0365563	29.2806	109	1	94	94	94	NULL	109	NULL	8	NULL	0	802	52	NULL	NULL	94	NULL	109	1	94	94	NULL	109	7	109	2020-05-19	CULL	NULL	NULL	2020-05-19	2020-05-19	NULL	2020-05-04	SOLD	NULL
2017-12-06	HF	2y1m	781	25	2020-01-26	2020-05-19	3519.4	0.028173	0.0482307	929.228	3519.4	0.028173	0.0482307	929.228	114	3	46	46	87	NULL	114	NULL	8	NULL	0	781	4	NULL	NULL	46	NULL	114	3	46	87	NULL	114	7	114	2020-05-19	CULL	NULL	NULL	2020-05-19	2020-05-19	NULL	2020-04-22	SOLD	NULL
2017-05-26	HF	2y7m	969	32	2020-01-20	2020-05-19	2847.15	0.0295936	0.042827	14.7136	2847.15	0.0295936	0.042827	14.7136	120	2	76	76	98	NULL	120	NULL	8	NULL	0	969	34	NULL	NULL	76	NULL	120	2	76	98	NULL	120	7	120	2020-05-19	CULL	NULL	NULL	2020-05-19	2020-05-19	NULL	2020-04-27	SOLD	NULL
2017-12-22	HF	2y0m	752	25	2020-01-13	2020-05-19	3482.49	0.0303246	0.0252911	33.4127	3482.49	0.0303246	0.0252911	33.4127	127	1	57	57	57	NULL	127	NULL	8	NULL	0	752	15	NULL	NULL	57	NULL	127	1	57	57	NULL	127	7	127	2020-05-19	CULL	NULL	NULL	2020-05-19	2020-05-19	NULL	2020-03-10	SOLD	NULL
2018-03-26	HF	2y1m	770	26	2020-05-04	2020-05-20	385.579	0.0337598	0.0472326	NULL	385.579	0.0337598	0.0472326	NULL	16	0	NULL	NULL	NULL	NULL	16	NULL	8	NULL	0	770	NULL	NULL	NULL	NULL	NULL	16	0	NULL	NULL	NULL	16	7	16	2020-05-20	CULL	NULL	NULL	2020-05-20	2020-05-20	NULL	NULL	SOLD	NULL
2017-01-01	HF	3y3m	1215	39	2020-04-30	2020-05-20	469.116	0.0333833	0.0419246	NULL	469.116	0.0333833	0.0419246	NULL	20	0	NULL	NULL	NULL	NULL	20	NULL	8	NULL	0	1215	NULL	NULL	NULL	NULL	NULL	20	0	NULL	NULL	NULL	20	7	20	2020-05-20	CULL	NULL	NULL	2020-05-20	2020-05-20	NULL	NULL	SOLD	NULL
2017-11-06	HF	2y4m	881	29	2020-04-05	2020-05-20	877.63	0.0371536	0.0464842	53	877.63	0.0371536	0.0464842	53	45	0	NULL	NULL	NULL	NULL	45	NULL	8	NULL	0	881	NULL	NULL	NULL	NULL	NULL	45	0	NULL	NULL	NULL	45	7	45	2020-05-20	CULL	NULL	NULL	2020-05-20	2020-05-20	NULL	NULL	SOLD	NULL
2017-12-26	HF	2y3m	825	27	2020-03-30	2020-05-20	1403.16	0.0300999	0.0470703	27	1403.16	0.0300999	0.0470703	27	51	0	NULL	NULL	NULL	NULL	51	NULL	8	NULL	0	825	NULL	NULL	NULL	NULL	NULL	51	0	NULL	NULL	NULL	51	7	51	2020-05-20	CULL	NULL	NULL	2020-05-20	2020-05-20	NULL	NULL	SOLD	NULL
2018-01-13	HF	2y2m	805	26	2020-03-28	2020-05-20	1476.04	0.0287882	0.0412028	21	1476.04	0.0287882	0.0412028	21	53	0	NULL	NULL	NULL	NULL	53	NULL	8	NULL	0	805	NULL	NULL	NULL	NULL	NULL	53	0	NULL	NULL	NULL	53	7	53	2020-05-20	CULL	NULL	NULL	2020-05-20	2020-05-20	NULL	NULL	SOLD	NULL
2017-11-09	HF	2y4m	867	28	2020-03-25	2020-05-20	710.376	0.0352678	0.0365704	81.2083	710.376	0.0352678	0.0365704	81.2083	56	0	NULL	NULL	NULL	NULL	56	NULL	8	NULL	0	867	NULL	NULL	NULL	NULL	NULL	56	0	NULL	NULL	NULL	56	7	56	2020-05-20	CULL	NULL	NULL	2020-05-20	2020-05-20	NULL	NULL	SOLD	NULL
2018-02-07	HF	2y1m	772	25	2020-03-20	2020-05-20	1752.03	0.0324463	0.0405948	NULL	1752.03	0.0324463	0.0405948	NULL	61	0	NULL	NULL	NULL	NULL	61	NULL	8	NULL	0	772	NULL	NULL	NULL	NULL	NULL	61	0	NULL	NULL	NULL	61	7	61	2020-05-20	CULL	NULL	NULL	2020-05-20	2020-05-20	NULL	NULL	SOLD	NULL
2017-11-19	HF	2y4m	851	28	2020-03-19	2020-05-20	482.363	0.0393051	0.0475246	1075.53	482.363	0.0393051	0.0475246	1075.53	62	1	49	49	49	NULL	62	NULL	8	NULL	0	851	7	NULL	NULL	49	NULL	62	1	49	49	NULL	62	7	62	2020-05-20	CULL	NULL	NULL	2020-05-20	2020-05-20	NULL	2020-05-07	SOLD	NULL
2017-09-22	HF	2y5m	904	30	2020-03-14	2020-05-20	503.599	0.03258	0.0377493	NULL	503.599	0.03258	0.0377493	NULL	67	0	NULL	NULL	NULL	NULL	67	NULL	8	NULL	0	904	NULL	NULL	NULL	NULL	NULL	67	0	NULL	NULL	NULL	67	7	67	2020-05-20	CULL	NULL	NULL	2020-05-20	2020-05-20	NULL	NULL	SOLD	NULL
2017-10-14	HF	2y4m	878	29	2020-03-10	2020-05-20	343.533	0.033791	0.043372	NULL	343.533	0.033791	0.043372	NULL	71	0	NULL	NULL	NULL	NULL	16	1	8	NULL	0	878	NULL	NULL	NULL	NULL	NULL	71	0	NULL	NULL	NULL	71	7	71	2020-05-20	CULL	NULL	NULL	2020-05-20	2020-03-26	NULL	NULL	SOLD	NULL
2018-04-29	HF	22m	674	23	2020-03-03	2020-05-20	1564.64	0.0333071	0.0393648	157.577	1564.64	0.0333071	0.0393648	157.577	78	0	NULL	NULL	NULL	NULL	78	72	8	NULL	0	674	NULL	NULL	NULL	NULL	NULL	78	0	NULL	NULL	NULL	78	7	78	2020-05-20	CULL	NULL	NULL	2020-05-20	2020-05-20	NULL	NULL	SOLD	NULL
2017-07-02	HF	2y7m	948	31	2020-02-05	2020-05-20	1211.76	0.0331085	0.0397772	1208	1211.76	0.0331085	0.0397772	1208	105	0	NULL	NULL	NULL	NULL	50	1	8	NULL	0	948	NULL	NULL	NULL	NULL	NULL	105	0	NULL	NULL	NULL	105	7	105	2020-05-20	CULL	NULL	NULL	2020-05-20	2020-03-26	NULL	NULL	SOLD	NULL
2017-09-12	HF	2y4m	865	28	2020-01-25	2020-05-20	2841.01	0.0303618	0.045801	17.4255	2841.01	0.0303618	0.045801	17.4255	116	0	NULL	NULL	NULL	NULL	116	NULL	8	NULL	0	865	NULL	NULL	NULL	NULL	NULL	116	0	NULL	NULL	NULL	116	7	116	2020-05-20	CULL	NULL	NULL	2020-05-20	2020-05-20	NULL	NULL	SOLD	NULL
2018-04-21	HF	2y0m	760	25	2020-05-20	2020-05-21	21.224	0.0383728	0.0546998	NULL	21.224	0.0383728	0.0546998	NULL	1	0	NULL	NULL	NULL	NULL	1	NULL	7	NULL	0	760	NULL	NULL	NULL	NULL	NULL	1	0	NULL	NULL	NULL	1	7	1	2020-05-21	DEAD	NULL	NULL	2020-05-21	2020-05-21	NULL	NULL	DIED	NULL
2017-05-16	HF	2y11m	1087	36	2020-05-07	2020-05-21	487.943	0.0393539	0.0555479	136	487.943	0.0393539	0.0555479	136	14	0	NULL	NULL	NULL	NULL	14	NULL	8	NULL	0	1087	NULL	NULL	NULL	NULL	NULL	14	0	NULL	NULL	NULL	14	7	14	2020-05-21	CULL	NULL	NULL	2020-05-21	2020-05-21	NULL	NULL	SOLD	NULL
2018-01-24	HF	2y0m	731	24	2020-01-25	2020-05-21	3591.79	0.0288181	0.0328659	20.7974	3591.79	0.0288181	0.0328659	20.7974	117	2	64	64	102	NULL	117	NULL	8	NULL	0	731	22	NULL	NULL	64	NULL	117	2	64	102	NULL	117	7	117	2020-05-21	CULL	NULL	NULL	2020-05-21	2020-05-21	NULL	2020-05-06	SOLD	NULL
2017-01-31	HF	3y2m	1177	39	2020-04-22	2020-05-22	780.201	0.0307148	0.0397931	28	780.201	0.0307148	0.0397931	28	30	0	NULL	NULL	NULL	NULL	30	NULL	8	NULL	0	1177	NULL	NULL	NULL	NULL	NULL	30	0	NULL	NULL	NULL	30	7	30	2020-05-22	CULL	NULL	NULL	2020-05-22	2020-05-22	NULL	NULL	SOLD	NULL
2018-02-10	HF	2y1m	774	25	2020-03-25	2020-05-22	1467.33	0.0329981	0.0353098	24	1467.33	0.0329981	0.0353098	24	58	0	NULL	NULL	NULL	NULL	58	NULL	8	NULL	0	774	NULL	NULL	NULL	NULL	NULL	58	0	NULL	NULL	NULL	58	7	58	2020-05-22	CULL	NULL	NULL	2020-05-22	2020-05-22	NULL	NULL	SOLD	NULL
2017-07-25	HF	2y7m	955	32	2020-03-06	2020-05-22	1305.33	0.0321672	0.0389654	1069	1305.33	0.0321672	0.0389654	1069	77	0	NULL	NULL	NULL	NULL	77	NULL	8	NULL	0	955	NULL	NULL	NULL	NULL	NULL	77	0	NULL	NULL	NULL	77	7	77	2020-05-22	CULL	NULL	NULL	2020-05-22	2020-05-22	NULL	NULL	SOLD	NULL
2017-12-26	HF	2y3m	823	27	2020-03-28	2020-05-23	1835.78	0.0301587	0.0397954	15	1835.78	0.0301587	0.0397954	15	56	0	NULL	NULL	NULL	NULL	56	NULL	8	NULL	0	823	NULL	NULL	NULL	NULL	NULL	56	0	NULL	NULL	NULL	56	7	56	2020-05-23	CULL	NULL	NULL	2020-05-23	2020-05-23	NULL	NULL	SOLD	NULL
2017-10-23	HF	2y3m	830	27	2020-01-31	2020-05-24	4123.31	0.0304137	0.0392125	13.8815	4123.31	0.0304137	0.0392125	13.8815	114	3	64	64	105	NULL	114	NULL	8	NULL	0	830	22	NULL	NULL	64	NULL	114	3	64	105	NULL	114	7	114	2020-05-24	CULL	NULL	NULL	2020-05-24	2020-05-24	NULL	2020-05-15	SOLD	NULL
2017-12-14	HF	2y3m	822	27	2020-03-15	2020-05-25	1440.09	0.0332596	0.0390438	20	1440.09	0.0332596	0.0390438	20	71	0	NULL	NULL	NULL	NULL	71	39	8	NULL	0	822	NULL	NULL	NULL	NULL	NULL	71	0	NULL	NULL	NULL	71	7	71	2020-05-25	CULL	NULL	NULL	2020-05-25	2020-05-25	NULL	NULL	SOLD	NULL
2018-03-01	HF	2y0m	735	24	2020-03-05	2020-05-25	1360.9	0.0292553	0.0335747	1452.55	1360.9	0.0292553	0.0335747	1452.55	81	0	NULL	NULL	NULL	NULL	81	NULL	8	NULL	0	735	NULL	NULL	NULL	NULL	NULL	81	0	NULL	NULL	NULL	81	7	81	2020-05-25	CULL	NULL	NULL	2020-05-25	2020-05-25	NULL	NULL	SOLD	NULL
2017-08-25	HF	2y8m	984	33	2020-05-05	2020-05-26	562.366	0.0312444	0.0384469	NULL	562.366	0.0312444	0.0384469	NULL	21	0	NULL	NULL	NULL	NULL	21	NULL	8	NULL	0	984	NULL	NULL	NULL	NULL	NULL	21	0	NULL	NULL	NULL	21	7	21	2020-05-26	CULL	NULL	NULL	2020-05-26	2020-05-26	NULL	NULL	SOLD	NULL
2017-09-25	HF	2y7m	946	31	2020-04-28	2020-05-26	630.948	0.0328061	0.0465347	25	630.948	0.0328061	0.0465347	25	28	0	NULL	NULL	NULL	NULL	28	NULL	8	NULL	0	946	NULL	NULL	NULL	NULL	NULL	28	0	NULL	NULL	NULL	28	7	28	2020-05-26	CULL	NULL	NULL	2020-05-26	2020-05-26	NULL	NULL	SOLD	NULL
2017-10-22	HF	2y6m	918	30	2020-04-27	2020-05-26	698.997	0.0289862	0.0454673	35	698.997	0.0289862	0.0454673	35	29	0	NULL	NULL	NULL	NULL	29	NULL	8	NULL	0	918	NULL	NULL	NULL	NULL	NULL	29	0	NULL	NULL	NULL	29	7	29	2020-05-26	CULL	NULL	NULL	2020-05-26	2020-05-26	NULL	NULL	SOLD	NULL
2017-08-15	HF	2y7m	971	32	2020-04-12	2020-05-26	819.811	0.0359033	0.0389544	46.0975	819.811	0.0359033	0.0389544	46.0975	44	1	44	44	44	NULL	44	NULL	8	NULL	0	971	2	NULL	NULL	44	NULL	44	1	44	44	NULL	44	7	44	2020-05-26	CULL	NULL	NULL	2020-05-26	2020-05-26	NULL	2020-05-26	SOLD	NULL
2018-03-11	HF	2y0m	757	25	2020-04-06	2020-05-26	1817.74	0.0286732	0.0391693	35	1817.74	0.0286732	0.0391693	35	50	0	NULL	NULL	NULL	NULL	50	NULL	8	NULL	0	757	NULL	NULL	NULL	NULL	NULL	50	0	NULL	NULL	NULL	50	7	50	2020-05-26	CULL	NULL	NULL	2020-05-26	2020-05-26	NULL	NULL	SOLD	NULL
2017-10-08	HF	2y5m	894	29	2020-03-20	2020-05-26	2111.97	0.0324332	0.0362415	NULL	2111.97	0.0324332	0.0362415	NULL	67	0	NULL	NULL	NULL	NULL	67	NULL	8	NULL	0	894	NULL	NULL	NULL	NULL	NULL	67	0	NULL	NULL	NULL	67	7	67	2020-05-26	CULL	NULL	NULL	2020-05-26	2020-05-26	NULL	NULL	SOLD	NULL
2018-04-08	HF	2y0m	740	24	2020-04-17	2020-05-27	974.792	0.0329419	0.0420756	NULL	974.792	0.0329419	0.0420756	NULL	40	0	NULL	NULL	NULL	NULL	40	NULL	8	NULL	0	740	NULL	NULL	NULL	NULL	NULL	40	0	NULL	NULL	NULL	40	7	40	2020-05-27	CULL	NULL	NULL	2020-05-27	2020-05-27	NULL	NULL	SOLD	NULL
2017-08-31	HF	2y7m	950	32	2020-04-07	2020-05-27	1358.91	0.0300777	0.0332878	56	1358.91	0.0300777	0.0332878	56	50	0	NULL	NULL	NULL	NULL	50	NULL	8	NULL	0	950	NULL	NULL	NULL	NULL	NULL	50	0	NULL	NULL	NULL	50	7	50	2020-05-27	CULL	NULL	NULL	2020-05-27	2020-05-27	NULL	NULL	SOLD	NULL
2017-12-25	HF	2y3m	833	28	2020-04-06	2020-05-27	1284.12	0.0308637	0.0393089	NULL	1284.12	0.0308637	0.0393089	NULL	51	0	NULL	NULL	NULL	NULL	51	NULL	8	NULL	0	833	NULL	NULL	NULL	NULL	NULL	51	0	NULL	NULL	NULL	51	7	51	2020-05-27	CULL	NULL	NULL	2020-05-27	2020-05-27	NULL	NULL	SOLD	NULL
2018-07-06	HF	20m	639	21	2020-04-05	2020-05-27	627.691	0.0296369	0.0486409	23	627.691	0.0296369	0.0486409	23	52	0	NULL	NULL	NULL	NULL	52	NULL	8	NULL	0	639	NULL	NULL	NULL	NULL	NULL	52	0	NULL	NULL	NULL	52	7	52	2020-05-27	CULL	NULL	NULL	2020-05-27	2020-05-27	NULL	NULL	SOLD	NULL
2017-12-27	HF	2y3m	827	28	2020-04-02	2020-05-27	1480.08	0.0328522	0.0327907	21	1480.08	0.0328522	0.0327907	21	55	0	NULL	NULL	NULL	NULL	55	NULL	8	NULL	0	827	NULL	NULL	NULL	NULL	NULL	55	0	NULL	NULL	NULL	55	7	55	2020-05-27	CULL	NULL	NULL	2020-05-27	2020-05-27	NULL	NULL	SOLD	NULL
2018-02-22	HF	2y1m	769	26	2020-04-01	2020-05-27	1951.4	0.0323072	0.0354662	NULL	1951.4	0.0323072	0.0354662	NULL	56	0	NULL	NULL	NULL	NULL	56	NULL	8	NULL	0	769	NULL	NULL	NULL	NULL	NULL	56	0	NULL	NULL	NULL	56	7	56	2020-05-27	CULL	NULL	NULL	2020-05-27	2020-05-27	NULL	NULL	SOLD	NULL
2020-09-28	HF	-180d	-180	-5	2020-04-01	2020-05-27	1339	0.0304346	0.0330643	90	1339	0.0304346	0.0330643	90	56	0	NULL	NULL	NULL	NULL	56	NULL	8	NULL	0	-180	NULL	NULL	NULL	NULL	NULL	56	0	NULL	NULL	NULL	56	7	56	2020-05-27	CULL	NULL	NULL	2020-05-27	2020-05-27	180	NULL	SOLD	NULL
2017-04-11	HF	2y8m	995	33	2020-01-01	2020-05-27	4069.82	0.0317038	0.0408295	NULL	4069.82	0.0317038	0.0408295	NULL	147	1	36	36	36	36	147	NULL	8	2020-03-19	0	995	-6	-6	NULL	36	36	147	1	36	36	36	147	7	147	2020-05-27	CULL	NULL	NULL	2020-05-27	2020-05-27	NULL	2020-02-06	SOLD	NULL
2018-07-23	HF	21m	662	22	2020-05-15	2020-05-28	315.814	0.0336704	0.0398114	NULL	315.814	0.0336704	0.0398114	NULL	13	0	NULL	NULL	NULL	NULL	13	NULL	8	NULL	0	662	NULL	NULL	NULL	NULL	NULL	13	0	NULL	NULL	NULL	13	7	13	2020-05-28	CULL	NULL	NULL	2020-05-28	2020-05-28	NULL	NULL	SOLD	NULL
2018-05-16	HF	23m	717	24	2020-05-02	2020-05-28	213.627	0.0350176	0.0374848	NULL	213.627	0.0350176	0.0374848	NULL	26	0	NULL	NULL	NULL	NULL	26	NULL	8	NULL	0	717	NULL	NULL	NULL	NULL	NULL	26	0	NULL	NULL	NULL	26	7	26	2020-05-28	CULL	NULL	NULL	2020-05-28	2020-05-28	NULL	NULL	SOLD	NULL
2017-10-28	HF	2y3m	837	28	2020-02-12	2020-05-28	3829.86	0.0311712	0.0334804	26.969	3829.86	0.0311712	0.0334804	26.969	106	1	51	51	51	NULL	106	NULL	8	NULL	0	837	9	NULL	NULL	51	NULL	106	1	51	51	NULL	106	7	106	2020-05-28	CULL	NULL	NULL	2020-05-28	2020-05-28	NULL	2020-04-03	SOLD	NULL
2018-02-16	UN	2y1m	789	26	2020-04-15	2020-05-29	1210.95	0.0321146	0.0405778	35	1210.95	0.0321146	0.0405778	35	44	0	NULL	NULL	NULL	NULL	44	NULL	8	NULL	0	789	NULL	NULL	NULL	NULL	NULL	44	0	NULL	NULL	NULL	44	7	44	2020-05-29	CULL	NULL	NULL	2020-05-29	2020-05-29	NULL	NULL	SOLD	NULL
2018-02-02	HF	2y1m	765	25	2020-03-08	2020-05-30	2029.43	0.0323052	0.0348463	NULL	2029.43	0.0323052	0.0348463	NULL	83	0	NULL	NULL	NULL	NULL	83	NULL	7	NULL	0	765	NULL	NULL	NULL	NULL	NULL	83	0	NULL	NULL	NULL	83	7	83	2020-05-30	DEAD	NULL	NULL	2020-05-30	2020-05-30	NULL	NULL	DIED	NULL
2017-01-14	HF	3y4m	1231	40	2020-05-29	2020-06-01	53.3662	0.0348311	0.0557079	NULL	53.3662	0.0348311	0.0557079	NULL	3	0	NULL	NULL	NULL	NULL	3	NULL	8	NULL	0	1231	NULL	NULL	NULL	NULL	NULL	3	0	NULL	NULL	NULL	3	7	3	2020-06-01	CULL	NULL	NULL	2020-06-01	2020-06-01	NULL	NULL	SOLD	NULL
2017-08-08	CH	2y8m	997	33	2020-05-01	2020-06-01	714.793	0.0338639	0.0298451	715	714.793	0.0338639	0.0298451	715	31	0	NULL	NULL	NULL	NULL	31	NULL	8	NULL	0	997	NULL	NULL	NULL	NULL	NULL	31	0	NULL	NULL	NULL	31	7	31	2020-06-01	CULL	NULL	NULL	2020-06-01	2020-06-01	NULL	NULL	SOLD	NULL
2017-08-25	HF	2y7m	966	32	2020-04-17	2020-06-01	1372.09	0.0312864	0.0408452	NULL	1372.09	0.0312864	0.0408452	NULL	45	0	NULL	NULL	NULL	NULL	45	NULL	8	NULL	0	966	NULL	NULL	NULL	NULL	NULL	45	0	NULL	NULL	NULL	45	7	45	2020-06-01	CULL	NULL	NULL	2020-06-01	2020-06-01	NULL	NULL	SOLD	NULL
2018-01-02	HF	2y3m	828	27	2020-04-09	2020-06-01	1597.1	0.0307337	0.0538714	95	1597.1	0.0307337	0.0538714	95	53	0	NULL	NULL	NULL	NULL	53	NULL	8	NULL	0	828	NULL	NULL	NULL	NULL	NULL	53	0	NULL	NULL	NULL	53	7	53	2020-06-01	CULL	NULL	NULL	2020-06-01	2020-06-01	NULL	NULL	SOLD	NULL
2018-02-16	HF	2y1m	774	25	2020-03-31	2020-06-01	2174.16	0.0325066	0.0360527	NULL	2174.16	0.0325066	0.0360527	NULL	62	0	NULL	NULL	NULL	NULL	62	NULL	8	NULL	0	774	NULL	NULL	NULL	NULL	NULL	62	0	NULL	NULL	NULL	62	7	62	2020-06-01	CULL	NULL	NULL	2020-06-01	2020-06-01	NULL	NULL	SOLD	NULL
2017-08-15	HF	2y7m	952	31	2020-03-24	2020-06-01	2175.7	0.0332205	0.0369026	NULL	2175.7	0.0332205	0.0369026	NULL	69	0	NULL	NULL	NULL	NULL	69	NULL	8	NULL	0	952	NULL	NULL	NULL	NULL	NULL	69	0	NULL	NULL	NULL	69	7	69	2020-06-01	CULL	NULL	NULL	2020-06-01	2020-06-01	NULL	NULL	SOLD	NULL
2017-09-10	HF	2y6m	925	30	2020-03-23	2020-06-01	2493.94	0.0317752	0.038147	67.045	2493.94	0.0317752	0.038147	67.045	70	1	34	34	34	NULL	70	NULL	8	NULL	0	925	-8	NULL	NULL	34	NULL	70	1	34	34	NULL	70	7	70	2020-06-01	CULL	NULL	NULL	2020-06-01	2020-06-01	NULL	2020-04-26	SOLD	NULL
2017-11-02	HF	2y2m	814	26	2020-01-25	2020-06-01	2946.67	0.0357593	0.0516113	39.7281	2946.67	0.0357593	0.0516113	39.7281	128	1	102	102	102	NULL	128	NULL	8	NULL	0	814	60	NULL	NULL	102	NULL	128	1	102	102	NULL	128	7	128	2020-06-01	CULL	NULL	NULL	2020-06-01	2020-06-01	NULL	2020-05-06	SOLD	NULL
2018-01-21	HF	2y4m	855	28	2020-05-25	2020-06-02	191.441	0.0335947	0.0350497	NULL	191.441	0.0335947	0.0350497	NULL	8	0	NULL	NULL	NULL	NULL	8	NULL	8	NULL	0	855	NULL	NULL	NULL	NULL	NULL	8	0	NULL	NULL	NULL	8	7	8	2020-06-02	CULL	NULL	NULL	2020-06-02	2020-06-02	NULL	NULL	SOLD	NULL
2017-10-28	HF	2y6m	918	31	2020-05-03	2020-06-02	740.778	0.0305689	0.0494483	272	740.778	0.0305689	0.0494483	272	30	0	NULL	NULL	NULL	NULL	30	NULL	8	NULL	0	918	NULL	NULL	NULL	NULL	NULL	30	0	NULL	NULL	NULL	30	7	30	2020-06-02	CULL	NULL	NULL	2020-06-02	2020-06-02	NULL	NULL	SOLD	NULL
2017-08-21	HF	2y8m	979	32	2020-04-26	2020-06-02	830.077	0.0318659	0.0447695	477	830.077	0.0318659	0.0447695	477	37	0	NULL	NULL	NULL	NULL	37	NULL	8	NULL	0	979	NULL	NULL	NULL	NULL	NULL	37	0	NULL	NULL	NULL	37	7	37	2020-06-02	CULL	NULL	NULL	2020-06-02	2020-06-02	NULL	NULL	SOLD	NULL
2018-04-27	HF	23m	728	24	2020-04-24	2020-06-02	1204.63	0.0314906	0.0426677	NULL	1204.63	0.0314906	0.0426677	NULL	39	0	NULL	NULL	NULL	NULL	39	NULL	8	NULL	0	728	NULL	NULL	NULL	NULL	NULL	39	0	NULL	NULL	NULL	39	7	39	2020-06-02	CULL	NULL	NULL	2020-06-02	2020-06-02	NULL	NULL	SOLD	NULL
2018-04-12	HF	23m	715	23	2020-03-27	2020-06-02	1031.21	0.0345365	0.0422775	72.4	1031.21	0.0345365	0.0422775	72.4	67	0	NULL	NULL	NULL	NULL	67	NULL	8	NULL	0	715	NULL	NULL	NULL	NULL	NULL	67	0	NULL	NULL	NULL	67	7	67	2020-06-02	CULL	NULL	NULL	2020-06-02	2020-06-02	NULL	NULL	SOLD	NULL
2017-08-22	HF	2y5m	902	30	2020-02-10	2020-06-02	3354.7	0.0348718	0.0494497	15.8449	3354.7	0.0348718	0.0494497	15.8449	113	1	67	67	67	NULL	113	NULL	8	NULL	0	902	25	NULL	NULL	67	NULL	113	1	67	67	NULL	113	7	113	2020-06-02	CULL	NULL	NULL	2020-06-02	2020-06-02	NULL	2020-04-17	SOLD	NULL
2018-03-09	HF	22m	675	22	2020-01-13	2020-06-02	2576.66	0.0326597	0.0458718	59.314	2576.66	0.0326597	0.0458718	59.314	141	1	58	58	58	NULL	141	NULL	8	NULL	0	675	16	NULL	NULL	58	NULL	141	1	58	58	NULL	141	7	141	2020-06-02	CULL	NULL	NULL	2020-06-02	2020-06-02	NULL	2020-03-11	SOLD	NULL
2017-11-25	HF	2y1m	779	26	2020-01-13	2020-06-02	4844.39	0.0334854	0.0298342	25.8587	4844.39	0.0334854	0.0298342	25.8587	141	2	82	82	129	NULL	141	NULL	8	NULL	0	779	40	NULL	NULL	82	NULL	141	2	82	129	NULL	141	7	141	2020-06-02	CULL	NULL	NULL	2020-06-02	2020-06-02	NULL	2020-05-21	SOLD	NULL
2017-10-13	HF	2y5m	903	30	2020-04-03	2020-06-03	2021.9	0.0306089	0.0411058	30.8477	2021.9	0.0306089	0.0411058	30.8477	61	0	NULL	NULL	NULL	NULL	61	NULL	8	NULL	0	903	NULL	NULL	NULL	NULL	NULL	61	0	NULL	NULL	NULL	61	7	61	2020-06-03	CULL	NULL	NULL	2020-06-03	2020-06-03	NULL	NULL	SOLD	NULL
2018-04-11	HF	22m	678	22	2020-02-18	2020-06-03	2634.16	0.0347865	0.0219344	142.892	2634.16	0.0347865	0.0219344	142.892	106	0	NULL	NULL	NULL	NULL	106	57	8	NULL	0	678	NULL	NULL	NULL	NULL	NULL	106	0	NULL	NULL	NULL	106	7	106	2020-06-03	CULL	NULL	NULL	2020-06-03	2020-06-03	NULL	NULL	SOLD	NULL
2018-04-24	HF	21m	661	22	2020-02-14	2020-06-03	2887.42	0.0358398	0.0460637	28.9229	2887.42	0.0358398	0.0460637	28.9229	110	0	NULL	NULL	NULL	NULL	110	61	8	NULL	0	661	NULL	NULL	NULL	NULL	NULL	110	0	NULL	NULL	NULL	110	7	110	2020-06-03	CULL	NULL	NULL	2020-06-03	2020-06-03	NULL	NULL	SOLD	NULL
2017-10-26	HF	2y3m	833	28	2020-02-06	2020-06-03	2598.04	0.0330782	0.0471083	151.618	2598.04	0.0330782	0.0471083	151.618	118	1	53	53	53	NULL	118	NULL	8	NULL	0	833	11	NULL	NULL	53	NULL	118	1	53	53	NULL	118	7	118	2020-06-03	CULL	NULL	NULL	2020-06-03	2020-06-03	NULL	2020-03-30	SOLD	NULL
2018-03-16	HF	22m	675	22	2020-01-20	2020-06-03	519.632	0.0347149	0.0409393	NULL	519.632	0.0347149	0.0409393	NULL	135	0	NULL	NULL	NULL	NULL	23	NULL	8	NULL	0	675	NULL	NULL	NULL	NULL	NULL	135	0	NULL	NULL	NULL	135	7	135	2020-06-03	CULL	NULL	NULL	2020-06-03	2020-02-12	NULL	NULL	SOLD	NULL
2017-07-13	HF	2y10m	1055	35	2020-06-02	2020-06-04	42.6474	0.0392818	0.03101	NULL	42.6474	0.0392818	0.03101	NULL	2	0	NULL	NULL	NULL	NULL	2	NULL	8	NULL	0	1055	NULL	NULL	NULL	NULL	NULL	2	0	NULL	NULL	NULL	2	7	2	2020-06-04	CULL	NULL	NULL	2020-06-04	2020-06-04	NULL	NULL	SOLD	NULL
2018-01-17	HF	2y4m	852	28	2020-05-18	2020-06-04	552.505	0.0316738	0.0349852	NULL	552.505	0.0316738	0.0349852	NULL	17	0	NULL	NULL	NULL	NULL	17	NULL	8	NULL	0	852	NULL	NULL	NULL	NULL	NULL	17	0	NULL	NULL	NULL	17	7	17	2020-06-04	CULL	NULL	NULL	2020-06-04	2020-06-04	NULL	NULL	SOLD	NULL
2017-10-26	HF	2y6m	916	30	2020-04-29	2020-06-04	982.92	0.0253832	0.0401664	53	982.92	0.0253832	0.0401664	53	36	0	NULL	NULL	NULL	NULL	36	NULL	8	NULL	0	916	NULL	NULL	NULL	NULL	NULL	36	0	NULL	NULL	NULL	36	7	36	2020-06-04	CULL	NULL	NULL	2020-06-04	2020-06-04	NULL	NULL	SOLD	NULL
2017-11-25	HF	2y3m	840	28	2020-03-14	2020-06-04	1780.88	0.0307711	0.0448953	33.7662	1780.88	0.0307711	0.0448953	33.7662	82	0	NULL	NULL	NULL	NULL	82	NULL	8	NULL	0	840	NULL	NULL	NULL	NULL	NULL	82	0	NULL	NULL	NULL	82	7	82	2020-06-04	CULL	NULL	NULL	2020-06-04	2020-06-04	NULL	NULL	SOLD	NULL
2017-08-06	HF	2y5m	884	29	2020-01-07	2020-06-04	1848.51	0.0338971	0.0464	138.452	1848.51	0.0338971	0.0464	138.452	149	0	NULL	NULL	NULL	NULL	149	NULL	8	NULL	0	884	NULL	NULL	NULL	NULL	NULL	149	0	NULL	NULL	NULL	149	7	149	2020-06-04	CULL	NULL	NULL	2020-06-04	2020-06-04	NULL	NULL	SOLD	NULL
2017-11-08	HF	2y6m	923	30	2020-05-19	2020-06-05	459.366	0.0338302	0.041566	NULL	459.366	0.0338302	0.041566	NULL	17	0	NULL	NULL	NULL	NULL	17	NULL	8	NULL	0	923	NULL	NULL	NULL	NULL	NULL	17	0	NULL	NULL	NULL	17	7	17	2020-06-05	CULL	NULL	NULL	2020-06-05	2020-06-05	NULL	NULL	SOLD	NULL
2018-02-08	HF	2y3m	831	27	2020-05-19	2020-06-05	444.074	0.0308568	0.0435592	NULL	444.074	0.0308568	0.0435592	NULL	17	0	NULL	NULL	NULL	NULL	17	NULL	8	NULL	0	831	NULL	NULL	NULL	NULL	NULL	17	0	NULL	NULL	NULL	17	7	17	2020-06-05	CULL	NULL	NULL	2020-06-05	2020-06-05	NULL	NULL	SOLD	NULL
2018-03-20	HF	2y1m	781	26	2020-05-09	2020-06-05	765.271	0.0331282	0.0406494	NULL	765.271	0.0331282	0.0406494	NULL	27	0	NULL	NULL	NULL	NULL	27	NULL	8	NULL	0	781	NULL	NULL	NULL	NULL	NULL	27	0	NULL	NULL	NULL	27	7	27	2020-06-05	CULL	NULL	NULL	2020-06-05	2020-06-05	NULL	NULL	SOLD	NULL
2017-10-07	HF	2y6m	918	30	2020-04-12	2020-06-05	1897.11	0.0323486	0.0510416	176	1897.11	0.0323486	0.0510416	176	54	1	46	46	46	NULL	54	NULL	8	NULL	0	918	4	NULL	NULL	46	NULL	54	1	46	46	NULL	54	7	54	2020-06-05	CULL	NULL	NULL	2020-06-05	2020-06-05	NULL	2020-05-28	SOLD	NULL
2017-09-22	HF	2y6m	931	31	2020-04-10	2020-06-05	1480.63	0.0291174	0.0381896	9	1480.63	0.0291174	0.0381896	9	56	0	NULL	NULL	NULL	NULL	56	NULL	8	NULL	0	931	NULL	NULL	NULL	NULL	NULL	56	0	NULL	NULL	NULL	56	7	56	2020-06-05	CULL	NULL	NULL	2020-06-05	2020-06-05	NULL	NULL	SOLD	NULL
2018-03-26	HF	2y0m	746	25	2020-04-10	2020-06-05	1738.24	0.032751	0.0388552	30	1738.24	0.032751	0.0388552	30	56	0	NULL	NULL	NULL	NULL	56	NULL	8	NULL	0	746	NULL	NULL	NULL	NULL	NULL	56	0	NULL	NULL	NULL	56	7	56	2020-06-05	CULL	NULL	NULL	2020-06-05	2020-06-05	NULL	NULL	SOLD	NULL
2018-01-04	HF	2y2m	817	26	2020-03-31	2020-06-05	1635.42	0.0312534	0.0572061	20	1635.42	0.0312534	0.0572061	20	66	0	NULL	NULL	NULL	NULL	66	NULL	8	NULL	0	817	NULL	NULL	NULL	NULL	NULL	66	0	NULL	NULL	NULL	66	7	66	2020-06-05	CULL	NULL	NULL	2020-06-05	2020-06-05	NULL	NULL	SOLD	NULL
2017-11-07	HF	2y4m	874	28	2020-03-30	2020-06-05	2257.84	0.0242241	0.0419272	10	2257.84	0.0242241	0.0419272	10	67	0	NULL	NULL	NULL	NULL	67	NULL	8	NULL	0	874	NULL	NULL	NULL	NULL	NULL	67	0	NULL	NULL	NULL	67	7	67	2020-06-05	CULL	NULL	NULL	2020-06-05	2020-06-05	NULL	NULL	SOLD	NULL
2017-12-16	HF	2y4m	873	29	2020-05-07	2020-06-06	661.432	0.0343595	0.0459688	182	661.432	0.0343595	0.0459688	182	30	0	NULL	NULL	NULL	NULL	30	NULL	8	NULL	0	873	NULL	NULL	NULL	NULL	NULL	30	0	NULL	NULL	NULL	30	7	30	2020-06-06	CULL	NULL	NULL	2020-06-06	2020-06-06	NULL	NULL	SOLD	NULL
2017-12-10	HF	2y1m	772	25	2020-01-21	2020-06-06	3105.63	0.0363854	0.0452098	11	3105.63	0.0363854	0.0452098	11	137	1	67	67	67	67	137	NULL	8	2020-05-09	0	772	25	25	NULL	67	67	137	1	67	67	67	137	7	137	2020-06-06	CULL	NULL	NULL	2020-06-06	2020-06-06	NULL	2020-03-28	SOLD	NULL
2017-10-02	HF	2y7m	958	31	2020-05-17	2020-06-07	601.79	0.0317439	0.0411367	NULL	601.79	0.0317439	0.0411367	NULL	21	0	NULL	NULL	NULL	NULL	21	NULL	8	NULL	0	958	NULL	NULL	NULL	NULL	NULL	21	0	NULL	NULL	NULL	21	7	21	2020-06-07	CULL	NULL	NULL	2020-06-07	2020-06-07	NULL	NULL	SOLD	NULL
2017-10-02	HF	2y7m	956	31	2020-05-15	2020-06-07	664.68	0.0316182	0.041007	NULL	664.68	0.0316182	0.041007	NULL	23	0	NULL	NULL	NULL	NULL	23	NULL	8	NULL	0	956	NULL	NULL	NULL	NULL	NULL	23	0	NULL	NULL	NULL	23	7	23	2020-06-07	CULL	NULL	NULL	2020-06-07	2020-06-07	NULL	NULL	SOLD	NULL
2018-03-23	HF	2y2m	805	27	2020-06-05	2020-06-08	57.6978	0.0379339	0.0467727	NULL	57.6978	0.0379339	0.0467727	NULL	3	0	NULL	NULL	NULL	NULL	3	NULL	8	NULL	0	805	NULL	NULL	NULL	NULL	NULL	3	0	NULL	NULL	NULL	3	7	3	2020-06-08	CULL	NULL	NULL	2020-06-08	2020-06-08	NULL	NULL	SOLD	NULL
2018-01-24	HF	2y4m	854	28	2020-05-27	2020-06-08	288.848	0.0321002	0.0419353	NULL	288.848	0.0321002	0.0419353	NULL	12	0	NULL	NULL	NULL	NULL	12	NULL	8	NULL	0	854	NULL	NULL	NULL	NULL	NULL	12	0	NULL	NULL	NULL	12	7	12	2020-06-08	CULL	NULL	NULL	2020-06-08	2020-06-08	NULL	NULL	SOLD	NULL
2018-02-02	HF	2y3m	832	27	2020-05-14	2020-06-08	652.84	0.0314518	0.0409863	NULL	652.84	0.0314518	0.0409863	NULL	25	0	NULL	NULL	NULL	NULL	25	NULL	8	NULL	0	832	NULL	NULL	NULL	NULL	NULL	25	0	NULL	NULL	NULL	25	7	25	2020-06-08	CULL	NULL	NULL	2020-06-08	2020-06-08	NULL	NULL	SOLD	NULL
2018-02-18	HF	23m	711	23	2020-01-30	2020-06-08	3983.33	0.0300321	0.0408814	5016.25	3983.33	0.0300321	0.0408814	5016.25	130	1	49	49	49	NULL	109	69	8	NULL	0	711	7	NULL	NULL	49	NULL	130	1	49	49	NULL	130	7	130	2020-06-08	CULL	NULL	NULL	2020-06-08	2020-05-18	NULL	2020-03-19	SOLD	NULL
2016-04-19	HF	3y9m	1375	45	2020-01-24	2020-06-08	2287.49	0.0368077	0.03699	5816.58	2287.49	0.0368077	0.03699	5816.58	136	0	NULL	NULL	NULL	NULL	136	100	8	NULL	0	1375	NULL	NULL	NULL	NULL	NULL	136	0	NULL	NULL	NULL	136	7	136	2020-06-08	CULL	NULL	NULL	2020-06-08	2020-06-08	NULL	NULL	SOLD	NULL
2017-12-26	HF	2y4m	870	29	2020-05-14	2020-06-09	582.544	0.0310525	0.0410402	NULL	582.544	0.0310525	0.0410402	NULL	26	0	NULL	NULL	NULL	NULL	26	NULL	8	NULL	0	870	NULL	NULL	NULL	NULL	NULL	26	0	NULL	NULL	NULL	26	7	26	2020-06-09	CULL	NULL	NULL	2020-06-09	2020-06-09	NULL	NULL	SOLD	NULL
2018-03-04	HF	2y1m	783	25	2020-04-25	2020-06-09	1382.93	0.0326205	0.0339975	170.123	1382.93	0.0326205	0.0339975	170.123	45	0	NULL	NULL	NULL	NULL	45	NULL	8	NULL	0	783	NULL	NULL	NULL	NULL	NULL	45	0	NULL	NULL	NULL	45	7	45	2020-06-09	CULL	NULL	NULL	2020-06-09	2020-06-09	NULL	NULL	SOLD	NULL
2018-06-07	HF	22m	680	22	2020-04-17	2020-06-09	1355.29	0.0304548	0.0387576	NULL	1355.29	0.0304548	0.0387576	NULL	53	0	NULL	NULL	NULL	NULL	53	NULL	8	NULL	0	680	NULL	NULL	NULL	NULL	NULL	53	0	NULL	NULL	NULL	53	7	53	2020-06-09	CULL	NULL	NULL	2020-06-09	2020-06-09	NULL	NULL	SOLD	NULL
2018-04-24	HF	23m	720	24	2020-04-13	2020-06-09	1318.42	0.031818	0.0402623	733	1318.42	0.031818	0.0402623	733	57	0	NULL	NULL	NULL	NULL	57	NULL	8	NULL	0	720	NULL	NULL	NULL	NULL	NULL	57	0	NULL	NULL	NULL	57	7	57	2020-06-09	CULL	NULL	NULL	2020-06-09	2020-06-09	NULL	NULL	SOLD	NULL
2018-03-09	HF	2y0m	761	25	2020-04-08	2020-06-09	1913.84	0.0310522	0.0341787	159	1913.84	0.0310522	0.0341787	159	62	0	NULL	NULL	NULL	NULL	62	NULL	8	NULL	0	761	NULL	NULL	NULL	NULL	NULL	62	0	NULL	NULL	NULL	62	7	62	2020-06-09	CULL	NULL	NULL	2020-06-09	2020-06-09	NULL	NULL	SOLD	NULL
2017-12-10	HF	2y3m	838	27	2020-03-27	2020-06-09	3619.17	0.0288975	0.0392565	31.8502	3619.17	0.0288975	0.0392565	31.8502	74	0	NULL	NULL	NULL	NULL	74	NULL	8	NULL	0	838	NULL	NULL	NULL	NULL	NULL	74	0	NULL	NULL	NULL	74	7	74	2020-06-09	CULL	NULL	NULL	2020-06-09	2020-06-09	NULL	NULL	SOLD	NULL
2017-12-15	HF	2y2m	806	26	2020-02-29	2020-06-09	3643.52	0.0338261	0.040349	12	3643.52	0.0338261	0.040349	12	101	1	52	52	52	NULL	101	NULL	8	NULL	0	806	10	NULL	NULL	52	NULL	101	1	52	52	NULL	101	7	101	2020-06-09	CULL	NULL	NULL	2020-06-09	2020-06-09	NULL	2020-04-21	SOLD	NULL
2018-07-28	HF	22m	675	23	2020-06-02	2020-06-10	173.273	0.0357244	0.0468243	NULL	173.273	0.0357244	0.0468243	NULL	8	0	NULL	NULL	NULL	NULL	8	NULL	7	NULL	0	675	NULL	NULL	NULL	NULL	NULL	8	0	NULL	NULL	NULL	8	7	8	2020-06-10	DEAD	NULL	NULL	2020-06-10	2020-06-10	NULL	NULL	DIED	NULL
2018-01-06	HF	2y4m	872	28	2020-05-27	2020-06-10	310.089	0.0339773	0.047268	NULL	310.089	0.0339773	0.047268	NULL	14	0	NULL	NULL	NULL	NULL	14	NULL	8	NULL	0	872	NULL	NULL	NULL	NULL	NULL	14	0	NULL	NULL	NULL	14	7	14	2020-06-10	CULL	NULL	NULL	2020-06-10	2020-06-10	NULL	NULL	SOLD	NULL
2017-09-06	HF	2y7m	956	31	2020-04-19	2020-06-10	944.238	0.0327507	0.0340562	22	944.238	0.0327507	0.0340562	22	52	0	NULL	NULL	NULL	NULL	52	NULL	8	NULL	0	956	NULL	NULL	NULL	NULL	NULL	52	0	NULL	NULL	NULL	52	7	52	2020-06-10	CULL	NULL	NULL	2020-06-10	2020-06-10	NULL	NULL	SOLD	NULL
2020-09-27	HF	-201d	-201	-6	2020-03-10	2020-06-10	1738.11	0.0325499	0.0325628	98.6742	1738.11	0.0325499	0.0325628	98.6742	92	1	59	59	59	NULL	92	NULL	8	NULL	0	-201	17	NULL	NULL	59	NULL	92	1	59	59	NULL	92	7	92	2020-06-10	CULL	NULL	NULL	2020-06-10	2020-06-10	201	2020-05-08	SOLD	NULL
2018-06-08	HF	23m	700	23	2020-05-08	2020-06-11	1061.52	0.0364441	0.0335623	35	1061.52	0.0364441	0.0335623	35	34	0	NULL	NULL	NULL	NULL	34	NULL	8	NULL	0	700	NULL	NULL	NULL	NULL	NULL	34	0	NULL	NULL	NULL	34	7	34	2020-06-11	CULL	NULL	NULL	2020-06-11	2020-06-11	NULL	NULL	SOLD	NULL
2018-04-04	HF	2y0m	759	25	2020-05-02	2020-06-11	1199.02	0.0322768	0.0388061	NULL	1199.02	0.0322768	0.0388061	NULL	40	0	NULL	NULL	NULL	NULL	40	NULL	8	NULL	0	759	NULL	NULL	NULL	NULL	NULL	40	0	NULL	NULL	NULL	40	7	40	2020-06-11	CULL	NULL	NULL	2020-06-11	2020-06-11	NULL	NULL	SOLD	NULL
2018-03-04	HF	2y1m	775	25	2020-04-17	2020-06-11	1348.91	0.0269037	0.0529052	34	1348.91	0.0269037	0.0529052	34	55	0	NULL	NULL	NULL	NULL	55	NULL	8	NULL	0	775	NULL	NULL	NULL	NULL	NULL	55	0	NULL	NULL	NULL	55	7	55	2020-06-11	CULL	NULL	NULL	2020-06-11	2020-06-11	NULL	NULL	SOLD	NULL
2017-07-20	HF	2y7m	962	32	2020-03-08	2020-06-11	2741.37	0.0312264	0.0448904	33.9626	2741.37	0.0312264	0.0448904	33.9626	95	2	45	45	83	NULL	95	NULL	8	NULL	0	962	3	NULL	NULL	45	NULL	95	2	45	83	NULL	95	7	95	2020-06-11	CULL	NULL	NULL	2020-06-11	2020-06-11	NULL	2020-05-30	SOLD	NULL
2016-09-15	HF	3y5m	1253	41	2020-02-20	2020-06-11	142.087	0.0374215	0.0533769	NULL	142.087	0.0374215	0.0533769	NULL	112	0	NULL	NULL	NULL	NULL	8	NULL	8	NULL	0	1253	NULL	NULL	NULL	NULL	NULL	112	0	NULL	NULL	NULL	112	7	112	2020-06-11	CULL	NULL	NULL	2020-06-11	2020-02-28	NULL	NULL	SOLD	NULL
2018-02-07	HF	23m	726	24	2020-02-03	2020-06-11	3427.36	0.030531	0.0421332	195.64	3427.36	0.030531	0.0421332	195.64	129	3	77	77	103	NULL	129	NULL	8	NULL	0	726	35	NULL	NULL	77	NULL	129	3	77	103	NULL	129	7	129	2020-06-11	CULL	NULL	NULL	2020-06-11	2020-06-11	NULL	2020-05-16	SOLD	NULL
2018-09-22	HF	20m	623	21	2020-06-06	2020-06-12	108.596	0.0379966	0.0468522	NULL	108.596	0.0379966	0.0468522	NULL	6	0	NULL	NULL	NULL	NULL	6	NULL	8	NULL	0	623	NULL	NULL	NULL	NULL	NULL	6	0	NULL	NULL	NULL	6	7	6	2020-06-12	CULL	NULL	NULL	2020-06-12	2020-06-12	NULL	NULL	SOLD	NULL
2018-04-24	HF	23m	727	24	2020-04-20	2020-06-12	1211.3	0.0330036	0.0363109	481	1211.3	0.0330036	0.0363109	481	53	0	NULL	NULL	NULL	NULL	53	NULL	8	NULL	0	727	NULL	NULL	NULL	NULL	NULL	53	0	NULL	NULL	NULL	53	7	53	2020-06-12	CULL	NULL	NULL	2020-06-12	2020-06-12	NULL	NULL	SOLD	NULL
2017-11-20	HF	2y4m	879	29	2020-04-17	2020-06-12	768.043	0.0316678	0.049418	42	768.043	0.0316678	0.049418	42	56	0	NULL	NULL	NULL	NULL	56	NULL	8	NULL	0	879	NULL	NULL	NULL	NULL	NULL	56	0	NULL	NULL	NULL	56	7	56	2020-06-12	CULL	NULL	NULL	2020-06-12	2020-06-12	NULL	NULL	SOLD	NULL
2018-01-23	HF	2y2m	799	27	2020-04-01	2020-06-12	2040.24	0.0283281	0.040906	23.7486	2040.24	0.0283281	0.040906	23.7486	72	0	NULL	NULL	NULL	NULL	72	NULL	8	NULL	0	799	NULL	NULL	NULL	NULL	NULL	72	0	NULL	NULL	NULL	72	7	72	2020-06-12	CULL	NULL	NULL	2020-06-12	2020-06-12	NULL	NULL	SOLD	NULL
2018-01-08	HF	2y0m	747	24	2020-01-25	2020-06-12	3100.98	0.0315991	0.0401245	67.2597	3100.98	0.0315991	0.0401245	67.2597	139	0	NULL	NULL	NULL	NULL	139	NULL	8	NULL	0	747	NULL	NULL	NULL	NULL	NULL	139	0	NULL	NULL	NULL	139	7	139	2020-06-12	CULL	NULL	NULL	2020-06-12	2020-06-12	NULL	NULL	SOLD	NULL
2017-02-27	HF	2y11m	1092	36	2020-02-24	2020-06-14	629.903	0.0344256	0.0460439	NULL	629.903	0.0344256	0.0460439	NULL	111	0	NULL	NULL	NULL	NULL	29	NULL	8	NULL	0	1092	NULL	NULL	NULL	NULL	NULL	111	0	NULL	NULL	NULL	111	7	111	2020-06-14	CULL	NULL	NULL	2020-06-14	2020-03-24	NULL	NULL	SOLD	NULL
2017-09-27	HF	2y4m	877	29	2020-02-21	2020-06-14	866.779	0.0333134	0.0553965	160	866.779	0.0333134	0.0553965	160	114	0	NULL	NULL	NULL	NULL	32	NULL	8	NULL	0	877	NULL	NULL	NULL	NULL	NULL	114	0	NULL	NULL	NULL	114	7	114	2020-06-14	CULL	NULL	NULL	2020-06-14	2020-03-24	NULL	NULL	SOLD	NULL
2018-03-22	HF	2y2m	805	27	2020-06-04	2020-06-15	221.042	0.0339656	0.0399307	NULL	221.042	0.0339656	0.0399307	NULL	11	0	NULL	NULL	NULL	NULL	11	NULL	8	NULL	0	805	NULL	NULL	NULL	NULL	NULL	11	0	NULL	NULL	NULL	11	7	11	2020-06-15	CULL	NULL	NULL	2020-06-15	2020-06-15	NULL	NULL	SOLD	NULL
2018-01-17	HF	2y2m	814	27	2020-04-10	2020-06-15	1284.38	0.0275435	0.0548456	127.183	1284.38	0.0275435	0.0548456	127.183	66	0	NULL	NULL	NULL	NULL	66	NULL	8	NULL	0	814	NULL	NULL	NULL	NULL	NULL	66	0	NULL	NULL	NULL	66	7	66	2020-06-15	CULL	NULL	NULL	2020-06-15	2020-06-15	NULL	NULL	SOLD	NULL
2018-01-21	HF	2y0m	747	25	2020-02-07	2020-06-16	2749.33	0.0296005	0.0391982	62.1654	2749.33	0.0296005	0.0391982	62.1654	130	0	NULL	NULL	NULL	NULL	130	NULL	8	NULL	0	747	NULL	NULL	NULL	NULL	NULL	130	0	NULL	NULL	NULL	130	7	130	2020-06-16	CULL	NULL	NULL	2020-06-16	2020-06-16	NULL	NULL	SOLD	NULL
2017-12-19	HF	2y0m	749	25	2020-01-07	2020-06-16	2733.24	0.0372148	0.0434638	55	2733.24	0.0372148	0.0434638	55	161	1	74	74	74	NULL	161	111	8	NULL	0	749	32	NULL	NULL	74	NULL	161	1	74	74	NULL	161	7	161	2020-06-16	CULL	NULL	NULL	2020-06-16	2020-06-16	NULL	2020-03-21	SOLD	NULL
2018-06-01	HF	23m	727	23	2020-05-28	2020-06-17	642.451	0.0353433	0.0415114	43	642.451	0.0353433	0.0415114	43	20	0	NULL	NULL	NULL	NULL	20	NULL	8	NULL	0	727	NULL	NULL	NULL	NULL	NULL	20	0	NULL	NULL	NULL	20	7	20	2020-06-17	CULL	NULL	NULL	2020-06-17	2020-06-17	NULL	NULL	SOLD	NULL
2018-04-03	HF	2y1m	774	25	2020-05-16	2020-06-17	408.489	0.0399835	0.041497	465	408.489	0.0399835	0.041497	465	32	0	NULL	NULL	NULL	NULL	32	NULL	8	NULL	0	774	NULL	NULL	NULL	NULL	NULL	32	0	NULL	NULL	NULL	32	7	32	2020-06-17	CULL	NULL	NULL	2020-06-17	2020-06-17	NULL	NULL	SOLD	NULL
2018-06-26	HF	22m	683	23	2020-05-09	2020-06-17	1158.23	0.033312	0.042052	NULL	1158.23	0.033312	0.042052	NULL	39	0	NULL	NULL	NULL	NULL	39	NULL	8	NULL	0	683	NULL	NULL	NULL	NULL	NULL	39	0	NULL	NULL	NULL	39	7	39	2020-06-17	CULL	NULL	NULL	2020-06-17	2020-06-17	NULL	NULL	SOLD	NULL
2018-03-05	HF	23m	717	23	2020-02-20	2020-06-17	4432.8	0.0316131	0.0305363	30.0335	4432.8	0.0316131	0.0305363	30.0335	118	0	NULL	NULL	NULL	NULL	118	46	8	NULL	0	717	NULL	NULL	NULL	NULL	NULL	118	0	NULL	NULL	NULL	118	7	118	2020-06-17	CULL	NULL	NULL	2020-06-17	2020-06-17	NULL	NULL	SOLD	NULL
2017-07-12	HF	2y7m	948	31	2020-02-15	2020-06-17	3564	0.0307129	0.0472957	41.3583	3564	0.0307129	0.0472957	41.3583	123	0	NULL	NULL	NULL	NULL	123	74	8	NULL	0	948	NULL	NULL	NULL	NULL	NULL	123	0	NULL	NULL	NULL	123	7	123	2020-06-17	CULL	NULL	NULL	2020-06-17	2020-06-17	NULL	NULL	SOLD	NULL
2018-04-10	HF	21m	654	21	2020-01-24	2020-06-17	4763.28	0.0326461	0.0379498	22	4763.28	0.0326461	0.0379498	22	145	3	69	69	108	108	145	NULL	8	2020-06-22	0	654	27	NULL	NULL	69	108	145	3	69	108	108	145	7	145	2020-06-17	CULL	NULL	NULL	2020-06-17	2020-06-17	NULL	2020-05-11	SOLD	NULL
2017-12-18	HF	2y0m	752	25	2020-01-09	2020-06-17	5181.94	0.0318262	0.0394079	35.4078	5181.94	0.0318262	0.0394079	35.4078	160	3	55	55	123	NULL	160	NULL	8	NULL	0	752	13	NULL	NULL	55	NULL	160	3	55	123	NULL	160	7	160	2020-06-17	CULL	NULL	NULL	2020-06-17	2020-06-17	NULL	2020-05-11	SOLD	NULL
2017-08-05	HF	2y4m	881	29	2020-01-03	2020-06-17	3384.81	0.0305523	0.0412436	42.9967	3384.81	0.0305523	0.0412436	42.9967	166	0	NULL	NULL	NULL	NULL	166	NULL	8	NULL	0	881	NULL	NULL	NULL	NULL	NULL	166	0	NULL	NULL	NULL	166	7	166	2020-06-17	CULL	NULL	NULL	2020-06-17	2020-06-17	NULL	NULL	SOLD	NULL
2018-04-28	HF	2y1m	775	26	2020-06-11	2020-06-18	99.9486	0.0413457	0.04456	1496	99.9486	0.0413457	0.04456	1496	7	0	NULL	NULL	NULL	NULL	7	NULL	8	NULL	0	775	NULL	NULL	NULL	NULL	NULL	7	0	NULL	NULL	NULL	7	7	7	2020-06-18	CULL	NULL	NULL	2020-06-18	2020-06-18	NULL	NULL	SOLD	NULL
2017-11-04	HF	2y6m	938	30	2020-05-30	2020-06-18	643.111	0.0313559	0.0344651	NULL	643.111	0.0313559	0.0344651	NULL	19	0	NULL	NULL	NULL	NULL	19	NULL	8	NULL	0	938	NULL	NULL	NULL	NULL	NULL	19	0	NULL	NULL	NULL	19	7	19	2020-06-18	CULL	NULL	NULL	2020-06-18	2020-06-18	NULL	NULL	SOLD	NULL
2018-01-27	HF	2y4m	853	28	2020-05-29	2020-06-18	527.96	0.0304432	0.0425291	NULL	527.96	0.0304432	0.0425291	NULL	20	0	NULL	NULL	NULL	NULL	20	NULL	8	NULL	0	853	NULL	NULL	NULL	NULL	NULL	20	0	NULL	NULL	NULL	20	7	20	2020-06-18	CULL	NULL	NULL	2020-06-18	2020-06-18	NULL	NULL	SOLD	NULL
2018-04-24	HF	2y0m	760	25	2020-05-23	2020-06-18	780.887	0.0319114	0.040942	NULL	780.887	0.0319114	0.040942	NULL	26	0	NULL	NULL	NULL	NULL	26	NULL	8	NULL	0	760	NULL	NULL	NULL	NULL	NULL	26	0	NULL	NULL	NULL	26	7	26	2020-06-18	CULL	NULL	NULL	2020-06-18	2020-06-18	NULL	NULL	SOLD	NULL
2018-01-29	HF	2y3m	839	28	2020-05-17	2020-06-18	1076.02	0.0272009	0.049214	21	1076.02	0.0272009	0.049214	21	32	0	NULL	NULL	NULL	NULL	32	NULL	8	NULL	0	839	NULL	NULL	NULL	NULL	NULL	32	0	NULL	NULL	NULL	32	7	32	2020-06-18	CULL	NULL	NULL	2020-06-18	2020-06-18	NULL	NULL	SOLD	NULL
2015-09-04	SIM	4y8m	1714	56	2020-05-14	2020-06-18	658.984	0.0322889	0.0445517	165	658.984	0.0322889	0.0445517	165	35	0	NULL	NULL	NULL	NULL	35	NULL	8	NULL	0	1714	NULL	NULL	NULL	NULL	NULL	35	0	NULL	NULL	NULL	35	7	35	2020-06-18	CULL	NULL	NULL	2020-06-18	2020-06-18	NULL	NULL	SOLD	NULL
2018-02-17	HF	2y2m	808	27	2020-05-05	2020-06-18	1526.41	0.0264223	0.0372688	20	1526.41	0.0264223	0.0372688	20	44	0	NULL	NULL	NULL	NULL	44	NULL	8	NULL	0	808	NULL	NULL	NULL	NULL	NULL	44	0	NULL	NULL	NULL	44	7	44	2020-06-18	CULL	NULL	NULL	2020-06-18	2020-06-18	NULL	NULL	SOLD	NULL
2017-11-26	HF	2y4m	856	28	2020-03-31	2020-06-18	1435.91	0.0311188	0.0475864	43.4156	1435.91	0.0311188	0.0475864	43.4156	79	0	NULL	NULL	NULL	NULL	79	77	8	NULL	0	856	NULL	NULL	NULL	NULL	NULL	79	0	NULL	NULL	NULL	79	7	79	2020-06-18	CULL	NULL	NULL	2020-06-18	2020-06-18	NULL	NULL	SOLD	NULL
2017-09-14	HF	2y3m	844	28	2020-01-06	2020-06-18	5394.94	0.0313772	0.0434124	25.4917	5394.94	0.0313772	0.0434124	25.4917	164	4	50	50	158	NULL	164	NULL	8	NULL	0	844	8	NULL	NULL	50	NULL	164	4	50	158	NULL	164	7	164	2020-06-18	CULL	NULL	NULL	2020-06-18	2020-06-18	NULL	2020-06-12	SOLD	NULL
2018-03-04	HF	2y0m	735	24	2020-03-08	2020-06-19	2008.22	0.0244271	0.0303596	48.3767	2008.22	0.0244271	0.0303596	48.3767	103	1	85	85	85	NULL	103	NULL	8	NULL	0	735	43	NULL	NULL	85	NULL	103	1	85	85	NULL	103	7	103	2020-06-19	CULL	NULL	NULL	2020-06-19	2020-06-19	NULL	2020-06-01	SOLD	NULL
2017-12-28	HF	2y1m	787	26	2020-02-23	2020-06-19	3509.38	0.0315923	0.0474442	21.3643	3509.38	0.0315923	0.0474442	21.3643	117	2	70	70	93	NULL	117	NULL	8	NULL	0	787	28	NULL	NULL	70	NULL	117	2	70	93	NULL	117	7	117	2020-06-19	CULL	NULL	NULL	2020-06-19	2020-06-19	NULL	2020-05-26	SOLD	NULL
2017-09-18	HF	2y4m	881	29	2020-02-16	2020-06-19	3304.07	0.0317038	0.0444623	139	3304.07	0.0317038	0.0444623	139	124	1	91	91	91	NULL	124	NULL	8	NULL	0	881	49	NULL	NULL	91	NULL	124	1	91	91	NULL	124	7	124	2020-06-19	CULL	NULL	NULL	2020-06-19	2020-06-19	NULL	2020-05-17	SOLD	NULL
2017-11-24	HF	2y1m	786	26	2020-01-19	2020-06-19	3514.92	0.0341948	0.0478551	22	3514.92	0.0341948	0.0478551	22	152	1	22	22	22	NULL	152	79	8	NULL	0	786	-20	NULL	NULL	22	NULL	152	1	22	22	NULL	152	7	152	2020-06-19	CULL	NULL	NULL	2020-06-19	2020-06-19	NULL	2020-02-10	SOLD	NULL
2017-11-15	HF	2y6m	927	30	2020-05-30	2020-06-20	554.616	0.0314406	0.0408871	NULL	554.616	0.0314406	0.0408871	NULL	21	0	NULL	NULL	NULL	NULL	21	NULL	8	NULL	0	927	NULL	NULL	NULL	NULL	NULL	21	0	NULL	NULL	NULL	21	7	21	2020-06-20	CULL	NULL	NULL	2020-06-20	2020-06-20	NULL	NULL	SOLD	NULL
2018-09-04	HF	21m	644	21	2020-06-09	2020-06-22	260.97	0.0351596	0.0387043	NULL	260.97	0.0351596	0.0387043	NULL	13	0	NULL	NULL	NULL	NULL	13	NULL	8	NULL	0	644	NULL	NULL	NULL	NULL	NULL	13	0	NULL	NULL	NULL	13	7	13	2020-06-22	CULL	NULL	NULL	2020-06-22	2020-06-22	NULL	NULL	SOLD	NULL
2018-04-27	HF	2y1m	773	26	2020-06-08	2020-06-22	356.504	0.0341094	0.0461536	NULL	356.504	0.0341094	0.0461536	NULL	14	0	NULL	NULL	NULL	NULL	14	NULL	8	NULL	0	773	NULL	NULL	NULL	NULL	NULL	14	0	NULL	NULL	NULL	14	7	14	2020-06-22	CULL	NULL	NULL	2020-06-22	2020-06-22	NULL	NULL	SOLD	NULL
2018-03-23	HF	2y2m	807	27	2020-06-07	2020-06-22	439.462	0.0377632	0.0471732	556	439.462	0.0377632	0.0471732	556	15	0	NULL	NULL	NULL	NULL	15	NULL	8	NULL	0	807	NULL	NULL	NULL	NULL	NULL	15	0	NULL	NULL	NULL	15	7	15	2020-06-22	CULL	NULL	NULL	2020-06-22	2020-06-22	NULL	NULL	SOLD	NULL
2018-04-29	HF	2y1m	762	25	2020-05-30	2020-06-22	707.898	0.0312608	0.0426948	NULL	707.898	0.0312608	0.0426948	NULL	23	0	NULL	NULL	NULL	NULL	23	NULL	8	NULL	0	762	NULL	NULL	NULL	NULL	NULL	23	0	NULL	NULL	NULL	23	7	23	2020-06-22	CULL	NULL	NULL	2020-06-22	2020-06-22	NULL	NULL	SOLD	NULL
2016-12-29	HF	3y5m	1247	41	2020-05-29	2020-06-22	668.598	0.0310218	0.0398529	67	668.598	0.0310218	0.0398529	67	24	0	NULL	NULL	NULL	NULL	24	NULL	8	NULL	0	1247	NULL	NULL	NULL	NULL	NULL	24	0	NULL	NULL	NULL	24	7	24	2020-06-22	CULL	NULL	NULL	2020-06-22	2020-06-22	NULL	NULL	SOLD	NULL
2018-04-12	HF	2y0m	743	24	2020-04-24	2020-06-22	1787.48	0.0314188	0.0401027	50.6062	1787.48	0.0314188	0.0401027	50.6062	59	0	NULL	NULL	NULL	NULL	59	NULL	8	NULL	0	743	NULL	NULL	NULL	NULL	NULL	59	0	NULL	NULL	NULL	59	7	59	2020-06-22	CULL	NULL	NULL	2020-06-22	2020-06-22	NULL	NULL	SOLD	NULL
2018-01-21	HF	2y2m	808	27	2020-04-08	2020-06-22	3003.5	0.0314788	0.0365214	35.1823	3003.5	0.0314788	0.0365214	35.1823	75	0	NULL	NULL	NULL	NULL	75	NULL	8	NULL	0	808	NULL	NULL	NULL	NULL	NULL	75	0	NULL	NULL	NULL	75	7	75	2020-06-22	CULL	NULL	NULL	2020-06-22	2020-06-22	NULL	NULL	SOLD	NULL
2017-10-22	HF	2y3m	824	27	2020-01-24	2020-06-22	5413.32	0.0302831	0.0317332	23.1484	5413.32	0.0302831	0.0317332	23.1484	150	3	97	97	149	NULL	150	NULL	8	NULL	0	824	55	NULL	NULL	97	NULL	150	3	97	149	NULL	150	7	150	2020-06-22	CULL	NULL	NULL	2020-06-22	2020-06-22	NULL	2020-06-21	SOLD	NULL
2017-10-22	HF	2y6m	938	31	2020-05-17	2020-06-23	1086.03	0.0332447	0.0552245	343	1086.03	0.0332447	0.0552245	343	37	0	NULL	NULL	NULL	NULL	37	NULL	8	NULL	0	938	NULL	NULL	NULL	NULL	NULL	37	0	NULL	NULL	NULL	37	7	37	2020-06-23	CULL	NULL	NULL	2020-06-23	2020-06-23	NULL	NULL	SOLD	NULL
2018-03-12	HF	2y1m	768	25	2020-04-18	2020-06-23	1529.04	0.0264851	0.0490368	64.8308	1529.04	0.0264851	0.0490368	64.8308	66	0	NULL	NULL	NULL	NULL	66	20	8	NULL	0	768	NULL	NULL	NULL	NULL	NULL	66	0	NULL	NULL	NULL	66	7	66	2020-06-23	CULL	NULL	NULL	2020-06-23	2020-06-23	NULL	NULL	SOLD	NULL
2017-09-20	HF	2y5m	902	30	2020-03-10	2020-06-23	3263.66	0.0284064	0.0345931	96.6591	3263.66	0.0284064	0.0345931	96.6591	105	1	82	82	82	NULL	105	NULL	8	NULL	0	902	40	NULL	NULL	82	NULL	105	1	82	82	NULL	105	7	105	2020-06-23	CULL	NULL	NULL	2020-06-23	2020-06-23	NULL	2020-05-31	SOLD	NULL
2017-12-20	HF	2y1m	782	26	2020-02-10	2020-06-23	2629.76	0.0315794	0.0407037	45.7605	2629.76	0.0315794	0.0407037	45.7605	134	0	NULL	NULL	NULL	NULL	134	NULL	8	NULL	0	782	NULL	NULL	NULL	NULL	NULL	134	0	NULL	NULL	NULL	134	7	134	2020-06-23	CULL	NULL	NULL	2020-06-23	2020-06-23	NULL	NULL	SOLD	NULL
2017-09-05	HF	2y4m	882	29	2020-02-04	2020-06-23	4950.75	0.031039	0.0379934	34.3757	4950.75	0.031039	0.0379934	34.3757	140	1	81	81	81	81	140	NULL	8	2020-06-06	0	882	39	39	NULL	81	81	140	1	81	81	81	140	7	140	2020-06-23	CULL	NULL	NULL	2020-06-23	2020-06-23	NULL	2020-04-25	SOLD	NULL
2017-10-11	HF	2y2m	817	27	2020-01-06	2020-06-23	4606.27	0.0314738	0.0329336	21.2956	4606.27	0.0314738	0.0329336	21.2956	169	3	70	70	145	NULL	169	NULL	8	NULL	0	817	28	NULL	NULL	70	NULL	169	3	70	145	NULL	169	7	169	2020-06-23	CULL	NULL	NULL	2020-06-23	2020-06-23	NULL	2020-05-30	SOLD	NULL
2018-04-06	HF	2y1m	775	25	2020-05-20	2020-06-24	993.739	0.0303411	0.037458	56	993.739	0.0303411	0.037458	56	35	0	NULL	NULL	NULL	NULL	35	NULL	8	NULL	0	775	NULL	NULL	NULL	NULL	NULL	35	0	NULL	NULL	NULL	35	7	35	2020-06-24	CULL	NULL	NULL	2020-06-24	2020-06-24	NULL	NULL	SOLD	NULL
2018-03-28	HF	22m	696	23	2020-02-22	2020-06-24	3084.93	0.0319053	0.0440353	43.4761	3084.93	0.0319053	0.0440353	43.4761	123	0	NULL	NULL	NULL	NULL	123	NULL	8	NULL	0	696	NULL	NULL	NULL	NULL	NULL	123	0	NULL	NULL	NULL	123	7	123	2020-06-24	CULL	NULL	NULL	2020-06-24	2020-06-24	NULL	NULL	SOLD	NULL
2018-04-18	HF	2y1m	786	26	2020-06-12	2020-06-25	288.076	0.0361713	0.0430723	NULL	288.076	0.0361713	0.0430723	NULL	13	0	NULL	NULL	NULL	NULL	13	NULL	8	NULL	0	786	NULL	NULL	NULL	NULL	NULL	13	0	NULL	NULL	NULL	13	7	13	2020-06-25	CULL	NULL	NULL	2020-06-25	2020-06-25	NULL	NULL	SOLD	NULL
2018-07-25	HF	22m	688	23	2020-06-12	2020-06-25	288.076	0.0361713	0.0430723	NULL	288.076	0.0361713	0.0430723	NULL	13	0	NULL	NULL	NULL	NULL	13	NULL	8	NULL	0	688	NULL	NULL	NULL	NULL	NULL	13	0	NULL	NULL	NULL	13	7	13	2020-06-25	CULL	NULL	NULL	2020-06-25	2020-06-25	NULL	NULL	SOLD	NULL
2017-10-03	HF	2y7m	973	32	2020-06-02	2020-06-25	562.074	0.0321924	0.0408636	NULL	562.074	0.0321924	0.0408636	NULL	23	0	NULL	NULL	NULL	NULL	23	NULL	8	NULL	0	973	NULL	NULL	NULL	NULL	NULL	23	0	NULL	NULL	NULL	23	7	23	2020-06-25	DRY	NULL	NULL	2020-06-25	2020-06-25	NULL	NULL	SOLD	NULL
2018-03-15	HF	2y2m	800	26	2020-05-23	2020-06-25	496.69	0.0668215	0.057958	4391	496.69	0.0668215	0.057958	4391	33	0	NULL	NULL	NULL	NULL	33	NULL	7	NULL	0	800	NULL	NULL	NULL	NULL	NULL	33	0	NULL	NULL	NULL	33	7	33	2020-06-25	DEAD	NULL	NULL	2020-06-25	2020-06-25	NULL	NULL	DIED	NULL
2018-04-11	HF	2y1m	761	25	2020-05-11	2020-06-25	1434.7	0.0322861	0.0560381	24	1434.7	0.0322861	0.0560381	24	45	0	NULL	NULL	NULL	NULL	45	NULL	8	NULL	0	761	NULL	NULL	NULL	NULL	NULL	45	0	NULL	NULL	NULL	45	7	45	2020-06-25	CULL	NULL	NULL	2020-06-25	2020-06-25	NULL	NULL	SOLD	NULL
2018-04-22	HF	2y0m	748	25	2020-05-09	2020-06-25	1504.2	0.0303728	0.05712	57	1504.2	0.0303728	0.05712	57	47	0	NULL	NULL	NULL	NULL	47	NULL	8	NULL	0	748	NULL	NULL	NULL	NULL	NULL	47	0	NULL	NULL	NULL	47	7	47	2020-06-25	CULL	NULL	NULL	2020-06-25	2020-06-25	NULL	NULL	SOLD	NULL
2017-12-02	HF	2y4m	865	28	2020-04-15	2020-06-25	1673.16	0.031305	0.0325162	229	1673.16	0.031305	0.0325162	229	71	0	NULL	NULL	NULL	NULL	71	NULL	8	NULL	0	865	NULL	NULL	NULL	NULL	NULL	71	0	NULL	NULL	NULL	71	7	71	2020-06-25	CULL	NULL	NULL	2020-06-25	2020-06-25	NULL	NULL	SOLD	NULL
2017-04-25	HF	2y9m	1021	34	2020-02-10	2020-06-25	2917.21	0.0301916	0.0414098	41.3507	2917.21	0.0301916	0.0414098	41.3507	136	1	121	121	121	NULL	136	NULL	8	NULL	0	1021	79	NULL	NULL	121	NULL	136	1	121	121	NULL	136	7	136	2020-06-25	CULL	NULL	NULL	2020-06-25	2020-06-25	NULL	2020-06-10	SOLD	NULL
2018-05-08	HF	20m	637	21	2020-02-04	2020-06-25	2223.09	0.0393984	0.0503113	382.61	2223.09	0.0393984	0.0503113	382.61	142	1	60	60	60	60	142	NULL	8	2020-05-16	0	637	18	18	NULL	60	60	142	1	60	60	60	142	7	142	2020-06-25	CULL	NULL	NULL	2020-06-25	2020-06-25	NULL	2020-04-04	SOLD	NULL
2017-10-11	HF	2y3m	834	27	2020-01-23	2020-06-25	2723.26	0.0315139	0.0446864	164	2723.26	0.0315139	0.0446864	164	154	0	NULL	NULL	NULL	NULL	98	1	8	NULL	0	834	NULL	NULL	NULL	NULL	NULL	154	0	NULL	NULL	NULL	154	7	154	2020-06-25	CULL	NULL	NULL	2020-06-25	2020-04-30	NULL	NULL	SOLD	NULL
2018-03-05	HF	2y2m	810	26	2020-05-23	2020-06-26	1230.83	0.0359543	0.0337809	37	1230.83	0.0359543	0.0337809	37	34	0	NULL	NULL	NULL	NULL	34	NULL	8	NULL	0	810	NULL	NULL	NULL	NULL	NULL	34	0	NULL	NULL	NULL	34	7	34	2020-06-26	CULL	NULL	NULL	2020-06-26	2020-06-26	NULL	NULL	SOLD	NULL
2018-02-11	HF	2y4m	853	28	2020-06-13	2020-06-27	305.029	0.0313911	0.0430315	NULL	305.029	0.0313911	0.0430315	NULL	14	0	NULL	NULL	NULL	NULL	14	NULL	8	NULL	0	853	NULL	NULL	NULL	NULL	NULL	14	0	NULL	NULL	NULL	14	7	14	2020-06-27	CULL	NULL	NULL	2020-06-27	2020-06-27	NULL	NULL	SOLD	NULL
2017-08-02	HF	2y10m	1047	34	2020-06-14	2020-06-29	325.206	0.0302628	0.0379564	NULL	325.206	0.0302628	0.0379564	NULL	15	0	NULL	NULL	NULL	NULL	15	NULL	8	NULL	0	1047	NULL	NULL	NULL	NULL	NULL	15	0	NULL	NULL	NULL	15	7	15	2020-06-29	CULL	NULL	NULL	2020-06-29	2020-06-29	NULL	NULL	SOLD	NULL
2018-01-21	SIM	2y2m	799	26	2020-03-30	2020-06-29	1716.24	0.0317783	0.0348162	229.612	1716.24	0.0317783	0.0348162	229.612	91	0	NULL	NULL	NULL	NULL	91	NULL	8	NULL	0	799	NULL	NULL	NULL	NULL	NULL	91	0	NULL	NULL	NULL	91	7	91	2020-06-29	CULL	NULL	NULL	2020-06-29	2020-06-29	NULL	NULL	SOLD	NULL
2017-08-10	HF	2y5m	909	30	2020-02-05	2020-06-29	4294.64	0.037411	0.0437642	235	4294.64	0.037411	0.0437642	235	145	0	NULL	NULL	NULL	NULL	145	NULL	8	NULL	0	909	NULL	NULL	NULL	NULL	NULL	145	0	NULL	NULL	NULL	145	7	145	2020-06-29	CULL	NULL	NULL	2020-06-29	2020-06-29	NULL	NULL	SOLD	NULL
2017-09-13	HF	2y4m	872	29	2020-02-02	2020-06-29	4141.19	0.0296069	0.0364124	30.2208	4141.19	0.0296069	0.0364124	30.2208	148	1	36	36	36	NULL	148	NULL	8	NULL	0	872	-6	NULL	NULL	36	NULL	148	1	36	36	NULL	148	7	148	2020-06-29	CULL	NULL	NULL	2020-06-29	2020-06-29	NULL	2020-03-09	SOLD	NULL
2017-12-23	UN	2y1m	768	25	2020-01-30	2020-06-29	5384.94	0.0320654	0.0411423	20.7593	5384.94	0.0320654	0.0411423	20.7593	151	1	77	77	77	77	151	NULL	8	2020-05-28	0	768	35	35	NULL	77	77	151	1	77	77	77	151	7	151	2020-06-29	CULL	NULL	NULL	2020-06-29	2020-06-29	NULL	2020-04-16	SOLD	NULL
2018-02-08	HF	2y3m	831	27	2020-05-19	2020-06-30	1916.59	0.0299582	0.0320875	17	1916.59	0.0299582	0.0320875	17	42	0	NULL	NULL	NULL	NULL	42	NULL	8	NULL	0	831	NULL	NULL	NULL	NULL	NULL	42	0	NULL	NULL	NULL	42	7	42	2020-06-30	CULL	NULL	NULL	2020-06-30	2020-06-30	NULL	NULL	SOLD	NULL
2017-10-21	HF	2y6m	937	31	2020-05-15	2020-06-30	1486.91	0.0299795	0.0370485	20	1486.91	0.0299795	0.0370485	20	46	0	NULL	NULL	NULL	NULL	46	NULL	8	NULL	0	937	NULL	NULL	NULL	NULL	NULL	46	0	NULL	NULL	NULL	46	7	46	2020-06-30	CULL	NULL	NULL	2020-06-30	2020-06-30	NULL	NULL	SOLD	NULL
2018-03-18	HF	2y0m	741	24	2020-03-28	2020-06-30	2282.72	0.0321536	0.0380696	117	2282.72	0.0321536	0.0380696	117	94	1	38	38	38	38	94	NULL	8	2020-06-16	0	741	-4	-4	NULL	38	38	94	1	38	38	38	94	7	94	2020-06-30	CULL	NULL	NULL	2020-06-30	2020-06-30	NULL	2020-05-05	SOLD	NULL
2017-06-02	HF	2y7m	947	31	2020-01-05	2020-06-30	1891.02	0.0319457	0.0477233	3108.04	1891.02	0.0319457	0.0477233	3108.04	177	2	42	42	65	NULL	103	NULL	8	NULL	0	947	0	NULL	NULL	42	NULL	177	2	42	65	NULL	177	7	177	2020-06-30	CULL	NULL	NULL	2020-06-30	2020-04-17	NULL	2020-03-10	SOLD	NULL
2018-04-25	HF	2y1m	784	26	2020-06-17	2020-07-01	356.505	0.0306255	0.0427655	NULL	356.505	0.0306255	0.0427655	NULL	14	0	NULL	NULL	NULL	NULL	14	NULL	8	NULL	0	784	NULL	NULL	NULL	NULL	NULL	14	0	NULL	NULL	NULL	14	7	14	2020-07-01	CULL	NULL	NULL	2020-07-01	2020-07-01	NULL	NULL	SOLD	NULL
2018-03-05	HF	2y2m	822	27	2020-06-04	2020-07-01	747.909	0.031717	0.0418153	NULL	747.909	0.031717	0.0418153	NULL	27	0	NULL	NULL	NULL	NULL	27	NULL	8	NULL	0	822	NULL	NULL	NULL	NULL	NULL	27	0	NULL	NULL	NULL	27	7	27	2020-07-01	CULL	NULL	NULL	2020-07-01	2020-07-01	NULL	NULL	SOLD	NULL
2017-09-30	HF	2y7m	957	32	2020-05-14	2020-07-01	1513.06	0.0305234	0.0519203	46	1513.06	0.0305234	0.0519203	46	48	0	NULL	NULL	NULL	NULL	48	NULL	8	NULL	0	957	NULL	NULL	NULL	NULL	NULL	48	0	NULL	NULL	NULL	48	7	48	2020-07-01	CULL	NULL	NULL	2020-07-01	2020-07-01	NULL	NULL	SOLD	NULL
2018-02-28	HF	2y2m	790	26	2020-04-28	2020-07-01	1887.69	0.0394566	0.0404982	52	1887.69	0.0394566	0.0404982	52	64	0	NULL	NULL	NULL	NULL	64	NULL	8	NULL	0	790	NULL	NULL	NULL	NULL	NULL	64	0	NULL	NULL	NULL	64	7	64	2020-07-01	CULL	NULL	NULL	2020-07-01	2020-07-01	NULL	NULL	SOLD	NULL
2018-06-10	HF	20m	634	21	2020-03-05	2020-07-01	2737.48	0.0300235	0.0407366	63.5581	2737.48	0.0300235	0.0407366	63.5581	118	0	NULL	NULL	NULL	NULL	118	NULL	8	NULL	0	634	NULL	NULL	NULL	NULL	NULL	118	0	NULL	NULL	NULL	118	7	118	2020-07-01	CULL	NULL	NULL	2020-07-01	2020-07-01	NULL	NULL	SOLD	NULL
2017-09-08	HF	2y5m	903	29	2020-02-28	2020-07-01	3403.82	0.0296175	0.0317577	371.596	3403.82	0.0296175	0.0317577	371.596	124	0	NULL	NULL	NULL	NULL	124	NULL	8	NULL	0	903	NULL	NULL	NULL	NULL	NULL	124	0	NULL	NULL	NULL	124	7	124	2020-07-01	CULL	NULL	NULL	2020-07-01	2020-07-01	NULL	NULL	SOLD	NULL
2017-10-09	HF	2y3m	826	27	2020-01-13	2020-07-01	4364.82	0.0320871	0.0449316	71.248	4364.82	0.0320871	0.0449316	71.248	170	0	NULL	NULL	NULL	NULL	170	NULL	8	NULL	0	826	NULL	NULL	NULL	NULL	NULL	170	0	NULL	NULL	NULL	170	7	170	2020-07-01	CULL	NULL	NULL	2020-07-01	2020-07-01	NULL	NULL	SOLD	NULL
2017-11-01	HF	2y7m	963	31	2020-06-21	2020-07-02	317.926	0.0303699	0.0394275	NULL	317.926	0.0303699	0.0394275	NULL	11	0	NULL	NULL	NULL	NULL	11	NULL	8	NULL	0	963	NULL	NULL	NULL	NULL	NULL	11	0	NULL	NULL	NULL	11	7	11	2020-07-02	CULL	NULL	NULL	2020-07-02	2020-07-02	NULL	NULL	SOLD	NULL
2018-03-05	HF	2y3m	828	27	2020-06-10	2020-07-02	587.647	0.03025	0.0419707	NULL	587.647	0.03025	0.0419707	NULL	22	0	NULL	NULL	NULL	NULL	22	NULL	8	NULL	0	828	NULL	NULL	NULL	NULL	NULL	22	0	NULL	NULL	NULL	22	7	22	2020-07-02	CULL	NULL	NULL	2020-07-02	2020-07-02	NULL	NULL	SOLD	NULL
2018-03-19	HF	2y2m	803	26	2020-05-30	2020-07-02	919.208	0.0300193	0.0414831	NULL	919.208	0.0300193	0.0414831	NULL	33	0	NULL	NULL	NULL	NULL	33	NULL	8	NULL	0	803	NULL	NULL	NULL	NULL	NULL	33	0	NULL	NULL	NULL	33	7	33	2020-07-02	CULL	NULL	NULL	2020-07-02	2020-07-02	NULL	NULL	SOLD	NULL
2018-03-11	HF	2y0m	735	24	2020-03-15	2020-07-02	1465.29	0.0332666	0.034547	87.7069	1465.29	0.0332666	0.034547	87.7069	109	0	NULL	NULL	NULL	NULL	109	NULL	8	NULL	0	735	NULL	NULL	NULL	NULL	NULL	109	0	NULL	NULL	NULL	109	7	109	2020-07-02	CULL	NULL	NULL	2020-07-02	2020-07-02	NULL	NULL	SOLD	NULL
2016-08-29	HF	3y5m	1266	42	2020-02-16	2020-07-02	318.777	0.0428422	0.0463917	581	318.777	0.0428422	0.0463917	581	137	0	NULL	NULL	NULL	NULL	29	1	8	NULL	0	1266	NULL	NULL	NULL	NULL	NULL	137	0	NULL	NULL	NULL	137	7	137	2020-07-02	CULL	NULL	NULL	2020-07-02	2020-03-16	NULL	NULL	SOLD	NULL
2017-09-20	HF	2y3m	843	28	2020-01-11	2020-07-02	5732.64	0.0302718	0.0424805	885.456	5732.64	0.0302718	0.0424805	885.456	173	1	128	128	128	NULL	173	NULL	8	NULL	0	843	86	NULL	NULL	128	NULL	173	1	128	128	NULL	173	7	173	2020-07-02	CULL	NULL	NULL	2020-07-02	2020-07-02	NULL	2020-05-18	SOLD	NULL
2018-09-20	HF	21m	642	21	2020-06-23	2020-07-03	202.467	0.0362137	0.0444375	NULL	202.467	0.0362137	0.0444375	NULL	10	0	NULL	NULL	NULL	NULL	10	NULL	8	NULL	0	642	NULL	NULL	NULL	NULL	NULL	10	0	NULL	NULL	NULL	10	7	10	2020-07-03	CULL	NULL	NULL	2020-07-03	2020-07-03	NULL	NULL	SOLD	NULL
2018-05-10	HF	2y1m	774	25	2020-06-22	2020-07-03	278.325	0.0342177	0.0430527	NULL	278.325	0.0342177	0.0430527	NULL	11	0	NULL	NULL	NULL	NULL	11	NULL	8	NULL	0	774	NULL	NULL	NULL	NULL	NULL	11	0	NULL	NULL	NULL	11	7	11	2020-07-03	CULL	NULL	NULL	2020-07-03	2020-07-03	NULL	NULL	SOLD	NULL
2018-05-05	HF	2y0m	736	24	2020-05-10	2020-07-03	1387.2	0.0324323	0.0302495	55.0226	1387.2	0.0324323	0.0302495	55.0226	54	0	NULL	NULL	NULL	NULL	54	NULL	8	NULL	0	736	NULL	NULL	NULL	NULL	NULL	54	0	NULL	NULL	NULL	54	7	54	2020-07-03	CULL	NULL	NULL	2020-07-03	2020-07-03	NULL	NULL	SOLD	NULL
2018-03-28	HF	2y1m	770	26	2020-05-06	2020-07-03	1528	0.032151	0.0523427	125	1528	0.032151	0.0523427	125	58	0	NULL	NULL	NULL	NULL	58	NULL	8	NULL	0	770	NULL	NULL	NULL	NULL	NULL	58	0	NULL	NULL	NULL	58	7	58	2020-07-03	CULL	NULL	NULL	2020-07-03	2020-07-03	NULL	NULL	SOLD	NULL
2018-01-29	HF	2y2m	793	27	2020-04-01	2020-07-03	2171.18	0.0292662	0.0610467	27.8357	2171.18	0.0292662	0.0610467	27.8357	93	1	43	43	43	NULL	93	NULL	7	NULL	0	793	1	NULL	NULL	43	NULL	93	1	43	43	NULL	93	7	93	2020-07-03	DEAD	NULL	NULL	2020-07-03	2020-07-03	NULL	2020-05-14	DIED	NULL
2018-03-15	HF	23m	726	24	2020-03-10	2020-07-03	2371.42	0.0338382	0.0441091	151.703	2371.42	0.0338382	0.0441091	151.703	115	0	NULL	NULL	NULL	NULL	115	NULL	8	NULL	0	726	NULL	NULL	NULL	NULL	NULL	115	0	NULL	NULL	NULL	115	7	115	2020-07-03	CULL	NULL	NULL	2020-07-03	2020-07-03	NULL	NULL	SOLD	NULL
2018-03-16	HF	22m	697	23	2020-02-11	2020-07-03	4646.31	0.0282409	0.0351614	39.5153	4646.31	0.0282409	0.0351614	39.5153	143	3	56	56	96	96	143	NULL	8	2020-06-28	0	697	14	54	NULL	56	96	143	3	56	96	96	143	7	143	2020-07-03	CULL	NULL	NULL	2020-07-03	2020-07-03	NULL	2020-05-17	SOLD	NULL
2016-08-03	HF	3y10m	1415	46	2020-06-18	2020-07-04	436.722	0.0370101	0.0401519	NULL	436.722	0.0370101	0.0401519	NULL	16	0	NULL	NULL	NULL	NULL	16	NULL	8	NULL	0	1415	NULL	NULL	NULL	NULL	NULL	16	0	NULL	NULL	NULL	16	7	16	2020-07-04	CULL	NULL	NULL	2020-07-04	2020-07-04	NULL	NULL	SOLD	NULL
2017-11-18	HF	2y5m	891	29	2020-04-27	2020-07-06	1880.75	0.0316861	0.0370592	24.2844	1880.75	0.0316861	0.0370592	24.2844	70	1	47	47	47	NULL	70	NULL	8	NULL	0	891	5	NULL	NULL	47	NULL	70	1	47	47	NULL	70	7	70	2020-07-06	CULL	NULL	NULL	2020-07-06	2020-07-06	NULL	2020-06-13	SOLD	NULL
2017-09-05	HF	2y9m	1010	33	2020-06-11	2020-07-07	645.411	0.0333895	0.0427997	53	645.411	0.0333895	0.0427997	53	26	0	NULL	NULL	NULL	NULL	26	NULL	8	NULL	0	1010	NULL	NULL	NULL	NULL	NULL	26	0	NULL	NULL	NULL	26	7	26	2020-07-07	CULL	NULL	NULL	2020-07-07	2020-07-07	NULL	NULL	SOLD	NULL
2017-07-24	HF	2y10m	1047	35	2020-06-05	2020-07-07	1055.56	0.031542	0.0532538	140	1055.56	0.031542	0.0532538	140	32	0	NULL	NULL	NULL	NULL	32	NULL	8	NULL	0	1047	NULL	NULL	NULL	NULL	NULL	32	0	NULL	NULL	NULL	32	7	32	2020-07-07	CULL	NULL	NULL	2020-07-07	2020-07-07	NULL	NULL	SOLD	NULL
2018-02-11	HF	2y2m	810	27	2020-05-01	2020-07-07	544.775	0.0331467	0.0409512	229.708	544.775	0.0331467	0.0409512	229.708	67	0	NULL	NULL	NULL	NULL	67	NULL	8	NULL	0	810	NULL	NULL	NULL	NULL	NULL	67	0	NULL	NULL	NULL	67	7	67	2020-07-07	CULL	NULL	NULL	2020-07-07	2020-07-07	NULL	NULL	SOLD	NULL
2018-02-17	HF	2y1m	778	26	2020-04-05	2020-07-07	2593.1	0.0325093	0.0398124	NULL	2593.1	0.0325093	0.0398124	NULL	93	0	NULL	NULL	NULL	NULL	93	NULL	8	NULL	0	778	NULL	NULL	NULL	NULL	NULL	93	0	NULL	NULL	NULL	93	7	93	2020-07-07	CULL	NULL	NULL	2020-07-07	2020-07-07	NULL	NULL	SOLD	NULL
2018-02-03	HF	2y1m	775	25	2020-03-19	2020-07-07	4839.44	0.0299762	0.0401394	12.8473	4839.44	0.0299762	0.0401394	12.8473	110	1	75	75	75	NULL	110	NULL	8	NULL	0	775	33	NULL	NULL	75	NULL	110	1	75	75	NULL	110	7	110	2020-07-07	CULL	NULL	NULL	2020-07-07	2020-07-07	NULL	2020-06-02	SOLD	NULL
2017-09-15	HF	2y4m	871	29	2020-02-03	2020-07-07	4079.52	0.0306819	0.0405417	79.9242	4079.52	0.0306819	0.0405417	79.9242	155	2	89	89	113	NULL	155	114	8	NULL	0	871	47	NULL	NULL	89	NULL	155	2	89	113	NULL	155	7	155	2020-07-07	CULL	NULL	NULL	2020-07-07	2020-07-07	NULL	2020-05-26	SOLD	NULL
2018-07-09	HF	23m	728	24	2020-07-06	2020-07-08	37.6323	0.0361628	0.0437987	NULL	37.6323	0.0361628	0.0437987	NULL	2	0	NULL	NULL	NULL	NULL	2	NULL	8	NULL	0	728	NULL	NULL	NULL	NULL	NULL	2	0	NULL	NULL	NULL	2	7	2	2020-07-08	CULL	NULL	NULL	2020-07-08	2020-07-08	NULL	NULL	SOLD	NULL
2018-01-03	HF	2y5m	888	29	2020-06-09	2020-07-08	689.294	0.0328318	0.0418514	NULL	689.294	0.0328318	0.0418514	NULL	29	0	NULL	NULL	NULL	NULL	29	NULL	8	NULL	0	888	NULL	NULL	NULL	NULL	NULL	29	0	NULL	NULL	NULL	29	7	29	2020-07-08	CULL	NULL	NULL	2020-07-08	2020-07-08	NULL	NULL	SOLD	NULL
2018-04-10	HF	2y1m	780	25	2020-05-29	2020-07-08	408.463	0.0325633	0.040781	916	408.463	0.0325633	0.040781	916	40	0	NULL	NULL	NULL	NULL	40	NULL	8	NULL	0	780	NULL	NULL	NULL	NULL	NULL	40	0	NULL	NULL	NULL	40	7	40	2020-07-08	CULL	NULL	NULL	2020-07-08	2020-07-08	NULL	NULL	SOLD	NULL
2018-04-14	HF	2y1m	762	25	2020-05-15	2020-07-08	1334.74	0.0295866	0.0396318	NULL	1334.74	0.0295866	0.0396318	NULL	54	0	NULL	NULL	NULL	NULL	54	NULL	8	NULL	0	762	NULL	NULL	NULL	NULL	NULL	54	0	NULL	NULL	NULL	54	7	54	2020-07-08	CULL	NULL	NULL	2020-07-08	2020-07-08	NULL	NULL	SOLD	NULL
2018-05-01	HF	2y0m	735	24	2020-05-05	2020-07-08	1046.9	0.0287264	0.0409399	225.397	1046.9	0.0287264	0.0409399	225.397	64	0	NULL	NULL	NULL	NULL	64	45	8	NULL	0	735	NULL	NULL	NULL	NULL	NULL	64	0	NULL	NULL	NULL	64	7	64	2020-07-08	CULL	NULL	NULL	2020-07-08	2020-07-08	NULL	NULL	SOLD	NULL
2017-08-22	HF	2y6m	941	31	2020-03-20	2020-07-08	971.565	0.0270548	0.0414378	42.4236	971.565	0.0270548	0.0414378	42.4236	110	0	NULL	NULL	NULL	NULL	110	NULL	8	NULL	0	941	NULL	NULL	NULL	NULL	NULL	110	0	NULL	NULL	NULL	110	7	110	2020-07-08	CULL	NULL	NULL	2020-07-08	2020-07-08	NULL	NULL	SOLD	NULL
2017-08-28	HF	2y4m	865	29	2020-01-10	2020-07-08	5605.87	0.0338599	0.0408824	166.246	5605.87	0.0338599	0.0408824	166.246	180	0	NULL	NULL	NULL	NULL	180	NULL	8	NULL	0	865	NULL	NULL	NULL	NULL	NULL	180	0	NULL	NULL	NULL	180	7	180	2020-07-08	CULL	NULL	NULL	2020-07-08	2020-07-08	NULL	NULL	SOLD	NULL
2017-10-01	HF	2y8m	995	32	2020-06-22	2020-07-09	570.837	0.0315214	0.0495369	22	570.837	0.0315214	0.0495369	22	17	0	NULL	NULL	NULL	NULL	17	NULL	8	NULL	0	995	NULL	NULL	NULL	NULL	NULL	17	0	NULL	NULL	NULL	17	7	17	2020-07-09	CULL	NULL	NULL	2020-07-09	2020-07-09	NULL	NULL	SOLD	NULL
2018-01-30	HF	2y4m	873	29	2020-06-21	2020-07-09	464.931	0.0318739	0.0432502	36	464.931	0.0318739	0.0432502	36	18	0	NULL	NULL	NULL	NULL	18	NULL	8	NULL	0	873	NULL	NULL	NULL	NULL	NULL	18	0	NULL	NULL	NULL	18	7	18	2020-07-09	CULL	NULL	NULL	2020-07-09	2020-07-09	NULL	NULL	SOLD	NULL
2018-06-14	HF	2y0m	735	24	2020-06-18	2020-07-09	607.831	0.031777	0.0432521	160	607.831	0.031777	0.0432521	160	21	0	NULL	NULL	NULL	NULL	21	NULL	8	NULL	0	735	NULL	NULL	NULL	NULL	NULL	21	0	NULL	NULL	NULL	21	7	21	2020-07-09	CULL	NULL	NULL	2020-07-09	2020-07-09	NULL	NULL	SOLD	NULL
2017-11-11	HF	2y3m	845	28	2020-03-05	2020-07-09	4662.45	0.0328902	0.0317269	38.6783	4662.45	0.0328902	0.0317269	38.6783	126	3	56	56	109	NULL	126	NULL	8	NULL	0	845	14	NULL	NULL	56	NULL	126	3	56	109	NULL	126	7	126	2020-07-09	CULL	NULL	NULL	2020-07-09	2020-07-09	NULL	2020-06-22	SOLD	NULL
2017-04-29	HF	2y9m	1027	34	2020-02-20	2020-07-09	367.565	0.0370485	0.0395986	746.435	367.565	0.0370485	0.0395986	746.435	140	0	NULL	NULL	NULL	NULL	76	NULL	8	NULL	0	1027	NULL	NULL	NULL	NULL	NULL	140	0	NULL	NULL	NULL	140	7	140	2020-07-09	CULL	NULL	NULL	2020-07-09	2020-05-06	NULL	NULL	SOLD	NULL
2017-10-13	HF	2y4m	859	28	2020-02-19	2020-07-09	2097.87	0.0322508	0.0418612	132.502	2097.87	0.0322508	0.0418612	132.502	141	0	NULL	NULL	NULL	NULL	141	NULL	8	NULL	0	859	NULL	NULL	NULL	NULL	NULL	141	0	NULL	NULL	NULL	141	7	141	2020-07-09	CULL	NULL	NULL	2020-07-09	2020-07-09	NULL	NULL	SOLD	NULL
2017-04-26	HF	2y9m	1010	33	2020-01-31	2020-07-09	2876.99	0.0359894	0.0491495	229.047	2876.99	0.0359894	0.0491495	229.047	160	1	63	63	63	NULL	160	139	8	NULL	0	1010	21	NULL	NULL	63	NULL	160	1	63	63	NULL	160	7	160	2020-07-09	CULL	NULL	NULL	2020-07-09	2020-07-09	NULL	2020-04-03	SOLD	NULL
2017-07-27	HF	2y6m	916	30	2020-01-29	2020-07-09	957.178	0.042434	0.0370305	1191.74	957.178	0.042434	0.0370305	1191.74	162	0	NULL	NULL	NULL	NULL	49	NULL	8	NULL	0	916	NULL	NULL	NULL	NULL	NULL	162	0	NULL	NULL	NULL	162	7	162	2020-07-09	CULL	NULL	NULL	2020-07-09	2020-03-18	NULL	NULL	SOLD	NULL
2015-01-01	HF	5y0m	1826	60	2020-01-01	2020-07-09	4273.75	0.0298653	0.0405046	9999	4273.75	0.0298653	0.0405046	9999	190	0	NULL	NULL	NULL	NULL	190	NULL	8	NULL	0	1826	NULL	NULL	NULL	NULL	NULL	190	0	NULL	NULL	NULL	190	7	190	2020-07-09	CULL	NULL	NULL	2020-07-09	2020-07-09	NULL	NULL	SOLD	NULL
2018-03-01	HF	2y3m	842	27	2020-06-20	2020-07-10	569.107	0.0351044	0.0375454	27	569.107	0.0351044	0.0375454	27	20	0	NULL	NULL	NULL	NULL	20	NULL	8	NULL	0	842	NULL	NULL	NULL	NULL	NULL	20	0	NULL	NULL	NULL	20	7	20	2020-07-10	CULL	NULL	NULL	2020-07-10	2020-07-10	NULL	NULL	SOLD	NULL
2018-03-14	HF	2y2m	793	26	2020-05-15	2020-07-10	1459.18	0.0314699	0.0369583	NULL	1459.18	0.0314699	0.0369583	NULL	56	0	NULL	NULL	NULL	NULL	56	NULL	8	NULL	0	793	NULL	NULL	NULL	NULL	NULL	56	0	NULL	NULL	NULL	56	7	56	2020-07-10	CULL	NULL	NULL	2020-07-10	2020-07-10	NULL	NULL	SOLD	NULL
2018-03-02	HF	2y1m	763	25	2020-04-03	2020-07-10	1468.49	0.0290829	0.0398809	86.3077	1468.49	0.0290829	0.0398809	86.3077	98	1	58	58	58	NULL	98	NULL	8	NULL	0	763	16	NULL	NULL	58	NULL	98	1	58	58	NULL	98	7	98	2020-07-10	CULL	NULL	NULL	2020-07-10	2020-07-10	NULL	2020-05-31	SOLD	NULL
2018-01-20	HF	2y0m	747	25	2020-02-06	2020-07-10	5001.98	0.0340015	0.0469026	52.6665	5001.98	0.0340015	0.0469026	52.6665	155	0	NULL	NULL	NULL	NULL	155	NULL	7	NULL	0	747	NULL	NULL	NULL	NULL	NULL	155	0	NULL	NULL	NULL	155	7	155	2020-07-10	DEAD	NULL	NULL	2020-07-10	2020-07-10	NULL	NULL	DIED	NULL
2018-02-25	HF	2y0m	735	25	2020-03-01	2020-07-11	3548.24	0.0327219	0.0406755	345.088	3548.24	0.0327219	0.0406755	345.088	132	1	45	45	45	45	132	NULL	7	2020-05-27	0	735	3	3	NULL	45	45	132	1	45	45	45	132	7	132	2020-07-11	DEAD	NULL	NULL	2020-07-11	2020-07-11	NULL	2020-04-15	DIED	NULL
2018-01-01	HF	2y4m	871	28	2020-05-21	2020-07-13	1521.63	0.0310608	0.0375713	NULL	1521.63	0.0310608	0.0375713	NULL	53	0	NULL	NULL	NULL	NULL	53	NULL	8	NULL	0	871	NULL	NULL	NULL	NULL	NULL	53	0	NULL	NULL	NULL	53	7	53	2020-07-13	CULL	NULL	NULL	2020-07-13	2020-07-13	NULL	NULL	SOLD	NULL
2017-08-29	HF	2y8m	989	33	2020-05-14	2020-07-13	2209.68	0.0303929	0.0419249	28.8242	2209.68	0.0303929	0.0419249	28.8242	60	0	NULL	NULL	NULL	NULL	60	NULL	8	NULL	0	989	NULL	NULL	NULL	NULL	NULL	60	0	NULL	NULL	NULL	60	7	60	2020-07-13	CULL	NULL	NULL	2020-07-13	2020-07-13	NULL	NULL	SOLD	NULL
2017-11-18	HF	2y4m	874	29	2020-04-10	2020-07-13	80.7225	0.0419124	0.0196319	68	80.7225	0.0419124	0.0196319	68	94	0	NULL	NULL	NULL	NULL	18	NULL	8	NULL	0	874	NULL	NULL	NULL	NULL	NULL	94	0	NULL	NULL	NULL	94	7	94	2020-07-13	CULL	NULL	NULL	2020-07-13	2020-04-28	NULL	NULL	SOLD	NULL
2017-10-05	HF	2y9m	1004	33	2020-07-05	2020-07-14	201.588	0.0307164	0.0379939	NULL	201.588	0.0307164	0.0379939	NULL	9	0	NULL	NULL	NULL	NULL	9	NULL	8	NULL	0	1004	NULL	NULL	NULL	NULL	NULL	9	0	NULL	NULL	NULL	9	7	9	2020-07-14	CULL	NULL	NULL	2020-07-14	2020-07-14	NULL	NULL	SOLD	NULL
2018-02-25	HF	2y4m	857	29	2020-07-01	2020-07-14	318.925	0.0322032	0.0409957	NULL	318.925	0.0322032	0.0409957	NULL	13	0	NULL	NULL	NULL	NULL	13	NULL	8	NULL	0	857	NULL	NULL	NULL	NULL	NULL	13	0	NULL	NULL	NULL	13	7	13	2020-07-14	CULL	NULL	NULL	2020-07-14	2020-07-14	NULL	NULL	SOLD	NULL
2017-03-16	HF	3y2m	1181	39	2020-06-09	2020-07-14	204.925	0.0335062	0.0369824	0	204.925	0.0335062	0.0369824	0	35	0	NULL	NULL	NULL	NULL	35	NULL	8	NULL	0	1181	NULL	NULL	NULL	NULL	NULL	35	0	NULL	NULL	NULL	35	7	35	2020-07-14	CULL	NULL	NULL	2020-07-14	2020-07-14	NULL	NULL	SOLD	NULL
2018-09-16	HF	20m	616	20	2020-05-24	2020-07-14	1326.78	0.0326141	0.0405286	NULL	1326.78	0.0326141	0.0405286	NULL	51	0	NULL	NULL	NULL	NULL	51	NULL	8	NULL	0	616	NULL	NULL	NULL	NULL	NULL	51	0	NULL	NULL	NULL	51	7	51	2020-07-14	CULL	NULL	NULL	2020-07-14	2020-07-14	NULL	NULL	SOLD	NULL
2018-01-13	HF	2y4m	853	28	2020-05-15	2020-07-14	1461.57	0.0307114	0.0382666	24.7769	1461.57	0.0307114	0.0382666	24.7769	60	0	NULL	NULL	NULL	NULL	60	NULL	8	NULL	0	853	NULL	NULL	NULL	NULL	NULL	60	0	NULL	NULL	NULL	60	7	60	2020-07-14	CULL	NULL	NULL	2020-07-14	2020-07-14	NULL	NULL	SOLD	NULL
2017-10-27	HF	2y5m	911	30	2020-04-25	2020-07-14	1909.95	0.0331353	0.0422876	51.3458	1909.95	0.0331353	0.0422876	51.3458	80	1	76	76	76	NULL	80	NULL	8	NULL	0	911	34	NULL	NULL	76	NULL	80	1	76	76	NULL	80	7	80	2020-07-14	CULL	NULL	NULL	2020-07-14	2020-07-14	NULL	2020-07-10	SOLD	NULL
2018-08-04	HF	20m	629	20	2020-04-24	2020-07-14	180.948	0.0363405	0.0474622	NULL	180.948	0.0363405	0.0474622	NULL	81	0	NULL	NULL	NULL	NULL	10	NULL	8	NULL	0	629	NULL	NULL	NULL	NULL	NULL	81	0	NULL	NULL	NULL	81	7	81	2020-07-14	CULL	NULL	NULL	2020-07-14	2020-05-04	NULL	NULL	SOLD	NULL
2017-12-27	HF	2y2m	798	27	2020-03-04	2020-07-14	4632.38	0.0307756	0.043485	109.655	4632.38	0.0307756	0.043485	109.655	132	2	56	56	114	NULL	132	NULL	8	NULL	0	798	14	NULL	NULL	56	NULL	132	2	56	114	NULL	132	7	132	2020-07-14	CULL	NULL	NULL	2020-07-14	2020-07-14	NULL	2020-06-26	SOLD	NULL
2018-01-25	HF	2y1m	769	26	2020-03-04	2020-07-14	3795.8	0.0335437	0.0408056	13.964	3795.8	0.0335437	0.0408056	13.964	132	2	59	59	113	NULL	132	NULL	8	NULL	0	769	17	NULL	NULL	59	NULL	132	2	59	113	NULL	132	7	132	2020-07-14	CULL	NULL	NULL	2020-07-14	2020-07-14	NULL	2020-06-25	SOLD	NULL
2017-11-06	HF	2y3m	838	27	2020-02-22	2020-07-14	5459.61	0.0319381	0.0324715	27.5393	5459.61	0.0319381	0.0324715	27.5393	143	1	97	97	97	97	143	NULL	8	2020-07-10	0	838	55	55	NULL	97	97	143	1	97	97	97	143	7	143	2020-07-14	CULL	NULL	NULL	2020-07-14	2020-07-14	NULL	2020-05-29	SOLD	NULL
2017-09-11	HF	2y5m	893	29	2020-02-21	2020-07-14	4960.14	0.0335447	0.0370741	30.3574	4960.14	0.0335447	0.0370741	30.3574	144	2	61	61	102	NULL	144	NULL	8	NULL	0	893	19	NULL	NULL	61	NULL	144	2	61	102	NULL	144	7	144	2020-07-14	CULL	NULL	NULL	2020-07-14	2020-07-14	NULL	2020-06-02	SOLD	NULL
2017-10-12	HF	2y4m	860	28	2020-02-19	2020-07-14	4639.3	0.0347086	0.0430609	32.5184	4639.3	0.0347086	0.0430609	32.5184	146	5	52	52	140	NULL	146	NULL	8	NULL	0	860	10	NULL	NULL	52	NULL	146	5	52	140	NULL	146	7	146	2020-07-14	CULL	NULL	NULL	2020-07-14	2020-07-14	NULL	2020-07-08	SOLD	NULL
2018-03-21	HF	22m	697	23	2020-02-16	2020-07-14	3306.3	0.0326424	0.0374321	60.6151	3306.3	0.0326424	0.0374321	60.6151	149	1	43	43	43	43	149	NULL	8	2020-05-11	0	697	1	1	NULL	43	43	149	1	43	43	43	149	7	149	2020-07-14	CULL	NULL	NULL	2020-07-14	2020-07-14	NULL	2020-03-30	SOLD	NULL
2017-11-26	HF	2y1m	776	26	2020-01-11	2020-07-14	6705.78	0.0284913	0.0352636	185.085	6705.78	0.0284913	0.0352636	185.085	185	2	44	44	66	NULL	185	NULL	8	NULL	0	776	2	NULL	NULL	44	NULL	185	2	44	66	NULL	185	7	185	2020-07-14	CULL	NULL	NULL	2020-07-14	2020-07-14	NULL	2020-03-17	SOLD	NULL
2017-08-02	HF	2y5m	887	29	2020-01-06	2020-07-14	4561.18	0.0348732	0.0431191	1016.6	4561.18	0.0348732	0.0431191	1016.6	190	5	49	49	126	NULL	190	NULL	8	NULL	0	887	7	NULL	NULL	49	NULL	190	5	49	126	NULL	190	7	190	2020-07-14	CULL	NULL	NULL	2020-07-14	2020-07-14	NULL	2020-05-11	SOLD	NULL
2018-06-18	HF	23m	718	24	2020-06-05	2020-07-15	1146.31	0.0303478	0.067577	56	1146.31	0.0303478	0.067577	56	40	0	NULL	NULL	NULL	NULL	40	NULL	8	NULL	0	718	NULL	NULL	NULL	NULL	NULL	40	0	NULL	NULL	NULL	40	7	40	2020-07-15	CULL	NULL	NULL	2020-07-15	2020-07-15	NULL	NULL	SOLD	NULL
2018-04-28	HF	2y0m	756	25	2020-05-23	2020-07-15	1064.3	0.0325311	0.0437058	161	1064.3	0.0325311	0.0437058	161	53	0	NULL	NULL	NULL	NULL	53	NULL	8	NULL	0	756	NULL	NULL	NULL	NULL	NULL	53	0	NULL	NULL	NULL	53	7	53	2020-07-15	CULL	NULL	NULL	2020-07-15	2020-07-15	NULL	NULL	SOLD	NULL
2017-09-28	HF	2y9m	1017	34	2020-07-11	2020-07-16	122.348	0.039019	0.0456462	NULL	122.348	0.039019	0.0456462	NULL	5	0	NULL	NULL	NULL	NULL	5	NULL	8	NULL	0	1017	NULL	NULL	NULL	NULL	NULL	5	0	NULL	NULL	NULL	5	7	5	2020-07-16	CULL	NULL	NULL	2020-07-16	2020-07-16	NULL	NULL	SOLD	NULL
2016-06-15	HF	4y0m	1483	49	2020-07-07	2020-07-16	229.484	0.0380216	0.0440302	NULL	229.484	0.0380216	0.0440302	NULL	9	0	NULL	NULL	NULL	NULL	9	NULL	8	NULL	0	1483	NULL	NULL	NULL	NULL	NULL	9	0	NULL	NULL	NULL	9	7	9	2020-07-16	CULL	NULL	NULL	2020-07-16	2020-07-16	NULL	NULL	SOLD	NULL
2017-08-23	HF	2y10m	1049	35	2020-07-07	2020-07-16	176.567	0.0362486	0.0457013	NULL	176.567	0.0362486	0.0457013	NULL	9	0	NULL	NULL	NULL	NULL	9	NULL	8	NULL	0	1049	NULL	NULL	NULL	NULL	NULL	9	0	NULL	NULL	NULL	9	7	9	2020-07-16	CULL	NULL	NULL	2020-07-16	2020-07-16	NULL	NULL	SOLD	NULL
2018-06-21	HF	23m	711	24	2020-06-01	2020-07-16	1080.69	0.0326577	0.0263146	109.385	1080.69	0.0326577	0.0263146	109.385	45	0	NULL	NULL	NULL	NULL	45	NULL	8	NULL	0	711	NULL	NULL	NULL	NULL	NULL	45	0	NULL	NULL	NULL	45	7	45	2020-07-16	CULL	NULL	NULL	2020-07-16	2020-07-16	NULL	NULL	SOLD	NULL
2018-02-08	HF	2y3m	840	27	2020-05-28	2020-07-16	1080.93	0.0293443	0.0437998	26.4164	1080.93	0.0293443	0.0437998	26.4164	49	0	NULL	NULL	NULL	NULL	49	NULL	8	NULL	0	840	NULL	NULL	NULL	NULL	NULL	49	0	NULL	NULL	NULL	49	7	49	2020-07-16	CULL	NULL	NULL	2020-07-16	2020-07-16	NULL	NULL	SOLD	NULL
2018-07-09	HF	21m	642	21	2020-04-11	2020-07-16	2678.54	0.0309315	0.045417	56.4166	2678.54	0.0309315	0.045417	56.4166	96	0	NULL	NULL	NULL	NULL	96	NULL	8	NULL	0	642	NULL	NULL	NULL	NULL	NULL	96	0	NULL	NULL	NULL	96	7	96	2020-07-16	CULL	NULL	NULL	2020-07-16	2020-07-16	NULL	NULL	SOLD	NULL
2018-02-17	HF	2y0m	739	24	2020-02-26	2020-07-16	3978.57	0.0305354	0.0471414	151.918	3978.57	0.0305354	0.0471414	151.918	141	4	65	65	114	NULL	141	NULL	8	NULL	0	739	23	NULL	NULL	65	NULL	141	4	65	114	NULL	141	7	141	2020-07-16	CULL	NULL	NULL	2020-07-16	2020-07-16	NULL	2020-06-19	SOLD	NULL
2018-07-20	HF	23m	716	24	2020-07-05	2020-07-17	281.108	0.0356201	0.0474181	NULL	281.108	0.0356201	0.0474181	NULL	12	0	NULL	NULL	NULL	NULL	12	NULL	8	NULL	0	716	NULL	NULL	NULL	NULL	NULL	12	0	NULL	NULL	NULL	12	7	12	2020-07-17	CULL	NULL	NULL	2020-07-17	2020-07-17	NULL	NULL	SOLD	NULL
2017-11-10	HF	2y7m	961	31	2020-06-28	2020-07-19	444.006	0.0333309	0.0395929	NULL	444.006	0.0333309	0.0395929	NULL	21	0	NULL	NULL	NULL	NULL	21	NULL	8	NULL	0	961	NULL	NULL	NULL	NULL	NULL	21	0	NULL	NULL	NULL	21	7	21	2020-07-19	CULL	NULL	NULL	2020-07-19	2020-07-19	NULL	NULL	SOLD	NULL
2018-02-27	HF	2y4m	873	29	2020-07-19	2020-07-20	20.6854	0.0358556	0.0449966	NULL	20.6854	0.0358556	0.0449966	NULL	1	0	NULL	NULL	NULL	NULL	1	NULL	8	NULL	0	873	NULL	NULL	NULL	NULL	NULL	1	0	NULL	NULL	NULL	1	7	1	2020-07-20	CULL	NULL	NULL	2020-07-20	2020-07-20	NULL	NULL	SOLD	NULL
2018-05-01	HF	2y1m	768	25	2020-06-07	2020-07-20	980.952	0.0335237	0.0369593	57.0565	980.952	0.0335237	0.0369593	57.0565	43	0	NULL	NULL	NULL	NULL	43	NULL	8	NULL	0	768	NULL	NULL	NULL	NULL	NULL	43	0	NULL	NULL	NULL	43	7	43	2020-07-20	CULL	NULL	NULL	2020-07-20	2020-07-20	NULL	NULL	SOLD	NULL
2018-03-29	HF	2y2m	800	27	2020-06-06	2020-07-20	1280.31	0.0270891	0.0378428	17	1280.31	0.0270891	0.0378428	17	44	0	NULL	NULL	NULL	NULL	44	NULL	8	NULL	0	800	NULL	NULL	NULL	NULL	NULL	44	0	NULL	NULL	NULL	44	7	44	2020-07-20	CULL	NULL	NULL	2020-07-20	2020-07-20	NULL	NULL	SOLD	NULL
2017-11-15	HF	2y5m	908	30	2020-05-11	2020-07-20	2367.68	0.0293193	0.0340132	39.5613	2367.68	0.0293193	0.0340132	39.5613	70	1	65	65	65	NULL	70	NULL	8	NULL	0	908	23	NULL	NULL	65	NULL	70	1	65	65	NULL	70	7	70	2020-07-20	CULL	NULL	NULL	2020-07-20	2020-07-20	NULL	2020-07-15	SOLD	NULL
2017-11-26	HF	2y2m	818	27	2020-02-22	2020-07-20	4340.65	0.0323433	0.0400257	123.264	4340.65	0.0323433	0.0400257	123.264	149	4	62	62	121	NULL	149	NULL	8	NULL	0	818	20	NULL	NULL	62	NULL	149	4	62	121	NULL	149	7	149	2020-07-20	CULL	NULL	NULL	2020-07-20	2020-07-20	NULL	2020-06-22	SOLD	NULL
2018-02-09	HF	2y0m	733	24	2020-02-12	2020-07-20	2830.09	0.032809	0.0454991	25.6717	2830.09	0.032809	0.0454991	25.6717	159	0	NULL	NULL	NULL	NULL	121	56	8	NULL	0	733	NULL	NULL	NULL	NULL	NULL	159	0	NULL	NULL	NULL	159	7	159	2020-07-20	CULL	NULL	NULL	2020-07-20	2020-06-12	NULL	NULL	SOLD	NULL
2016-09-18	HF	3y3m	1206	40	2020-01-07	2020-07-20	8254.3	0.0298923	0.0470502	26.5599	8254.3	0.0298923	0.0470502	26.5599	195	0	NULL	NULL	NULL	NULL	195	NULL	8	NULL	0	1206	NULL	NULL	NULL	NULL	NULL	195	0	NULL	NULL	NULL	195	7	195	2020-07-20	CULL	NULL	NULL	2020-07-20	2020-07-20	NULL	NULL	SOLD	NULL
2018-06-28	HF	2y0m	754	25	2020-07-21	2020-07-21	NULL	NULL	NULL	NULL	0	NULL	NULL	0	0	0	NULL	NULL	NULL	NULL	0	NULL	8	NULL	0	754	NULL	NULL	NULL	NULL	NULL	0	0	NULL	NULL	NULL	0	7	0	2020-07-21	CALV	NULL	NULL	2020-07-21	2020-07-21	NULL	NULL	SOLD	NULL
2017-05-19	HF	3y1m	1131	37	2020-06-23	2020-07-21	864.673	0.0344984	0.0403371	61	864.673	0.0344984	0.0403371	61	28	0	NULL	NULL	NULL	NULL	28	NULL	8	NULL	0	1131	NULL	NULL	NULL	NULL	NULL	28	0	NULL	NULL	NULL	28	7	28	2020-07-21	CULL	NULL	NULL	2020-07-21	2020-07-21	NULL	NULL	SOLD	NULL
2017-11-29	HF	2y6m	928	31	2020-06-14	2020-07-21	303.11	0.0291736	0.0583494	541	303.11	0.0291736	0.0583494	541	37	0	NULL	NULL	NULL	NULL	37	NULL	8	NULL	0	928	NULL	NULL	NULL	NULL	NULL	37	0	NULL	NULL	NULL	37	7	37	2020-07-21	CULL	NULL	NULL	2020-07-21	2020-07-21	NULL	NULL	SOLD	NULL
2017-12-22	HF	2y5m	901	30	2020-06-10	2020-07-21	332.16	0.0312152	0.0356868	55	332.16	0.0312152	0.0356868	55	41	0	NULL	NULL	NULL	NULL	41	NULL	8	NULL	0	901	NULL	NULL	NULL	NULL	NULL	41	0	NULL	NULL	NULL	41	7	41	2020-07-21	CULL	NULL	NULL	2020-07-21	2020-07-21	NULL	NULL	SOLD	NULL
2018-04-16	HF	22m	684	22	2020-02-29	2020-07-21	4089.81	0.0329107	0.0354865	33	4089.81	0.0329107	0.0354865	33	143	2	62	62	104	104	143	NULL	8	2020-07-24	0	684	20	NULL	NULL	62	104	143	2	62	104	104	143	7	143	2020-07-21	CULL	NULL	NULL	2020-07-21	2020-07-21	NULL	2020-06-12	SOLD	NULL
2017-09-23	HF	2y4m	861	29	2020-02-01	2020-07-21	3328.6	0.0378158	0.048429	34.698	3328.6	0.0378158	0.048429	34.698	171	4	56	56	151	NULL	171	NULL	8	NULL	0	861	14	NULL	NULL	56	NULL	171	4	56	151	NULL	171	7	171	2020-07-21	CULL	NULL	NULL	2020-07-21	2020-07-21	NULL	2020-07-01	SOLD	NULL
2017-09-11	HF	2y3m	846	28	2020-01-05	2020-07-21	6146.01	0.0343265	0.0515315	47.0575	6146.01	0.0343265	0.0515315	47.0575	198	1	52	52	52	52	189	NULL	8	2020-04-08	0	846	10	10	NULL	52	52	198	1	52	52	52	198	7	198	2020-07-21	CULL	NULL	NULL	2020-07-21	2020-07-12	NULL	2020-02-26	SOLD	NULL
2018-03-04	HF	2y4m	867	28	2020-07-18	2020-07-22	66.0409	0.0371997	0.041342	NULL	66.0409	0.0371997	0.041342	NULL	4	0	NULL	NULL	NULL	NULL	4	NULL	8	NULL	0	867	NULL	NULL	NULL	NULL	NULL	4	0	NULL	NULL	NULL	4	7	4	2020-07-22	CULL	NULL	NULL	2020-07-22	2020-07-22	NULL	NULL	SOLD	NULL
2017-07-28	HF	2y11m	1074	36	2020-07-06	2020-07-22	340.881	0.033864	0.0457417	NULL	340.881	0.033864	0.0457417	NULL	16	0	NULL	NULL	NULL	NULL	16	NULL	8	NULL	0	1074	NULL	NULL	NULL	NULL	NULL	16	0	NULL	NULL	NULL	16	7	16	2020-07-22	CULL	NULL	NULL	2020-07-22	2020-07-22	NULL	NULL	SOLD	NULL
2017-10-22	SHN	2y8m	976	32	2020-06-24	2020-07-22	440.041	0.0368793	0.0500004	125	440.041	0.0368793	0.0500004	125	28	0	NULL	NULL	NULL	NULL	28	NULL	8	NULL	0	976	NULL	NULL	NULL	NULL	NULL	28	0	NULL	NULL	NULL	28	7	28	2020-07-22	CULL	NULL	NULL	2020-07-22	2020-07-22	NULL	NULL	SOLD	NULL
2018-01-24	HF	2y2m	802	27	2020-04-05	2020-07-22	3388.52	0.0304026	0.0396626	54.3137	3388.52	0.0304026	0.0396626	54.3137	108	1	89	89	89	NULL	108	NULL	8	NULL	0	802	47	NULL	NULL	89	NULL	108	1	89	89	NULL	108	7	108	2020-07-22	CULL	NULL	NULL	2020-07-22	2020-07-22	NULL	2020-07-03	SOLD	NULL
2017-10-21	HF	2y5m	886	29	2020-03-25	2020-07-22	3284.94	0.0298351	0.0364854	52.3413	3284.94	0.0298351	0.0364854	52.3413	119	0	NULL	NULL	NULL	NULL	119	NULL	8	NULL	0	886	NULL	NULL	NULL	NULL	NULL	119	0	NULL	NULL	NULL	119	7	119	2020-07-22	CULL	NULL	NULL	2020-07-22	2020-07-22	NULL	NULL	SOLD	NULL
2018-02-16	HF	2y0m	747	25	2020-03-04	2020-07-22	2584.73	0.0312109	0.0409997	145.999	2584.73	0.0312109	0.0409997	145.999	140	0	NULL	NULL	NULL	NULL	140	NULL	8	NULL	0	747	NULL	NULL	NULL	NULL	NULL	140	0	NULL	NULL	NULL	140	7	140	2020-07-22	CULL	NULL	NULL	2020-07-22	2020-07-22	NULL	NULL	SOLD	NULL
2018-03-15	HF	23m	711	23	2020-02-24	2020-07-22	4105.33	0.0271744	0.0346642	205.763	4105.33	0.0271744	0.0346642	205.763	149	2	49	49	94	NULL	149	NULL	8	NULL	0	711	7	NULL	NULL	49	NULL	149	2	49	94	NULL	149	7	149	2020-07-22	CULL	NULL	NULL	2020-07-22	2020-07-22	NULL	2020-05-28	SOLD	NULL
2018-03-08	HF	23m	710	23	2020-02-16	2020-07-22	4605.61	0.0361799	0.0375455	25	4605.61	0.0361799	0.0375455	25	157	1	66	66	66	NULL	157	NULL	8	NULL	0	710	24	NULL	NULL	66	NULL	157	1	66	66	NULL	157	7	157	2020-07-22	CULL	NULL	NULL	2020-07-22	2020-07-22	NULL	2020-04-22	SOLD	NULL
2017-10-07	HF	2y3m	839	27	2020-01-24	2020-07-22	2262.71	0.0340558	0.0494905	102.234	2262.71	0.0340558	0.0494905	102.234	180	1	127	127	127	NULL	180	NULL	8	NULL	0	839	85	NULL	NULL	127	NULL	180	1	127	127	NULL	180	7	180	2020-07-22	CULL	NULL	NULL	2020-07-22	2020-07-22	NULL	2020-05-30	SOLD	NULL
2017-08-12	HF	2y4m	881	29	2020-01-10	2020-07-22	3729.96	0.0315441	0.0425748	36.4724	3729.96	0.0315441	0.0425748	36.4724	194	0	NULL	NULL	NULL	NULL	194	NULL	8	NULL	0	881	NULL	NULL	NULL	NULL	NULL	194	0	NULL	NULL	NULL	194	7	194	2020-07-22	CULL	NULL	NULL	2020-07-22	2020-07-22	NULL	NULL	SOLD	NULL
2017-09-06	HF	2y4m	852	28	2020-01-06	2020-07-22	4585.57	0.0309903	0.0426624	55.0587	4585.57	0.0309903	0.0426624	55.0587	198	0	NULL	NULL	NULL	NULL	198	NULL	8	NULL	0	852	NULL	NULL	NULL	NULL	NULL	198	0	NULL	NULL	NULL	198	7	198	2020-07-22	CULL	NULL	NULL	2020-07-22	2020-07-22	NULL	NULL	SOLD	NULL
2018-03-29	HF	2y3m	841	28	2020-07-17	2020-07-23	107.523	0.0349887	0.0379681	NULL	107.523	0.0349887	0.0379681	NULL	6	0	NULL	NULL	NULL	NULL	6	NULL	8	NULL	0	841	NULL	NULL	NULL	NULL	NULL	6	0	NULL	NULL	NULL	6	7	6	2020-07-23	CULL	NULL	NULL	2020-07-23	2020-07-23	NULL	NULL	SOLD	NULL
2018-07-09	HF	2y0m	737	24	2020-07-15	2020-07-23	165.759	0.0330063	0.04096	NULL	165.759	0.0330063	0.04096	NULL	8	0	NULL	NULL	NULL	NULL	8	NULL	8	NULL	0	737	NULL	NULL	NULL	NULL	NULL	8	0	NULL	NULL	NULL	8	7	8	2020-07-23	CULL	NULL	NULL	2020-07-23	2020-07-23	NULL	NULL	SOLD	NULL
2017-05-12	HF	3y1m	1151	38	2020-07-06	2020-07-23	513.088	0.0310569	0.0375341	NULL	513.088	0.0310569	0.0375341	NULL	17	0	NULL	NULL	NULL	NULL	17	NULL	8	NULL	0	1151	NULL	NULL	NULL	NULL	NULL	17	0	NULL	NULL	NULL	17	7	17	2020-07-23	CULL	NULL	NULL	2020-07-23	2020-07-23	NULL	NULL	SOLD	NULL
2018-01-28	HF	2y5m	890	30	2020-07-06	2020-07-23	513.088	0.0310569	0.0375341	NULL	513.088	0.0310569	0.0375341	NULL	17	0	NULL	NULL	NULL	NULL	17	NULL	8	NULL	0	890	NULL	NULL	NULL	NULL	NULL	17	0	NULL	NULL	NULL	17	7	17	2020-07-23	CULL	NULL	NULL	2020-07-23	2020-07-23	NULL	NULL	SOLD	NULL
2017-09-16	HF	2y9m	1022	34	2020-07-04	2020-07-23	579.875	0.0309725	0.0372007	NULL	579.875	0.0309725	0.0372007	NULL	19	0	NULL	NULL	NULL	NULL	19	NULL	8	NULL	0	1022	NULL	NULL	NULL	NULL	NULL	19	0	NULL	NULL	NULL	19	7	19	2020-07-23	CULL	NULL	NULL	2020-07-23	2020-07-23	NULL	NULL	SOLD	NULL
2018-04-23	HF	2y1m	783	26	2020-06-14	2020-07-23	1396.98	0.0330823	0.0448828	199.835	1396.98	0.0330823	0.0448828	199.835	39	0	NULL	NULL	NULL	NULL	39	NULL	8	NULL	0	783	NULL	NULL	NULL	NULL	NULL	39	0	NULL	NULL	NULL	39	7	39	2020-07-23	CULL	NULL	NULL	2020-07-23	2020-07-23	NULL	NULL	SOLD	NULL
2017-09-27	HF	2y8m	980	33	2020-06-03	2020-07-23	1483.57	0.0320354	0.0483911	39.6047	1483.57	0.0320354	0.0483911	39.6047	50	0	NULL	NULL	NULL	NULL	50	NULL	8	NULL	0	980	NULL	NULL	NULL	NULL	NULL	50	0	NULL	NULL	NULL	50	7	50	2020-07-23	CULL	NULL	NULL	2020-07-23	2020-07-23	NULL	NULL	SOLD	NULL
2018-03-08	HF	2y2m	815	26	2020-05-31	2020-07-23	1811.14	0.0332088	0.0429555	68.033	1811.14	0.0332088	0.0429555	68.033	53	0	NULL	NULL	NULL	NULL	53	NULL	8	NULL	0	815	NULL	NULL	NULL	NULL	NULL	53	0	NULL	NULL	NULL	53	7	53	2020-07-23	CULL	NULL	NULL	2020-07-23	2020-07-23	NULL	NULL	SOLD	NULL
2017-12-01	HF	2y5m	906	29	2020-05-25	2020-07-23	1822.58	0.0339312	0.0341249	34.0945	1822.58	0.0339312	0.0341249	34.0945	59	1	56	56	56	NULL	59	NULL	8	NULL	0	906	14	NULL	NULL	56	NULL	59	1	56	56	NULL	59	7	59	2020-07-23	CULL	NULL	NULL	2020-07-23	2020-07-23	NULL	2020-07-20	SOLD	NULL
2017-12-09	HF	2y4m	881	29	2020-05-08	2020-07-23	2073.68	0.0323114	0.0455887	70.7459	2073.68	0.0323114	0.0455887	70.7459	76	0	NULL	NULL	NULL	NULL	76	NULL	8	NULL	0	881	NULL	NULL	NULL	NULL	NULL	76	0	NULL	NULL	NULL	76	7	76	2020-07-23	CULL	NULL	NULL	2020-07-23	2020-07-23	NULL	NULL	SOLD	NULL
2017-12-26	HF	2y4m	860	29	2020-05-04	2020-07-23	1515.37	0.0332906	0.0372829	179.497	1515.37	0.0332906	0.0372829	179.497	80	0	NULL	NULL	NULL	NULL	80	NULL	8	NULL	0	860	NULL	NULL	NULL	NULL	NULL	80	0	NULL	NULL	NULL	80	7	80	2020-07-23	CULL	NULL	NULL	2020-07-23	2020-07-23	NULL	NULL	SOLD	NULL
2017-07-29	HF	2y8m	999	33	2020-04-23	2020-07-23	2137.5	0.0324821	0.0335717	NULL	2137.5	0.0324821	0.0335717	NULL	91	0	NULL	NULL	NULL	NULL	91	NULL	8	NULL	0	999	NULL	NULL	NULL	NULL	NULL	91	0	NULL	NULL	NULL	91	7	91	2020-07-23	CULL	NULL	NULL	2020-07-23	2020-07-23	NULL	NULL	SOLD	NULL
2017-06-02	HF	2y9m	1025	33	2020-03-23	2020-07-23	3804.05	0.0316518	0.0361253	26	3804.05	0.0316518	0.0361253	26	122	0	NULL	NULL	NULL	NULL	122	NULL	8	NULL	0	1025	NULL	NULL	NULL	NULL	NULL	122	0	NULL	NULL	NULL	122	7	122	2020-07-23	CULL	NULL	NULL	2020-07-23	2020-07-23	NULL	NULL	SOLD	NULL
2017-08-29	HF	2y6m	933	31	2020-03-19	2020-07-23	670.14	0.0254764	0.0567067	295.115	670.14	0.0254764	0.0567067	295.115	126	0	NULL	NULL	NULL	NULL	126	69	8	NULL	0	933	NULL	NULL	NULL	NULL	NULL	126	0	NULL	NULL	NULL	126	7	126	2020-07-23	CULL	NULL	NULL	2020-07-23	2020-07-23	NULL	NULL	SOLD	NULL
2018-02-08	HF	2y0m	753	25	2020-03-02	2020-07-23	2768.56	0.0335819	0.0461098	28.5804	2768.56	0.0335819	0.0461098	28.5804	143	0	NULL	NULL	NULL	NULL	143	NULL	8	NULL	0	753	NULL	NULL	NULL	NULL	NULL	143	0	NULL	NULL	NULL	143	7	143	2020-07-23	CULL	NULL	NULL	2020-07-23	2020-07-23	NULL	NULL	SOLD	NULL
2017-12-18	HF	2y0m	746	25	2020-01-03	2020-07-23	8115.36	0.0347684	0.0360562	38.1559	8115.36	0.0347684	0.0360562	38.1559	202	2	73	73	93	93	202	NULL	8	2020-05-17	0	746	31	51	NULL	73	93	202	2	73	93	93	202	7	202	2020-07-23	CULL	NULL	NULL	2020-07-23	2020-07-23	NULL	2020-04-05	SOLD	NULL
2018-07-16	HF	21m	662	22	2020-05-08	2020-07-24	414.461	0.046046	0.0636442	3370	414.461	0.046046	0.0636442	3370	77	0	NULL	NULL	NULL	NULL	77	NULL	8	NULL	0	662	NULL	NULL	NULL	NULL	NULL	77	0	NULL	NULL	NULL	77	7	77	2020-07-24	CULL	NULL	NULL	2020-07-24	2020-07-24	NULL	NULL	SOLD	NULL
2018-05-11	HF	23m	721	24	2020-05-01	2020-07-24	2133.56	0.028597	0.0445894	20.4534	2133.56	0.028597	0.0445894	20.4534	84	0	NULL	NULL	NULL	NULL	84	NULL	8	NULL	0	721	NULL	NULL	NULL	NULL	NULL	84	0	NULL	NULL	NULL	84	7	84	2020-07-24	CULL	NULL	NULL	2020-07-24	2020-07-24	NULL	NULL	SOLD	NULL
2017-11-27	HF	2y4m	859	29	2020-04-04	2020-07-24	2822.54	0.0312957	0.0370794	2081.94	2822.54	0.0312957	0.0370794	2081.94	111	0	NULL	NULL	NULL	NULL	111	NULL	8	NULL	0	859	NULL	NULL	NULL	NULL	NULL	111	0	NULL	NULL	NULL	111	7	111	2020-07-24	CULL	NULL	NULL	2020-07-24	2020-07-24	NULL	NULL	SOLD	NULL
2017-09-20	HF	2y5m	889	29	2020-02-26	2020-07-24	3533.72	0.0314799	0.0324443	15.6411	3533.72	0.0314799	0.0324443	15.6411	149	0	NULL	NULL	NULL	NULL	149	NULL	8	NULL	0	889	NULL	NULL	NULL	NULL	NULL	149	0	NULL	NULL	NULL	149	7	149	2020-07-24	CULL	NULL	NULL	2020-07-24	2020-07-24	NULL	NULL	SOLD	NULL
2017-09-15	HF	2y5m	886	29	2020-02-18	2020-07-24	3299.22	0.0312726	0.0372484	83.3025	3299.22	0.0312726	0.0372484	83.3025	157	2	101	101	123	NULL	157	NULL	8	NULL	0	886	59	NULL	NULL	101	NULL	157	2	101	123	NULL	157	7	157	2020-07-24	CULL	NULL	NULL	2020-07-24	2020-07-24	NULL	2020-06-20	SOLD	NULL
2018-01-01	HF	2y0m	749	24	2020-01-20	2020-07-24	6066.22	0.0321642	0.0388439	14.0765	6066.22	0.0321642	0.0388439	14.0765	186	1	57	57	57	57	186	NULL	8	2020-04-28	0	749	15	15	NULL	57	57	186	1	57	57	57	186	7	186	2020-07-24	CULL	NULL	NULL	2020-07-24	2020-07-24	NULL	2020-03-17	SOLD	NULL
2018-02-09	HF	23m	704	23	2020-01-14	2020-07-24	6330.31	0.0327165	0.0426897	486.981	6330.31	0.0327165	0.0426897	486.981	192	4	55	55	144	NULL	192	NULL	8	NULL	0	704	13	NULL	NULL	55	NULL	192	4	55	144	NULL	192	7	192	2020-07-24	CULL	NULL	NULL	2020-07-24	2020-07-24	NULL	2020-06-06	SOLD	NULL
2018-03-21	HF	2y2m	817	27	2020-06-15	2020-07-26	954.289	0.0326638	0.0343046	139	954.289	0.0326638	0.0343046	139	41	0	NULL	NULL	NULL	NULL	41	NULL	8	NULL	0	817	NULL	NULL	NULL	NULL	NULL	41	0	NULL	NULL	NULL	41	7	41	2020-07-26	CULL	NULL	NULL	2020-07-26	2020-07-26	NULL	NULL	SOLD	NULL
2017-06-02	HF	2y9m	1034	34	2020-04-01	2020-07-26	3087.87	0.032004	0.040005	27.9004	3087.87	0.032004	0.040005	27.9004	116	1	110	110	110	NULL	116	NULL	8	NULL	0	1034	68	NULL	NULL	110	NULL	116	1	110	110	NULL	116	7	116	2020-07-26	CULL	NULL	NULL	2020-07-26	2020-07-26	NULL	2020-07-20	SOLD	NULL
2017-12-05	HF	2y7m	944	31	2020-07-06	2020-07-27	199.216	0.0419813	0.0380515	127	199.216	0.0419813	0.0380515	127	21	0	NULL	NULL	NULL	NULL	21	NULL	8	NULL	0	944	NULL	NULL	NULL	NULL	NULL	21	0	NULL	NULL	NULL	21	7	21	2020-07-27	CULL	NULL	NULL	2020-07-27	2020-07-27	NULL	NULL	SOLD	NULL
2018-02-28	HF	2y3m	842	28	2020-06-19	2020-07-27	924.09	0.0329152	0.0373073	NULL	924.09	0.0329152	0.0373073	NULL	38	0	NULL	NULL	NULL	NULL	38	NULL	8	NULL	0	842	NULL	NULL	NULL	NULL	NULL	38	0	NULL	NULL	NULL	38	7	38	2020-07-27	CULL	NULL	NULL	2020-07-27	2020-07-27	NULL	NULL	SOLD	NULL
2016-11-20	HF	3y2m	1175	39	2020-02-08	2020-07-27	5674.38	0.0327507	0.0351485	22.4667	5674.38	0.0327507	0.0351485	22.4667	170	1	57	57	57	NULL	170	NULL	8	NULL	0	1175	15	NULL	NULL	57	NULL	170	1	57	57	NULL	170	7	170	2020-07-27	CULL	NULL	NULL	2020-07-27	2020-07-27	NULL	2020-04-05	SOLD	NULL
2017-10-16	HF	2y3m	833	27	2020-01-27	2020-07-27	6095.9	0.0319371	0.0435872	49.6178	6095.9	0.0319371	0.0435872	49.6178	182	1	46	46	46	46	182	NULL	8	2020-04-24	0	833	4	4	NULL	46	46	182	1	46	46	46	182	7	182	2020-07-27	CULL	NULL	NULL	2020-07-27	2020-07-27	NULL	2020-03-13	SOLD	NULL
2012-12-12	HF	7y6m	2746	90	2020-06-19	2020-07-28	417.599	0.0301573	0.0453199	42	417.599	0.0301573	0.0453199	42	39	0	NULL	NULL	NULL	NULL	39	NULL	8	NULL	0	2746	NULL	NULL	NULL	NULL	NULL	39	0	NULL	NULL	NULL	39	7	39	2020-07-28	CULL	NULL	NULL	2020-07-28	2020-07-28	NULL	NULL	SOLD	NULL
2018-08-08	HF	22m	672	22	2020-06-10	2020-07-28	1609	0.0266119	0.0362591	23	1609	0.0266119	0.0362591	23	48	0	NULL	NULL	NULL	NULL	48	NULL	8	NULL	0	672	NULL	NULL	NULL	NULL	NULL	48	0	NULL	NULL	NULL	48	7	48	2020-07-28	CULL	NULL	NULL	2020-07-28	2020-07-28	NULL	NULL	SOLD	NULL
2017-12-25	HF	2y4m	871	29	2020-05-14	2020-07-28	1518.97	0.0308295	0.0383472	44.4902	1518.97	0.0308295	0.0383472	44.4902	75	0	NULL	NULL	NULL	NULL	75	NULL	8	NULL	0	871	NULL	NULL	NULL	NULL	NULL	75	0	NULL	NULL	NULL	75	7	75	2020-07-28	CULL	NULL	NULL	2020-07-28	2020-07-28	NULL	NULL	SOLD	NULL
2018-01-20	HF	2y3m	834	28	2020-05-03	2020-07-28	2324.27	0.0318598	0.0323349	23.159	2324.27	0.0318598	0.0323349	23.159	86	1	42	42	42	NULL	86	NULL	8	NULL	0	834	0	NULL	NULL	42	NULL	86	1	42	42	NULL	86	7	86	2020-07-28	CULL	NULL	NULL	2020-07-28	2020-07-28	NULL	2020-06-14	SOLD	NULL
2018-01-08	HF	2y3m	841	27	2020-04-28	2020-07-28	1676.94	0.0330639	0.0354263	42.5044	1676.94	0.0330639	0.0354263	42.5044	91	1	32	32	32	NULL	91	NULL	8	NULL	0	841	-10	NULL	NULL	32	NULL	91	1	32	32	NULL	91	7	91	2020-07-28	CULL	NULL	NULL	2020-07-28	2020-07-28	NULL	2020-05-30	SOLD	NULL
2017-10-15	HF	2y5m	899	30	2020-04-01	2020-07-28	1975.27	0.0301311	0.0385408	137.237	1975.27	0.0301311	0.0385408	137.237	118	0	NULL	NULL	NULL	NULL	118	NULL	8	NULL	0	899	NULL	NULL	NULL	NULL	NULL	118	0	NULL	NULL	NULL	118	7	118	2020-07-28	CULL	NULL	NULL	2020-07-28	2020-07-28	NULL	NULL	SOLD	NULL
2018-02-24	HF	2y4m	868	29	2020-07-11	2020-07-29	553.516	0.0397491	0.0452463	555	553.516	0.0397491	0.0452463	555	18	0	NULL	NULL	NULL	NULL	18	NULL	8	NULL	0	868	NULL	NULL	NULL	NULL	NULL	18	0	NULL	NULL	NULL	18	7	18	2020-07-29	CULL	NULL	NULL	2020-07-29	2020-07-29	NULL	NULL	SOLD	NULL
2018-03-23	HF	2y3m	832	28	2020-07-02	2020-07-29	742.566	0.0308083	0.0400665	NULL	742.566	0.0308083	0.0400665	NULL	27	0	NULL	NULL	NULL	NULL	27	NULL	8	NULL	0	832	NULL	NULL	NULL	NULL	NULL	27	0	NULL	NULL	NULL	27	7	27	2020-07-29	CULL	NULL	NULL	2020-07-29	2020-07-29	NULL	NULL	SOLD	NULL
2018-09-28	HF	21m	668	22	2020-07-27	2020-07-30	54.7092	0.0357329	0.0425658	NULL	54.7092	0.0357329	0.0425658	NULL	3	0	NULL	NULL	NULL	NULL	3	NULL	8	NULL	0	668	NULL	NULL	NULL	NULL	NULL	3	0	NULL	NULL	NULL	3	7	3	2020-07-30	CULL	NULL	NULL	2020-07-30	2020-07-30	NULL	NULL	SOLD	NULL
2017-01-23	HF	3y5m	1266	42	2020-07-12	2020-07-30	453.945	0.0375204	0.042756	61	453.945	0.0375204	0.042756	61	18	0	NULL	NULL	NULL	NULL	18	NULL	8	NULL	0	1266	NULL	NULL	NULL	NULL	NULL	18	0	NULL	NULL	NULL	18	7	18	2020-07-30	CULL	NULL	NULL	2020-07-30	2020-07-30	NULL	NULL	SOLD	NULL
2017-11-30	HF	2y6m	913	30	2020-05-31	2020-07-30	761.76	0.0311495	0.0231961	473	761.76	0.0311495	0.0231961	473	60	0	NULL	NULL	NULL	NULL	60	NULL	8	NULL	0	913	NULL	NULL	NULL	NULL	NULL	60	0	NULL	NULL	NULL	60	7	60	2020-07-30	CULL	NULL	NULL	2020-07-30	2020-07-30	NULL	NULL	SOLD	NULL
2018-07-05	HF	22m	680	22	2020-05-15	2020-07-30	1758.53	0.0353858	0.0493361	20.704	1758.53	0.0353858	0.0493361	20.704	76	0	NULL	NULL	NULL	NULL	76	52	8	NULL	0	680	NULL	NULL	NULL	NULL	NULL	76	0	NULL	NULL	NULL	76	7	76	2020-07-30	CULL	NULL	NULL	2020-07-30	2020-07-30	NULL	NULL	SOLD	NULL
2018-01-03	HF	2y1m	782	25	2020-02-24	2020-07-30	2508.26	0.030555	0.0351058	16.5945	2508.26	0.030555	0.0351058	16.5945	157	0	NULL	NULL	NULL	NULL	157	NULL	8	NULL	0	782	NULL	NULL	NULL	NULL	NULL	157	0	NULL	NULL	NULL	157	7	157	2020-07-30	CULL	NULL	NULL	2020-07-30	2020-07-30	NULL	NULL	SOLD	NULL
2017-04-15	HFSP	2y8m	991	33	2020-01-01	2020-07-30	5727.45	0.0331393	0.0403212	144.596	5727.45	0.0331393	0.0403212	144.596	211	2	54	54	75	75	211	NULL	8	2020-04-27	0	991	12	33	NULL	54	75	211	2	54	75	75	211	7	211	2020-07-30	CULL	NULL	NULL	2020-07-30	2020-07-30	NULL	2020-03-16	SOLD	NULL
2018-08-21	HF	23m	705	23	2020-07-26	2020-07-31	102.677	0.0363381	0.0451313	NULL	102.677	0.0363381	0.0451313	NULL	5	0	NULL	NULL	NULL	NULL	5	NULL	8	NULL	0	705	NULL	NULL	NULL	NULL	NULL	5	0	NULL	NULL	NULL	5	7	5	2020-07-31	CULL	NULL	NULL	2020-07-31	2020-07-31	NULL	NULL	SOLD	NULL
2018-04-14	HF	2y1m	780	26	2020-06-02	2020-07-31	1507.34	0.0318035	0.0415811	NULL	1507.34	0.0318035	0.0415811	NULL	59	0	NULL	NULL	NULL	NULL	59	NULL	8	NULL	0	780	NULL	NULL	NULL	NULL	NULL	59	0	NULL	NULL	NULL	59	7	59	2020-07-31	CULL	NULL	NULL	2020-07-31	2020-07-31	NULL	NULL	SOLD	NULL
2018-01-28	HF	2y2m	807	27	2020-04-14	2020-07-31	2962.44	0.0298107	0.0409612	NULL	2962.44	0.0298107	0.0409612	NULL	108	0	NULL	NULL	NULL	NULL	108	NULL	8	NULL	0	807	NULL	NULL	NULL	NULL	NULL	108	0	NULL	NULL	NULL	108	7	108	2020-07-31	CULL	NULL	NULL	2020-07-31	2020-07-31	NULL	NULL	SOLD	NULL
2016-03-21	HF	4y0m	1475	49	2020-04-04	2020-07-31	3721.33	0.0334678	0.038378	NULL	3721.33	0.0334678	0.038378	NULL	118	0	NULL	NULL	NULL	NULL	118	NULL	8	NULL	0	1475	NULL	NULL	NULL	NULL	NULL	118	0	NULL	NULL	NULL	118	7	118	2020-07-31	CULL	NULL	NULL	2020-07-31	2020-07-31	NULL	NULL	SOLD	NULL
2017-11-09	HF	2y4m	877	29	2020-04-04	2020-07-31	3883.56	0.0293926	0.0438015	189.827	3883.56	0.0293926	0.0438015	189.827	118	1	48	48	48	NULL	118	NULL	8	NULL	0	877	6	NULL	NULL	48	NULL	118	1	48	48	NULL	118	7	118	2020-07-31	CULL	NULL	NULL	2020-07-31	2020-07-31	NULL	2020-05-22	SOLD	NULL
2017-12-12	HF	2y2m	816	27	2020-03-07	2020-07-31	3736.95	0.0308178	0.0406079	28.818	3736.95	0.0308178	0.0406079	28.818	146	0	NULL	NULL	NULL	NULL	146	NULL	8	NULL	0	816	NULL	NULL	NULL	NULL	NULL	146	0	NULL	NULL	NULL	146	7	146	2020-07-31	CULL	NULL	NULL	2020-07-31	2020-07-31	NULL	NULL	SOLD	NULL
2018-01-07	HF	2y1m	776	25	2020-02-22	2020-07-31	4410.6	0.0314672	0.0520846	24.6848	4410.6	0.0314672	0.0520846	24.6848	160	1	88	88	88	NULL	160	NULL	8	NULL	0	776	46	NULL	NULL	88	NULL	160	1	88	88	NULL	160	7	160	2020-07-31	CULL	NULL	NULL	2020-07-31	2020-07-31	NULL	2020-05-20	SOLD	NULL
2017-09-04	HF	2y10m	1052	34	2020-07-22	2020-08-01	247.749	0.0321859	0.042251	NULL	247.749	0.0321859	0.042251	NULL	10	0	NULL	NULL	NULL	NULL	10	NULL	8	NULL	0	1052	NULL	NULL	NULL	NULL	NULL	10	0	NULL	NULL	NULL	10	7	10	2020-08-01	CULL	NULL	NULL	2020-08-01	2020-08-01	NULL	NULL	SOLD	NULL
2020-09-27	HF	-118d	-118	-3	2020-06-01	2020-08-01	1636.33	0.0333527	0.0473088	70	1636.33	0.0333527	0.0473088	70	61	0	NULL	NULL	NULL	NULL	61	NULL	8	NULL	0	-118	NULL	NULL	NULL	NULL	NULL	61	0	NULL	NULL	NULL	61	7	61	2020-08-01	CULL	NULL	NULL	2020-08-01	2020-08-01	118	NULL	SOLD	NULL
2020-09-27	HF	-118d	-118	-3	2020-06-01	2020-08-01	1530.56	0.0323481	0.0360942	54	1530.56	0.0323481	0.0360942	54	61	0	NULL	NULL	NULL	NULL	61	NULL	8	NULL	0	-118	NULL	NULL	NULL	NULL	NULL	61	0	NULL	NULL	NULL	61	7	61	2020-08-01	CULL	NULL	NULL	2020-08-01	2020-08-01	118	NULL	SOLD	NULL
2017-09-14	HF	2y8m	991	33	2020-06-01	2020-08-01	2165.18	0.0354623	0.0433508	49	2165.18	0.0354623	0.0433508	49	61	0	NULL	NULL	NULL	NULL	61	NULL	8	NULL	0	991	NULL	NULL	NULL	NULL	NULL	61	0	NULL	NULL	NULL	61	7	61	2020-08-01	CULL	NULL	NULL	2020-08-01	2020-08-01	NULL	NULL	SOLD	NULL
2020-09-27	HF	-179d	-179	-5	2020-04-01	2020-08-01	1776.04	0.0342829	0.0475337	232	1776.04	0.0342829	0.0475337	232	122	0	NULL	NULL	NULL	NULL	122	NULL	8	NULL	0	-179	NULL	NULL	NULL	NULL	NULL	122	0	NULL	NULL	NULL	122	7	122	2020-08-01	CULL	NULL	NULL	2020-08-01	2020-08-01	179	NULL	SOLD	NULL
2020-09-27	HF	-179d	-179	-5	2020-04-01	2020-08-01	2461.09	0.0363576	0.0414194	963	2461.09	0.0363576	0.0414194	963	122	0	NULL	NULL	NULL	NULL	122	NULL	8	NULL	0	-179	NULL	NULL	NULL	NULL	NULL	122	0	NULL	NULL	NULL	122	7	122	2020-08-01	CULL	NULL	NULL	2020-08-01	2020-08-01	179	NULL	SOLD	NULL
2017-01-11	HF	3y2m	1176	39	2020-04-01	2020-08-01	4084.9	0.0349745	0.0279088	15	4084.9	0.0349745	0.0279088	15	122	0	NULL	NULL	NULL	NULL	122	NULL	8	NULL	0	1176	NULL	NULL	NULL	NULL	NULL	122	0	NULL	NULL	NULL	122	7	122	2020-08-01	CULL	NULL	NULL	2020-08-01	2020-08-01	NULL	NULL	SOLD	NULL
2017-10-15	HF	2y5m	899	30	2020-04-01	2020-08-01	2852.43	0.0390619	0.0495513	34	2852.43	0.0390619	0.0495513	34	122	0	NULL	NULL	NULL	NULL	122	NULL	8	NULL	0	899	NULL	NULL	NULL	NULL	NULL	122	0	NULL	NULL	NULL	122	7	122	2020-08-01	CULL	NULL	NULL	2020-08-01	2020-08-01	NULL	NULL	SOLD	NULL
2018-05-10	HF	2y1m	765	25	2020-06-13	2020-08-03	1535.8	0.0310684	0.0398215	21	1535.8	0.0310684	0.0398215	21	51	0	NULL	NULL	NULL	NULL	51	NULL	8	NULL	0	765	NULL	NULL	NULL	NULL	NULL	51	0	NULL	NULL	NULL	51	7	51	2020-08-03	CULL	NULL	NULL	2020-08-03	2020-08-03	NULL	NULL	SOLD	NULL
2017-09-22	HF	2y5m	883	29	2020-02-22	2020-08-03	4311.74	0.0333129	0.0362955	41.217	4311.74	0.0333129	0.0362955	41.217	163	1	48	48	48	NULL	163	NULL	8	NULL	0	883	6	NULL	NULL	48	NULL	163	1	48	48	NULL	163	7	163	2020-08-03	CULL	NULL	NULL	2020-08-03	2020-08-03	NULL	2020-04-10	SOLD	NULL
2017-11-20	HF	2y2m	807	27	2020-02-05	2020-08-03	4413.16	0.0339877	0.0441752	14.8342	4413.16	0.0339877	0.0441752	14.8342	180	2	61	61	81	NULL	180	NULL	8	NULL	0	807	19	NULL	NULL	61	NULL	180	2	61	81	NULL	180	7	180	2020-08-03	CULL	NULL	NULL	2020-08-03	2020-08-03	NULL	2020-04-26	SOLD	NULL
2017-10-09	HF	2y3m	843	27	2020-01-30	2020-08-03	7486.23	0.0316922	0.0448268	53.6904	7486.23	0.0316922	0.0448268	53.6904	186	2	73	73	124	124	186	NULL	8	2020-07-14	0	843	31	82	NULL	73	124	186	2	73	124	124	186	7	186	2020-08-03	CULL	NULL	NULL	2020-08-03	2020-08-03	NULL	2020-06-02	SOLD	NULL
2017-10-03	HF	2y3m	845	27	2020-01-26	2020-08-03	5672.05	0.030396	0.046178	90.457	5672.05	0.030396	0.046178	90.457	190	1	53	53	53	53	190	NULL	8	2020-04-30	0	845	11	11	NULL	53	53	190	1	53	53	53	190	7	190	2020-08-03	CULL	NULL	NULL	2020-08-03	2020-08-03	NULL	2020-03-19	SOLD	NULL
2018-03-27	HF	2y1m	769	26	2020-05-04	2020-08-04	2374.93	0.0299055	0.039394	32.4576	2374.93	0.0299055	0.039394	32.4576	92	0	NULL	NULL	NULL	NULL	92	NULL	7	NULL	0	769	NULL	NULL	NULL	NULL	NULL	92	0	NULL	NULL	NULL	92	7	92	2020-08-04	DEAD	NULL	NULL	2020-08-04	2020-08-04	NULL	NULL	DIED	NULL
2018-03-03	HF	2y1m	767	25	2020-04-08	2020-08-04	3876.22	0.0283389	0.0408805	35.0051	3876.22	0.0283389	0.0408805	35.0051	118	1	57	57	57	57	118	NULL	8	2020-07-16	0	767	15	15	NULL	57	57	118	1	57	57	57	118	7	118	2020-08-04	CULL	NULL	NULL	2020-08-04	2020-08-04	NULL	2020-06-04	SOLD	NULL
2017-06-13	HF	2y8m	977	32	2020-02-15	2020-08-04	4928.05	0.0312772	0.0409467	652.226	4928.05	0.0312772	0.0409467	652.226	171	2	51	51	69	69	171	NULL	8	2020-06-05	0	977	9	27	NULL	51	69	171	2	51	69	69	171	7	171	2020-08-04	CULL	NULL	NULL	2020-08-04	2020-08-04	NULL	2020-04-24	SOLD	NULL
2017-07-31	HF	2y5m	890	30	2020-01-07	2020-08-04	7238.09	0.0317733	0.034318	24.8884	7238.09	0.0317733	0.034318	24.8884	210	0	NULL	NULL	NULL	NULL	210	NULL	8	NULL	0	890	NULL	NULL	NULL	NULL	NULL	210	0	NULL	NULL	NULL	210	7	210	2020-08-04	CULL	NULL	NULL	2020-08-04	2020-08-04	NULL	NULL	SOLD	NULL
2018-01-01	HF	2y6m	941	30	2020-07-30	2020-08-05	139.435	0.0367548	0.0413661	NULL	139.435	0.0367548	0.0413661	NULL	6	0	NULL	NULL	NULL	NULL	6	NULL	8	NULL	0	941	NULL	NULL	NULL	NULL	NULL	6	0	NULL	NULL	NULL	6	7	6	2020-08-05	CULL	NULL	NULL	2020-08-05	2020-08-05	NULL	NULL	SOLD	NULL
2018-07-26	HF	2y0m	735	24	2020-07-30	2020-08-05	132.734	0.0353398	0.0524614	NULL	132.734	0.0353398	0.0524614	NULL	6	0	NULL	NULL	NULL	NULL	6	NULL	8	NULL	0	735	NULL	NULL	NULL	NULL	NULL	6	0	NULL	NULL	NULL	6	7	6	2020-08-05	CULL	NULL	NULL	2020-08-05	2020-08-05	NULL	NULL	SOLD	NULL
2018-03-11	HF	2y4m	854	28	2020-07-12	2020-08-05	529.487	0.0322947	0.0407756	870	529.487	0.0322947	0.0407756	870	24	0	NULL	NULL	NULL	NULL	24	15	8	NULL	0	854	NULL	NULL	NULL	NULL	NULL	24	0	NULL	NULL	NULL	24	7	24	2020-08-05	CULL	NULL	NULL	2020-08-05	2020-08-05	NULL	NULL	SOLD	NULL
2018-10-22	HF	20m	625	21	2020-07-08	2020-08-05	292.449	0.0366994	0.0447717	45	292.449	0.0366994	0.0447717	45	28	0	NULL	NULL	NULL	NULL	28	NULL	8	NULL	0	625	NULL	NULL	NULL	NULL	NULL	28	0	NULL	NULL	NULL	28	7	28	2020-08-05	CULL	NULL	NULL	2020-08-05	2020-08-05	NULL	NULL	SOLD	NULL
2018-06-04	HF	2y1m	762	25	2020-07-05	2020-08-05	683.406	0.0336763	0.0344211	NULL	683.406	0.0336763	0.0344211	NULL	31	0	NULL	NULL	NULL	NULL	31	NULL	8	NULL	0	762	NULL	NULL	NULL	NULL	NULL	31	0	NULL	NULL	NULL	31	7	31	2020-08-05	CULL	NULL	NULL	2020-08-05	2020-08-05	NULL	NULL	SOLD	NULL
2017-11-25	HF	2y6m	915	30	2020-05-28	2020-08-05	2081.43	0.028651	0.0327452	47.18	2081.43	0.028651	0.0327452	47.18	69	0	NULL	NULL	NULL	NULL	69	NULL	8	NULL	0	915	NULL	NULL	NULL	NULL	NULL	69	0	NULL	NULL	NULL	69	7	69	2020-08-05	CULL	NULL	NULL	2020-08-05	2020-08-05	NULL	NULL	SOLD	NULL
2017-08-13	HF	2y9m	1017	33	2020-05-26	2020-08-05	2920.93	0.0302646	0.039544	100.563	2920.93	0.0302646	0.039544	100.563	71	0	NULL	NULL	NULL	NULL	71	NULL	8	NULL	0	1017	NULL	NULL	NULL	NULL	NULL	71	0	NULL	NULL	NULL	71	7	71	2020-08-05	CULL	NULL	NULL	2020-08-05	2020-08-05	NULL	NULL	SOLD	NULL
2018-01-12	HF	2y0m	756	25	2020-02-07	2020-08-05	3945.55	0.0321852	0.040945	204.583	3945.55	0.0321852	0.040945	204.583	180	0	NULL	NULL	NULL	NULL	180	1	8	NULL	0	756	NULL	NULL	NULL	NULL	NULL	180	0	NULL	NULL	NULL	180	7	180	2020-08-05	CULL	NULL	NULL	2020-08-05	2020-08-05	NULL	NULL	SOLD	NULL
2017-11-01	HF	2y2m	800	26	2020-01-10	2020-08-05	4156.28	0.0303452	0.0364664	133.097	4156.28	0.0303452	0.0364664	133.097	208	1	59	59	59	59	137	NULL	8	2020-04-20	0	800	17	17	NULL	59	59	208	1	59	59	59	208	7	208	2020-08-05	CULL	NULL	NULL	2020-08-05	2020-05-26	NULL	2020-03-09	SOLD	NULL
2018-03-24	HF	2y2m	818	27	2020-06-19	2020-08-06	722.942	0.0330193	0.0408837	24.0215	722.942	0.0330193	0.0408837	24.0215	48	0	NULL	NULL	NULL	NULL	48	28	8	NULL	0	818	NULL	NULL	NULL	NULL	NULL	48	0	NULL	NULL	NULL	48	7	48	2020-08-06	CULL	NULL	NULL	2020-08-06	2020-08-06	NULL	NULL	SOLD	NULL
2018-08-04	HF	22m	685	22	2020-06-19	2020-08-06	1332.53	0.0258462	0.0408931	174	1332.53	0.0258462	0.0408931	174	48	0	NULL	NULL	NULL	NULL	48	38	8	NULL	0	685	NULL	NULL	NULL	NULL	NULL	48	0	NULL	NULL	NULL	48	7	48	2020-08-06	CULL	NULL	NULL	2020-08-06	2020-08-06	NULL	NULL	SOLD	NULL
2018-05-11	HF	23m	703	23	2020-04-13	2020-08-06	3038.31	0.0306196	0.0373682	421.272	3038.31	0.0306196	0.0373682	421.272	115	0	NULL	NULL	NULL	NULL	115	1	8	NULL	0	703	NULL	NULL	NULL	NULL	NULL	115	0	NULL	NULL	NULL	115	7	115	2020-08-06	CULL	NULL	NULL	2020-08-06	2020-08-06	NULL	NULL	SOLD	NULL
2017-12-10	HF	2y1m	762	25	2020-01-11	2020-08-06	7100.99	0.0327568	0.0390541	39.1784	7100.99	0.0327568	0.0390541	39.1784	208	4	71	71	173	NULL	208	NULL	8	NULL	0	762	29	NULL	NULL	71	NULL	208	4	71	173	NULL	208	7	208	2020-08-06	CULL	NULL	NULL	2020-08-06	2020-08-06	NULL	2020-07-02	SOLD	NULL
2018-01-08	HF	2y3m	834	27	2020-04-21	2020-08-07	1860.74	0.0300742	0.0327375	32.0441	1860.74	0.0300742	0.0327375	32.0441	108	0	NULL	NULL	NULL	NULL	108	17	8	NULL	0	834	NULL	NULL	NULL	NULL	NULL	108	0	NULL	NULL	NULL	108	7	108	2020-08-07	CULL	NULL	NULL	2020-08-07	2020-08-07	NULL	NULL	SOLD	NULL
2017-07-15	HF	2y7m	947	31	2020-02-17	2020-08-07	4243.31	0.0333507	0.0434619	339.586	4243.31	0.0333507	0.0434619	339.586	172	2	70	70	92	NULL	172	NULL	8	NULL	0	947	28	NULL	NULL	70	NULL	172	2	70	92	NULL	172	7	172	2020-08-07	CULL	NULL	NULL	2020-08-07	2020-08-07	NULL	2020-05-19	SOLD	NULL
2017-07-22	AY	2y6m	923	30	2020-01-31	2020-08-07	3456.41	0.0338674	0.0364001	57.8055	3456.41	0.0338674	0.0364001	57.8055	189	2	80	80	100	100	189	NULL	8	2020-06-21	0	923	38	58	NULL	80	100	189	2	80	100	100	189	7	189	2020-08-07	CULL	NULL	NULL	2020-08-07	2020-08-07	NULL	2020-05-10	SOLD	NULL
2017-11-16	HF	2y2m	803	26	2020-01-28	2020-08-07	4246.75	0.0331667	0.0416552	37.106	4246.75	0.0331667	0.0416552	37.106	192	2	71	71	111	NULL	192	1	8	NULL	0	803	29	NULL	NULL	71	NULL	192	2	71	111	NULL	192	7	192	2020-08-07	CULL	NULL	NULL	2020-08-07	2020-08-07	NULL	2020-05-18	SOLD	NULL
2017-09-16	HF	2y9m	1024	34	2020-07-06	2020-08-08	1007.57	0.0297907	0.0362666	NULL	1007.57	0.0297907	0.0362666	NULL	33	0	NULL	NULL	NULL	NULL	33	NULL	8	NULL	0	1024	NULL	NULL	NULL	NULL	NULL	33	0	NULL	NULL	NULL	33	7	33	2020-08-08	CULL	NULL	NULL	2020-08-08	2020-08-08	NULL	NULL	SOLD	NULL
2017-10-30	HF	2y7m	963	32	2020-06-19	2020-08-08	1298.89	0.0285556	0.0335797	2645	1298.89	0.0285556	0.0335797	2645	50	0	NULL	NULL	NULL	NULL	50	NULL	8	NULL	0	963	NULL	NULL	NULL	NULL	NULL	50	0	NULL	NULL	NULL	50	7	50	2020-08-08	CULL	NULL	NULL	2020-08-08	2020-08-08	NULL	NULL	SOLD	NULL
2018-08-12	HF	23m	728	24	2020-08-09	2020-08-09	9134.53	0.0331034	0.0394711	NULL	10474.9	0.0332332	0.0397573	NULL	0	0	NULL	NULL	NULL	NULL	0	NULL	8	NULL	0	728	NULL	NULL	NULL	NULL	NULL	0	0	NULL	NULL	NULL	0	7	0	2020-08-09	CALV	NULL	NULL	2020-08-09	2020-08-09	NULL	NULL	SOLD	NULL
2017-04-14	HF	3y1m	1145	38	2020-06-02	2020-08-10	1858.99	0.0324932	0.0414122	NULL	1858.99	0.0324932	0.0414122	NULL	69	0	NULL	NULL	NULL	NULL	69	NULL	8	NULL	0	1145	NULL	NULL	NULL	NULL	NULL	69	0	NULL	NULL	NULL	69	7	69	2020-08-10	CULL	NULL	NULL	2020-08-10	2020-08-10	NULL	NULL	SOLD	NULL
2017-11-26	HF	2y5m	904	30	2020-05-18	2020-08-10	2405.2	0.0342207	0.0437174	49.1671	2405.2	0.0342207	0.0437174	49.1671	84	1	61	61	61	NULL	84	NULL	8	NULL	0	904	19	NULL	NULL	61	NULL	84	1	61	61	NULL	84	7	84	2020-08-10	CULL	NULL	NULL	2020-08-10	2020-08-10	NULL	2020-07-18	SOLD	NULL
2018-01-31	HF	2y2m	795	27	2020-04-05	2020-08-10	3134.89	0.0314972	0.0313212	14.9663	3134.89	0.0314972	0.0313212	14.9663	127	0	NULL	NULL	NULL	NULL	127	NULL	8	NULL	0	795	NULL	NULL	NULL	NULL	NULL	127	0	NULL	NULL	NULL	127	7	127	2020-08-10	CULL	NULL	NULL	2020-08-10	2020-08-10	NULL	NULL	SOLD	NULL
2017-11-04	HF	2y9m	1010	33	2020-08-10	2020-08-11	10.0501	0.0399732	0.0382443	NULL	10.0501	0.0399732	0.0382443	NULL	1	0	NULL	NULL	NULL	NULL	1	NULL	7	NULL	0	1010	NULL	NULL	NULL	NULL	NULL	1	0	NULL	NULL	NULL	1	7	1	2020-08-11	DEAD	NULL	NULL	2020-08-11	2020-08-11	NULL	NULL	DIED	NULL
2018-06-08	HF	2y1m	766	25	2020-07-13	2020-08-11	669.5	0.0310312	0.0466905	32	669.5	0.0310312	0.0466905	32	29	0	NULL	NULL	NULL	NULL	29	NULL	8	NULL	0	766	NULL	NULL	NULL	NULL	NULL	29	0	NULL	NULL	NULL	29	7	29	2020-08-11	CULL	NULL	NULL	2020-08-11	2020-08-11	NULL	NULL	SOLD	NULL
2018-05-01	HF	2y2m	793	26	2020-07-02	2020-08-11	1232.69	0.0296587	0.0360575	NULL	1232.69	0.0296587	0.0360575	NULL	40	0	NULL	NULL	NULL	NULL	40	NULL	8	NULL	0	793	NULL	NULL	NULL	NULL	NULL	40	0	NULL	NULL	NULL	40	7	40	2020-08-11	CULL	NULL	NULL	2020-08-11	2020-08-11	NULL	NULL	SOLD	NULL
2017-09-28	HF	2y8m	995	33	2020-06-19	2020-08-11	1665.51	0.0277899	0.0468768	18	1665.51	0.0277899	0.0468768	18	53	0	NULL	NULL	NULL	NULL	53	NULL	8	NULL	0	995	NULL	NULL	NULL	NULL	NULL	53	0	NULL	NULL	NULL	53	7	53	2020-08-11	CULL	NULL	NULL	2020-08-11	2020-08-11	NULL	NULL	SOLD	NULL
2017-11-20	HF	2y3m	848	28	2020-03-17	2020-08-11	4062.23	0.0298956	0.0426808	30.7418	4062.23	0.0298956	0.0426808	30.7418	147	0	NULL	NULL	NULL	NULL	147	28	8	NULL	0	848	NULL	NULL	NULL	NULL	NULL	147	0	NULL	NULL	NULL	147	7	147	2020-08-11	CULL	NULL	NULL	2020-08-11	2020-08-11	NULL	NULL	SOLD	NULL
2017-10-24	HF	2y3m	851	28	2020-02-22	2020-08-11	3883.2	0.0323365	0.0423815	24.3471	3883.2	0.0323365	0.0423815	24.3471	171	1	51	51	51	NULL	171	NULL	8	NULL	0	851	9	NULL	NULL	51	NULL	171	1	51	51	NULL	171	7	171	2020-08-11	CULL	NULL	NULL	2020-08-11	2020-08-11	NULL	2020-04-13	SOLD	NULL
2018-05-18	HF	2y2m	813	27	2020-08-08	2020-08-12	90.3568	0.0321688	0.0449688	NULL	90.3568	0.0321688	0.0449688	NULL	4	0	NULL	NULL	NULL	NULL	4	NULL	8	NULL	0	813	NULL	NULL	NULL	NULL	NULL	4	0	NULL	NULL	NULL	4	7	4	2020-08-12	CULL	NULL	NULL	2020-08-12	2020-08-12	NULL	NULL	SOLD	NULL
2018-06-03	HF	2y0m	758	24	2020-06-30	2020-08-12	1915.51	0.0329755	0.0364354	126	1915.51	0.0329755	0.0364354	126	43	0	NULL	NULL	NULL	NULL	43	NULL	8	NULL	0	758	NULL	NULL	NULL	NULL	NULL	43	0	NULL	NULL	NULL	43	7	43	2020-08-12	CULL	NULL	NULL	2020-08-12	2020-08-12	NULL	NULL	SOLD	NULL
2018-05-13	HF	2y0m	757	25	2020-06-08	2020-08-12	705.438	0.0291442	0.0497922	24	705.438	0.0291442	0.0497922	24	65	0	NULL	NULL	NULL	NULL	65	NULL	8	NULL	0	757	NULL	NULL	NULL	NULL	NULL	65	0	NULL	NULL	NULL	65	7	65	2020-08-12	CULL	NULL	NULL	2020-08-12	2020-08-12	NULL	NULL	SOLD	NULL
2017-09-09	HF	2y7m	968	32	2020-05-04	2020-08-12	4146.94	0.0335947	0.0298203	1757.98	4146.94	0.0335947	0.0298203	1757.98	100	0	NULL	NULL	NULL	NULL	100	NULL	8	NULL	0	968	NULL	NULL	NULL	NULL	NULL	100	0	NULL	NULL	NULL	100	7	100	2020-08-12	CULL	NULL	NULL	2020-08-12	2020-08-12	NULL	NULL	SOLD	NULL
2017-09-20	MS	2y4m	868	29	2020-02-05	2020-08-12	4724.11	0.0288862	0.0409272	80.0427	4724.11	0.0288862	0.0409272	80.0427	189	1	68	68	68	NULL	189	NULL	8	NULL	0	868	26	NULL	NULL	68	NULL	189	1	68	68	NULL	189	7	189	2020-08-12	CULL	NULL	NULL	2020-08-12	2020-08-12	NULL	2020-04-13	SOLD	NULL
2018-04-30	HF	2y2m	801	27	2020-07-09	2020-08-13	1191.23	0.0318387	0.0484846	43	1191.23	0.0318387	0.0484846	43	35	0	NULL	NULL	NULL	NULL	35	NULL	8	NULL	0	801	NULL	NULL	NULL	NULL	NULL	35	0	NULL	NULL	NULL	35	7	35	2020-08-13	CULL	NULL	NULL	2020-08-13	2020-08-13	NULL	NULL	SOLD	NULL
2017-11-25	HF	2y6m	916	30	2020-05-29	2020-08-13	1676.6	0.0325274	0.0309516	375.609	1676.6	0.0325274	0.0309516	375.609	76	1	68	68	68	NULL	76	NULL	8	NULL	0	916	26	NULL	NULL	68	NULL	76	1	68	68	NULL	76	7	76	2020-08-13	CULL	NULL	NULL	2020-08-13	2020-08-13	NULL	2020-08-05	SOLD	NULL
2018-04-08	HF	2y1m	778	25	2020-05-25	2020-08-13	2165.21	0.0301554	0.0358394	29.4575	2165.21	0.0301554	0.0358394	29.4575	80	1	53	53	53	NULL	80	NULL	8	NULL	0	778	11	NULL	NULL	53	NULL	80	1	53	53	NULL	80	7	80	2020-08-13	CULL	NULL	NULL	2020-08-13	2020-08-13	NULL	2020-07-17	SOLD	NULL
2017-10-10	HF	2y5m	907	30	2020-04-04	2020-08-13	2957.58	0.0300198	0.0351307	18.5986	2957.58	0.0300198	0.0351307	18.5986	131	1	58	58	58	58	131	NULL	8	2020-07-13	0	907	16	16	NULL	58	58	131	1	58	58	58	131	7	131	2020-08-13	CULL	NULL	NULL	2020-08-13	2020-08-13	NULL	2020-06-01	SOLD	NULL
2018-01-03	HF	2y2m	797	26	2020-03-10	2020-08-13	2456.13	0.0332795	0.041729	28.2523	2456.13	0.0332795	0.041729	28.2523	156	0	NULL	NULL	NULL	NULL	156	NULL	8	NULL	0	797	NULL	NULL	NULL	NULL	NULL	156	0	NULL	NULL	NULL	156	7	156	2020-08-13	CULL	NULL	NULL	2020-08-13	2020-08-13	NULL	NULL	SOLD	NULL
2017-12-22	HF	2y2m	797	26	2020-02-27	2020-08-13	3250.14	0.0343666	0.0389035	1694.59	3250.14	0.0343666	0.0389035	1694.59	168	2	27	27	93	NULL	168	NULL	8	NULL	0	797	-15	NULL	NULL	27	NULL	168	2	27	93	NULL	168	7	168	2020-08-13	CULL	NULL	NULL	2020-08-13	2020-08-13	NULL	2020-05-30	SOLD	NULL
2018-10-19	HF	21m	652	22	2020-08-01	2020-08-14	328.22	0.0358546	0.0386982	NULL	328.22	0.0358546	0.0386982	NULL	13	0	NULL	NULL	NULL	NULL	13	NULL	8	NULL	0	652	NULL	NULL	NULL	NULL	NULL	13	0	NULL	NULL	NULL	13	7	13	2020-08-14	CULL	NULL	NULL	2020-08-14	2020-08-14	NULL	NULL	SOLD	NULL
2018-01-10	HF	2y5m	893	29	2020-06-21	2020-08-14	1251.75	0.030054	0.0473431	20	1251.75	0.030054	0.0473431	20	54	0	NULL	NULL	NULL	NULL	54	NULL	8	NULL	0	893	NULL	NULL	NULL	NULL	NULL	54	0	NULL	NULL	NULL	54	7	54	2020-08-14	CULL	NULL	NULL	2020-08-14	2020-08-14	NULL	NULL	SOLD	NULL
2017-11-29	HF	2y2m	794	27	2020-02-01	2020-08-14	6301.37	0.0333777	0.0445962	30.8584	6301.37	0.0333777	0.0445962	30.8584	195	0	NULL	NULL	NULL	NULL	195	75	8	NULL	0	794	NULL	NULL	NULL	NULL	NULL	195	0	NULL	NULL	NULL	195	7	195	2020-08-14	CULL	NULL	NULL	2020-08-14	2020-08-14	NULL	NULL	SOLD	NULL
2018-02-12	HF	2y5m	904	30	2020-08-04	2020-08-15	322.614	0.0335085	0.0557378	50	322.614	0.0335085	0.0557378	50	11	0	NULL	NULL	NULL	NULL	11	NULL	8	NULL	0	904	NULL	NULL	NULL	NULL	NULL	11	0	NULL	NULL	NULL	11	7	11	2020-08-15	CULL	NULL	NULL	2020-08-15	2020-08-15	NULL	NULL	SOLD	NULL
2017-11-16	HF	2y2m	814	27	2020-02-08	2020-08-15	3757.1	0.0349777	0.0437143	306.364	3757.1	0.0349777	0.0437143	306.364	189	1	74	74	74	74	189	NULL	8	2020-06-03	0	814	32	32	NULL	74	74	189	1	74	74	74	189	7	189	2020-08-15	CULL	NULL	NULL	2020-08-15	2020-08-15	NULL	2020-04-22	SOLD	NULL
2018-08-08	HF	23m	721	23	2020-07-29	2020-08-16	418.87	0.0304922	0.0365198	19	418.87	0.0304922	0.0365198	19	18	0	NULL	NULL	NULL	NULL	18	NULL	8	NULL	0	721	NULL	NULL	NULL	NULL	NULL	18	0	NULL	NULL	NULL	18	7	18	2020-08-16	CULL	NULL	NULL	2020-08-16	2020-08-16	NULL	NULL	SOLD	NULL
2018-04-01	HF	2y4m	853	28	2020-08-01	2020-08-17	302.27	0.0328351	0.0444627	NULL	302.27	0.0328351	0.0444627	NULL	16	0	NULL	NULL	NULL	NULL	16	NULL	8	NULL	0	853	NULL	NULL	NULL	NULL	NULL	16	0	NULL	NULL	NULL	16	7	16	2020-08-17	CULL	NULL	NULL	2020-08-17	2020-08-17	NULL	NULL	SOLD	NULL
2018-03-21	HF	2y1m	778	26	2020-05-07	2020-08-17	2681.7	0.0299245	0.0412889	69.6619	2681.7	0.0299245	0.0412889	69.6619	102	1	57	57	57	NULL	102	78	8	NULL	0	778	15	NULL	NULL	57	NULL	102	1	57	57	NULL	102	7	102	2020-08-17	CULL	NULL	NULL	2020-08-17	2020-08-17	NULL	2020-07-03	SOLD	NULL
2018-03-18	NR	2y1m	780	26	2020-05-06	2020-08-17	2292.08	0.0309906	0.0495253	95.3866	2292.08	0.0309906	0.0495253	95.3866	103	0	NULL	NULL	NULL	NULL	103	NULL	8	NULL	0	780	NULL	NULL	NULL	NULL	NULL	103	0	NULL	NULL	NULL	103	7	103	2020-08-17	CULL	NULL	NULL	2020-08-17	2020-08-17	NULL	NULL	SOLD	NULL
2017-10-21	HF	2y6m	926	31	2020-05-04	2020-08-17	2112.02	0.0298717	0.0507544	135.805	2112.02	0.0298717	0.0507544	135.805	105	0	NULL	NULL	NULL	NULL	105	NULL	8	NULL	0	926	NULL	NULL	NULL	NULL	NULL	105	0	NULL	NULL	NULL	105	7	105	2020-08-17	CULL	NULL	NULL	2020-08-17	2020-08-17	NULL	NULL	SOLD	NULL
2017-09-14	HF	2y5m	897	29	2020-02-28	2020-08-17	6326.96	0.0322896	0.043585	63.7486	6326.96	0.0322896	0.043585	63.7486	171	2	83	83	145	NULL	171	NULL	8	NULL	0	897	41	NULL	NULL	83	NULL	171	2	83	145	NULL	171	7	171	2020-08-17	CULL	NULL	NULL	2020-08-17	2020-08-17	NULL	2020-07-22	SOLD	NULL
2018-02-04	HF	2y6m	916	30	2020-08-08	2020-08-18	242.491	0.0319455	0.0483592	NULL	242.491	0.0319455	0.0483592	NULL	10	0	NULL	NULL	NULL	NULL	10	NULL	8	NULL	0	916	NULL	NULL	NULL	NULL	NULL	10	0	NULL	NULL	NULL	10	7	10	2020-08-18	CULL	NULL	NULL	2020-08-18	2020-08-18	NULL	NULL	SOLD	NULL
2018-02-13	HF	2y5m	888	29	2020-07-20	2020-08-18	773.369	0.0283096	0.0450255	14	773.369	0.0283096	0.0450255	14	29	0	NULL	NULL	NULL	NULL	29	NULL	8	NULL	0	888	NULL	NULL	NULL	NULL	NULL	29	0	NULL	NULL	NULL	29	7	29	2020-08-18	CULL	NULL	NULL	2020-08-18	2020-08-18	NULL	NULL	SOLD	NULL
2018-06-18	HF	2y0m	759	25	2020-07-16	2020-08-18	783.253	0.0331735	0.0434607	NULL	783.253	0.0331735	0.0434607	NULL	33	0	NULL	NULL	NULL	NULL	33	NULL	8	NULL	0	759	NULL	NULL	NULL	NULL	NULL	33	0	NULL	NULL	NULL	33	7	33	2020-08-18	CULL	NULL	NULL	2020-08-18	2020-08-18	NULL	NULL	SOLD	NULL
2018-01-14	HF	2y6m	913	30	2020-07-15	2020-08-18	985.015	0.028857	0.0393304	12	985.015	0.028857	0.0393304	12	34	0	NULL	NULL	NULL	NULL	34	NULL	8	NULL	0	913	NULL	NULL	NULL	NULL	NULL	34	0	NULL	NULL	NULL	34	7	34	2020-08-18	CULL	NULL	NULL	2020-08-18	2020-08-18	NULL	NULL	SOLD	NULL
2018-06-04	HF	2y0m	746	24	2020-06-19	2020-08-18	2119.35	0.0272624	0.0365293	41	2119.35	0.0272624	0.0365293	41	60	0	NULL	NULL	NULL	NULL	60	55	8	NULL	0	746	NULL	NULL	NULL	NULL	NULL	60	0	NULL	NULL	NULL	60	7	60	2020-08-18	CULL	NULL	NULL	2020-08-18	2020-08-18	NULL	NULL	SOLD	NULL
2018-06-30	HFAU	23m	714	24	2020-06-13	2020-08-18	2151.8	0.0323803	0.0458504	44	2151.8	0.0323803	0.0458504	44	66	1	31	31	31	NULL	66	NULL	8	NULL	0	714	-11	NULL	NULL	31	NULL	66	1	31	31	NULL	66	7	66	2020-08-18	CULL	NULL	NULL	2020-08-18	2020-08-18	NULL	2020-07-14	SOLD	NULL
2017-09-29	HF	2y7m	967	32	2020-05-23	2020-08-18	1791.66	0.0355156	0.0432932	625.739	1791.66	0.0355156	0.0432932	625.739	87	1	53	53	53	NULL	87	NULL	8	NULL	0	967	11	NULL	NULL	53	NULL	87	1	53	53	NULL	87	7	87	2020-08-18	CULL	NULL	NULL	2020-08-18	2020-08-18	NULL	2020-07-15	SOLD	NULL
2018-07-15	HF	20m	636	21	2020-04-11	2020-08-18	2893.51	0.0290191	0.0352668	38.1169	2893.51	0.0290191	0.0352668	38.1169	129	1	68	68	68	NULL	129	107	8	NULL	0	636	26	NULL	NULL	68	NULL	129	1	68	68	NULL	129	7	129	2020-08-18	CULL	NULL	NULL	2020-08-18	2020-08-18	NULL	2020-06-18	SOLD	NULL
2018-02-08	HF	2y2m	791	26	2020-04-09	2020-08-18	2442.32	0.0344721	0.0376979	342.563	2442.32	0.0344721	0.0376979	342.563	131	0	NULL	NULL	NULL	NULL	131	NULL	8	NULL	0	791	NULL	NULL	NULL	NULL	NULL	131	0	NULL	NULL	NULL	131	7	131	2020-08-18	CULL	NULL	NULL	2020-08-18	2020-08-18	NULL	NULL	SOLD	NULL
2018-02-10	HF	2y1m	787	26	2020-04-07	2020-08-18	4623.46	0.0284192	0.0468972	295.453	4623.46	0.0284192	0.0468972	295.453	133	1	42	42	42	NULL	133	NULL	8	NULL	0	787	0	NULL	NULL	42	NULL	133	1	42	42	NULL	133	7	133	2020-08-18	CULL	NULL	NULL	2020-08-18	2020-08-18	NULL	2020-05-19	SOLD	NULL
2018-06-05	HF	21m	669	22	2020-04-04	2020-08-18	2199.69	0.0321754	0.0411819	71.5939	2199.69	0.0321754	0.0411819	71.5939	136	2	68	68	110	NULL	136	NULL	8	NULL	0	669	26	NULL	NULL	68	NULL	136	2	68	110	NULL	136	7	136	2020-08-18	CULL	NULL	NULL	2020-08-18	2020-08-18	NULL	2020-07-23	SOLD	NULL
2017-09-27	HF	2y5m	905	30	2020-03-20	2020-08-18	3200.84	0.0317861	0.0404559	29.7707	3200.84	0.0317861	0.0404559	29.7707	151	1	73	73	73	NULL	151	NULL	8	NULL	0	905	31	NULL	NULL	73	NULL	151	1	73	73	NULL	151	7	151	2020-08-18	CULL	NULL	NULL	2020-08-18	2020-08-18	NULL	2020-06-01	SOLD	NULL
2017-12-02	HF	2y4m	881	29	2020-05-01	2020-08-19	4828.84	0.0268935	0.0469711	25.7563	4828.84	0.0268935	0.0469711	25.7563	110	0	NULL	NULL	NULL	NULL	110	NULL	8	NULL	0	881	NULL	NULL	NULL	NULL	NULL	110	0	NULL	NULL	NULL	110	7	110	2020-08-19	CULL	NULL	NULL	2020-08-19	2020-08-19	NULL	NULL	SOLD	NULL
2018-08-01	AA	20m	630	20	2020-04-22	2020-08-19	1912.08	0.0339165	0.0394187	46.4026	1912.08	0.0339165	0.0394187	46.4026	119	0	NULL	NULL	NULL	NULL	119	NULL	8	NULL	0	630	NULL	NULL	NULL	NULL	NULL	119	0	NULL	NULL	NULL	119	7	119	2020-08-19	CULL	NULL	NULL	2020-08-19	2020-08-19	NULL	NULL	SOLD	NULL
2018-01-02	HF	2y7m	947	31	2020-08-06	2020-08-20	446.123	0.0320753	0.0366193	NULL	446.123	0.0320753	0.0366193	NULL	14	0	NULL	NULL	NULL	NULL	14	NULL	8	NULL	0	947	NULL	NULL	NULL	NULL	NULL	14	0	NULL	NULL	NULL	14	7	14	2020-08-20	CULL	NULL	NULL	2020-08-20	2020-08-20	NULL	NULL	SOLD	NULL
2017-09-08	HF	2y10m	1058	35	2020-08-01	2020-08-20	616.375	0.0317398	0.0359988	NULL	616.375	0.0317398	0.0359988	NULL	19	0	NULL	NULL	NULL	NULL	19	NULL	8	NULL	0	1058	NULL	NULL	NULL	NULL	NULL	19	0	NULL	NULL	NULL	19	7	19	2020-08-20	CULL	NULL	NULL	2020-08-20	2020-08-20	NULL	NULL	SOLD	NULL
2018-04-15	HF	2y3m	827	27	2020-07-20	2020-08-20	756.966	0.0325506	0.0362253	185	756.966	0.0325506	0.0362253	185	31	0	NULL	NULL	NULL	NULL	31	NULL	8	NULL	0	827	NULL	NULL	NULL	NULL	NULL	31	0	NULL	NULL	NULL	31	7	31	2020-08-20	CULL	NULL	NULL	2020-08-20	2020-08-20	NULL	NULL	SOLD	NULL
2020-09-27	HF	-71d	-71	-2	2020-07-18	2020-08-20	1703.36	0.0335418	0.0354316	27	1703.36	0.0335418	0.0354316	27	33	0	NULL	NULL	NULL	NULL	33	NULL	8	NULL	0	-71	NULL	NULL	NULL	NULL	NULL	33	0	NULL	NULL	NULL	33	7	33	2020-08-20	CULL	NULL	NULL	2020-08-20	2020-08-20	71	NULL	SOLD	NULL
2020-09-27	HF	-75d	-75	-2	2020-07-14	2020-08-20	1214.07	0.0294737	0.0365778	762	1214.07	0.0294737	0.0365778	762	37	0	NULL	NULL	NULL	NULL	37	NULL	8	NULL	0	-75	NULL	NULL	NULL	NULL	NULL	37	0	NULL	NULL	NULL	37	7	37	2020-08-20	CULL	NULL	NULL	2020-08-20	2020-08-20	75	NULL	SOLD	NULL
2020-09-27	HF	-76d	-76	-2	2020-07-13	2020-08-20	1766.18	0.0273139	0.029658	19	1766.18	0.0273139	0.029658	19	38	0	NULL	NULL	NULL	NULL	38	NULL	8	NULL	0	-76	NULL	NULL	NULL	NULL	NULL	38	0	NULL	NULL	NULL	38	7	38	2020-08-20	CULL	NULL	NULL	2020-08-20	2020-08-20	76	NULL	SOLD	NULL
2020-09-27	HF	-76d	-76	-2	2020-07-13	2020-08-20	1212.09	0.0368101	0.0563973	96	1212.09	0.0368101	0.0563973	96	38	0	NULL	NULL	NULL	NULL	38	NULL	8	NULL	0	-76	NULL	NULL	NULL	NULL	NULL	38	0	NULL	NULL	NULL	38	7	38	2020-08-20	CULL	NULL	NULL	2020-08-20	2020-08-20	76	NULL	SOLD	NULL
2017-12-16	BF	2y6m	920	30	2020-06-23	2020-08-20	1166.2	0.0308595	0.031892	80.3448	1166.2	0.0308595	0.031892	80.3448	58	0	NULL	NULL	NULL	NULL	58	NULL	8	NULL	0	920	NULL	NULL	NULL	NULL	NULL	58	0	NULL	NULL	NULL	58	7	58	2020-08-20	CULL	NULL	NULL	2020-08-20	2020-08-20	NULL	NULL	SOLD	NULL
2018-04-03	HF	2y2m	810	26	2020-06-21	2020-08-20	1576.46	0.0315204	0.0448269	79.0379	1576.46	0.0315204	0.0448269	79.0379	60	0	NULL	NULL	NULL	NULL	60	30	8	NULL	0	810	NULL	NULL	NULL	NULL	NULL	60	0	NULL	NULL	NULL	60	7	60	2020-08-20	CULL	NULL	NULL	2020-08-20	2020-08-20	NULL	NULL	SOLD	NULL
2020-09-27	HF	-118d	-118	-3	2020-06-01	2020-08-20	2213.79	0.0325741	0.0299606	783.915	2213.79	0.0325741	0.0299606	783.915	80	0	NULL	NULL	NULL	NULL	80	NULL	8	NULL	0	-118	NULL	NULL	NULL	NULL	NULL	80	0	NULL	NULL	NULL	80	7	80	2020-08-20	CULL	NULL	NULL	2020-08-20	2020-08-20	118	NULL	SOLD	NULL
2018-02-23	HF	2y3m	825	27	2020-05-28	2020-08-20	1554.18	0.0304247	0.0441686	58.6762	1554.18	0.0304247	0.0441686	58.6762	84	0	NULL	NULL	NULL	NULL	84	NULL	8	NULL	0	825	NULL	NULL	NULL	NULL	NULL	84	0	NULL	NULL	NULL	84	7	84	2020-08-20	CULL	NULL	NULL	2020-08-20	2020-08-20	NULL	NULL	SOLD	NULL
2020-09-27	HF	-128d	-128	-4	2020-05-22	2020-08-20	1656.54	0.0316974	0.0273379	51.7606	1656.54	0.0316974	0.0273379	51.7606	90	0	NULL	NULL	NULL	NULL	90	NULL	8	NULL	0	-128	NULL	NULL	NULL	NULL	NULL	90	0	NULL	NULL	NULL	90	7	90	2020-08-20	CULL	NULL	NULL	2020-08-20	2020-08-20	128	NULL	SOLD	NULL
2018-01-04	HF	2y4m	862	28	2020-05-15	2020-08-20	1893.66	0.0314173	0.0425797	52.3151	1893.66	0.0314173	0.0425797	52.3151	97	0	NULL	NULL	NULL	NULL	97	NULL	8	NULL	0	862	NULL	NULL	NULL	NULL	NULL	97	0	NULL	NULL	NULL	97	7	97	2020-08-20	CULL	NULL	NULL	2020-08-20	2020-08-20	NULL	NULL	SOLD	NULL
2017-02-23	HF	3y1m	1126	37	2020-03-25	2020-08-20	1440.69	0.0311971	0.0467778	91.7949	1440.69	0.0311971	0.0467778	91.7949	148	1	46	46	46	NULL	104	NULL	8	NULL	0	1126	4	NULL	NULL	46	NULL	148	1	46	46	NULL	148	7	148	2020-08-20	CULL	NULL	NULL	2020-08-20	2020-07-07	NULL	2020-05-10	SOLD	NULL
2018-01-12	HF	2y0m	740	24	2020-01-22	2020-08-20	5488.56	0.0356773	0.0392708	34.5257	5488.56	0.0356773	0.0392708	34.5257	211	4	78	78	146	NULL	211	NULL	8	NULL	0	740	36	NULL	NULL	78	NULL	211	4	78	146	NULL	211	7	211	2020-08-20	CULL	NULL	NULL	2020-08-20	2020-08-20	NULL	2020-06-16	SOLD	NULL
2018-07-05	UN	2y1m	768	25	2020-08-11	2020-08-21	238.814	0.0353212	0.039796	NULL	238.814	0.0353212	0.039796	NULL	10	0	NULL	NULL	NULL	NULL	10	NULL	8	NULL	0	768	NULL	NULL	NULL	NULL	NULL	10	0	NULL	NULL	NULL	10	7	10	2020-08-21	CULL	NULL	NULL	2020-08-21	2020-08-21	NULL	NULL	SOLD	NULL
2018-07-24	HF	2y0m	746	25	2020-08-08	2020-08-21	326.126	0.0347085	0.0390674	NULL	326.126	0.0347085	0.0390674	NULL	13	0	NULL	NULL	NULL	NULL	13	NULL	8	NULL	0	746	NULL	NULL	NULL	NULL	NULL	13	0	NULL	NULL	NULL	13	7	13	2020-08-21	CULL	NULL	NULL	2020-08-21	2020-08-21	NULL	NULL	SOLD	NULL
2017-05-12	HF	3y2m	1173	38	2020-07-28	2020-08-21	673.932	0.0333801	0.0375518	NULL	673.932	0.0333801	0.0375518	NULL	24	0	NULL	NULL	NULL	NULL	24	NULL	8	NULL	0	1173	NULL	NULL	NULL	NULL	NULL	24	0	NULL	NULL	NULL	24	7	24	2020-08-21	CULL	NULL	NULL	2020-08-21	2020-08-21	NULL	NULL	SOLD	NULL
2017-08-06	HF	2y10m	1048	34	2020-06-19	2020-08-21	1932.05	0.029972	0.0360367	37.2359	1932.05	0.029972	0.0360367	37.2359	63	0	NULL	NULL	NULL	NULL	63	NULL	7	NULL	0	1048	NULL	NULL	NULL	NULL	NULL	63	0	NULL	NULL	NULL	63	7	63	2020-08-21	DEAD	NULL	NULL	2020-08-21	2020-08-21	NULL	NULL	DIED	NULL
2018-06-30	HF	22m	695	23	2020-05-25	2020-08-21	2428.66	0.0291052	0.0401629	123.509	2428.66	0.0291052	0.0401629	123.509	88	1	66	66	66	NULL	88	NULL	8	NULL	0	695	24	NULL	NULL	66	NULL	88	1	66	66	NULL	88	7	88	2020-08-21	CULL	NULL	NULL	2020-08-21	2020-08-21	NULL	2020-07-30	SOLD	NULL
2018-05-28	HF	22m	684	23	2020-04-11	2020-08-21	289.805	0.0357419	0.0492911	70	289.805	0.0357419	0.0492911	70	132	0	NULL	NULL	NULL	NULL	18	94	8	NULL	0	684	NULL	NULL	NULL	NULL	NULL	132	0	NULL	NULL	NULL	132	7	132	2020-08-21	CULL	NULL	NULL	2020-08-21	2020-04-29	NULL	NULL	SOLD	NULL
2018-03-02	HF	23m	724	23	2020-02-24	2020-08-21	3859.26	0.030285	0.0495706	4520.56	3859.26	0.030285	0.0495706	4520.56	179	3	41	41	82	NULL	179	156	8	NULL	0	724	-1	NULL	NULL	41	NULL	179	3	41	82	NULL	179	7	179	2020-08-21	CULL	NULL	NULL	2020-08-21	2020-08-21	NULL	2020-05-16	SOLD	NULL
2018-02-22	HF	22m	697	23	2020-01-20	2020-08-21	2631.94	0.0309882	0.0368257	32.037	2631.94	0.0309882	0.0368257	32.037	214	1	141	141	141	NULL	100	NULL	8	NULL	0	697	99	NULL	NULL	141	NULL	214	1	141	141	NULL	214	7	214	2020-08-21	CULL	NULL	NULL	2020-08-21	2020-04-29	NULL	2020-06-09	SOLD	NULL
2018-08-16	HF	2y0m	735	24	2020-08-20	2020-08-22	29.0126	0.0380673	0.0536187	NULL	29.0126	0.0380673	0.0536187	NULL	2	0	NULL	NULL	NULL	NULL	2	NULL	8	NULL	0	735	NULL	NULL	NULL	NULL	NULL	2	0	NULL	NULL	NULL	2	7	2	2020-08-22	CULL	NULL	NULL	2020-08-22	2020-08-22	NULL	NULL	SOLD	NULL
2018-09-16	HF	21m	642	21	2020-06-19	2020-08-22	828.128	0.0266772	0.0360549	49.1898	828.128	0.0266772	0.0360549	49.1898	64	1	55	55	55	NULL	64	NULL	8	NULL	0	642	13	NULL	NULL	55	NULL	64	1	55	55	NULL	64	7	64	2020-08-22	CULL	NULL	NULL	2020-08-22	2020-08-22	NULL	2020-08-13	SOLD	NULL
2017-05-22	HF	2y9m	1027	34	2020-03-14	2020-08-22	5135.49	0.0317883	0.0423127	124.377	5135.49	0.0317883	0.0423127	124.377	161	1	105	105	105	NULL	161	NULL	8	NULL	0	1027	63	NULL	NULL	105	NULL	161	1	105	105	NULL	161	7	161	2020-08-22	CULL	NULL	NULL	2020-08-22	2020-08-22	NULL	2020-06-27	SOLD	NULL
2018-07-04	HF	2y1m	767	25	2020-08-09	2020-08-24	336.971	0.0334214	0.043164	NULL	336.971	0.0334214	0.043164	NULL	15	0	NULL	NULL	NULL	NULL	15	NULL	8	NULL	0	767	NULL	NULL	NULL	NULL	NULL	15	0	NULL	NULL	NULL	15	7	15	2020-08-24	CULL	NULL	NULL	2020-08-24	2020-08-24	NULL	NULL	SOLD	NULL
2017-11-02	UN	2y8m	1003	33	2020-08-01	2020-08-24	559.121	0.0325218	0.0424175	NULL	559.121	0.0325218	0.0424175	NULL	23	0	NULL	NULL	NULL	NULL	23	NULL	8	NULL	0	1003	NULL	NULL	NULL	NULL	NULL	23	0	NULL	NULL	NULL	23	7	23	2020-08-24	CULL	NULL	NULL	2020-08-24	2020-08-24	NULL	NULL	SOLD	NULL
2018-02-17	HF	2y5m	893	29	2020-07-29	2020-08-24	771.145	0.0343444	0.027954	65	771.145	0.0343444	0.027954	65	26	0	NULL	NULL	NULL	NULL	26	NULL	8	NULL	0	893	NULL	NULL	NULL	NULL	NULL	26	0	NULL	NULL	NULL	26	7	26	2020-08-24	CULL	NULL	NULL	2020-08-24	2020-08-24	NULL	NULL	SOLD	NULL
2018-07-18	HF	2y0m	740	24	2020-07-27	2020-08-24	415.76	0.0370211	0.0555216	93	415.76	0.0370211	0.0555216	93	28	0	NULL	NULL	NULL	NULL	28	NULL	8	NULL	0	740	NULL	NULL	NULL	NULL	NULL	28	0	NULL	NULL	NULL	28	7	28	2020-08-24	CULL	NULL	NULL	2020-08-24	2020-08-24	NULL	NULL	SOLD	NULL
2018-03-27	MONT	2y3m	837	28	2020-07-11	2020-08-24	814.996	0.0307015	0.0347302	227.405	814.996	0.0307015	0.0347302	227.405	44	0	NULL	NULL	NULL	NULL	44	NULL	8	NULL	0	837	NULL	NULL	NULL	NULL	NULL	44	0	NULL	NULL	NULL	44	7	44	2020-08-24	CULL	NULL	NULL	2020-08-24	2020-08-24	NULL	NULL	SOLD	NULL
2017-10-08	HF	2y6m	942	31	2020-05-07	2020-08-24	1574.79	0.0318431	0.0255699	30.7206	1574.79	0.0318431	0.0255699	30.7206	109	0	NULL	NULL	NULL	NULL	109	NULL	8	NULL	0	942	NULL	NULL	NULL	NULL	NULL	109	0	NULL	NULL	NULL	109	7	109	2020-08-24	CULL	NULL	NULL	2020-08-24	2020-08-24	NULL	NULL	SOLD	NULL
2017-10-04	HF	2y7m	945	31	2020-05-06	2020-08-24	2150.72	0.0347446	0.0515749	31.4158	2150.72	0.0347446	0.0515749	31.4158	110	0	NULL	NULL	NULL	NULL	110	NULL	8	NULL	0	945	NULL	NULL	NULL	NULL	NULL	110	0	NULL	NULL	NULL	110	7	110	2020-08-24	CULL	NULL	NULL	2020-08-24	2020-08-24	NULL	NULL	SOLD	NULL
2017-06-14	HF	2y10m	1038	34	2020-04-17	2020-08-24	1453.56	0.0307193	0.0470361	26.9946	1453.56	0.0307193	0.0470361	26.9946	129	0	NULL	NULL	NULL	NULL	129	NULL	8	NULL	0	1038	NULL	NULL	NULL	NULL	NULL	129	0	NULL	NULL	NULL	129	7	129	2020-08-24	CULL	NULL	NULL	2020-08-24	2020-08-24	NULL	NULL	SOLD	NULL
2017-12-10	HF	2y1m	781	25	2020-01-30	2020-08-24	5328.61	0.0315292	0.0413199	128.801	5328.61	0.0315292	0.0413199	128.801	207	0	NULL	NULL	NULL	NULL	207	NULL	8	NULL	0	781	NULL	NULL	NULL	NULL	NULL	207	0	NULL	NULL	NULL	207	7	207	2020-08-24	CULL	NULL	NULL	2020-08-24	2020-08-24	NULL	NULL	SOLD	NULL
2017-09-18	HF	2y11m	1065	35	2020-08-18	2020-08-25	93.8145	0.0362283	0.0369265	NULL	93.8145	0.0362283	0.0369265	NULL	7	0	NULL	NULL	NULL	NULL	7	NULL	8	NULL	0	1065	NULL	NULL	NULL	NULL	NULL	7	0	NULL	NULL	NULL	7	7	7	2020-08-25	CULL	NULL	NULL	2020-08-25	2020-08-25	NULL	NULL	SOLD	NULL
2020-09-27	HF	-73d	-73	-2	2020-07-16	2020-08-25	1257.29	0.0301092	0.0430341	33	1257.29	0.0301092	0.0430341	33	40	0	NULL	NULL	NULL	NULL	40	NULL	8	NULL	0	-73	NULL	NULL	NULL	NULL	NULL	40	0	NULL	NULL	NULL	40	7	40	2020-08-25	CULL	NULL	NULL	2020-08-25	2020-08-25	73	NULL	SOLD	NULL
2017-10-14	SB	2y6m	940	31	2020-05-11	2020-08-25	3514.93	0.0325239	0.043826	1767.59	3514.93	0.0325239	0.043826	1767.59	106	0	NULL	NULL	NULL	NULL	106	NULL	8	NULL	0	940	NULL	NULL	NULL	NULL	NULL	106	0	NULL	NULL	NULL	106	7	106	2020-08-25	CULL	NULL	NULL	2020-08-25	2020-08-25	NULL	NULL	SOLD	NULL
2018-02-21	HF	2y1m	775	26	2020-04-06	2020-08-25	2315.39	0.0308678	0.0393944	69.5208	2315.39	0.0308678	0.0393944	69.5208	141	0	NULL	NULL	NULL	NULL	102	1	8	NULL	0	775	NULL	NULL	NULL	NULL	NULL	141	0	NULL	NULL	NULL	141	7	141	2020-08-25	CULL	NULL	NULL	2020-08-25	2020-07-17	NULL	NULL	SOLD	NULL
2018-06-16	HF	20m	623	20	2020-02-29	2020-08-25	4900.8	0.033478	0.0364704	22.5869	4900.8	0.033478	0.0364704	22.5869	178	1	68	68	68	68	178	NULL	8	2020-06-18	0	623	26	26	NULL	68	68	178	1	68	68	68	178	7	178	2020-08-25	CULL	NULL	NULL	2020-08-25	2020-08-25	NULL	2020-05-07	SOLD	NULL
2018-02-21	HF	23m	724	24	2020-02-15	2020-08-25	3602.83	0.0335799	0.0394393	1664.77	3602.83	0.0335799	0.0394393	1664.77	192	2	68	68	110	110	192	NULL	8	2020-07-16	0	724	26	68	NULL	68	110	192	2	68	110	110	192	7	192	2020-08-25	CULL	NULL	NULL	2020-08-25	2020-08-25	NULL	2020-06-04	SOLD	NULL
2017-11-27	UN	2y4m	857	29	2020-04-02	2020-08-26	4318.29	0.0322533	0.039607	84.2774	4318.29	0.0322533	0.039607	84.2774	146	1	39	39	39	NULL	146	63	8	NULL	0	857	-3	NULL	NULL	39	NULL	146	1	39	39	NULL	146	7	146	2020-08-26	CULL	NULL	NULL	2020-08-26	2020-08-26	NULL	2020-05-11	SOLD	NULL
2018-01-16	HF	2y1m	775	26	2020-03-01	2020-08-26	6388.54	0.0329168	0.0474503	72.2666	6388.54	0.0329168	0.0474503	72.2666	178	3	55	55	127	NULL	178	NULL	8	NULL	0	775	13	NULL	NULL	55	NULL	178	3	55	127	NULL	178	7	178	2020-08-26	CULL	NULL	NULL	2020-08-26	2020-08-26	NULL	2020-07-06	SOLD	NULL
2018-07-24	HF	2y1m	762	25	2020-08-24	2020-08-27	55.2819	0.0375374	0.0492621	NULL	55.2819	0.0375374	0.0492621	NULL	3	0	NULL	NULL	NULL	NULL	3	NULL	8	NULL	0	762	NULL	NULL	NULL	NULL	NULL	3	0	NULL	NULL	NULL	3	7	3	2020-08-27	CULL	NULL	NULL	2020-08-27	2020-08-27	NULL	NULL	SOLD	NULL
2018-08-30	HF	23m	702	24	2020-08-01	2020-08-27	754.333	0.0301831	0.0430377	19	754.333	0.0301831	0.0430377	19	26	0	NULL	NULL	NULL	NULL	26	NULL	8	NULL	0	702	NULL	NULL	NULL	NULL	NULL	26	0	NULL	NULL	NULL	26	7	26	2020-08-27	CULL	NULL	NULL	2020-08-27	2020-08-27	NULL	NULL	SOLD	NULL
2018-08-24	HF	23m	706	23	2020-07-30	2020-08-27	755.461	0.0311253	0.0382534	118	755.461	0.0311253	0.0382534	118	28	0	NULL	NULL	NULL	NULL	28	NULL	8	NULL	0	706	NULL	NULL	NULL	NULL	NULL	28	0	NULL	NULL	NULL	28	7	28	2020-08-27	CULL	NULL	NULL	2020-08-27	2020-08-27	NULL	NULL	SOLD	NULL
2018-04-24	HF	2y2m	803	27	2020-07-05	2020-08-27	470.815	0.040261	0.0380331	9999	470.815	0.040261	0.0380331	9999	53	0	NULL	NULL	NULL	NULL	53	NULL	8	NULL	0	803	NULL	NULL	NULL	NULL	NULL	53	0	NULL	NULL	NULL	53	7	53	2020-08-27	CULL	NULL	NULL	2020-08-27	2020-08-27	NULL	NULL	SOLD	NULL
2017-10-20	HF	2y5m	906	30	2020-04-13	2020-08-27	1676.17	0.0327295	0.0525895	2051.57	1676.17	0.0327295	0.0525895	2051.57	136	0	NULL	NULL	NULL	NULL	136	NULL	8	NULL	0	906	NULL	NULL	NULL	NULL	NULL	136	0	NULL	NULL	NULL	136	7	136	2020-08-27	CULL	NULL	NULL	2020-08-27	2020-08-27	NULL	NULL	SOLD	NULL
2017-09-20	HF	2y6m	925	31	2020-04-02	2020-08-27	2430.65	0.029419	0.0414611	266.347	2430.65	0.029419	0.0414611	266.347	147	2	34	34	104	NULL	147	NULL	8	NULL	0	925	-8	NULL	NULL	34	NULL	147	2	34	104	NULL	147	7	147	2020-08-27	CULL	NULL	NULL	2020-08-27	2020-08-27	NULL	2020-07-15	SOLD	NULL
2017-11-26	HF	2y1m	782	26	2020-01-17	2020-08-27	5899.59	0.0282867	0.0379969	24.7685	5899.59	0.0282867	0.0379969	24.7685	223	2	25	25	47	NULL	223	NULL	8	NULL	0	782	-17	NULL	NULL	25	NULL	223	2	25	47	NULL	223	7	223	2020-08-27	CULL	NULL	NULL	2020-08-27	2020-08-27	NULL	2020-03-04	SOLD	NULL
2018-06-05	AY	2y2m	801	26	2020-08-14	2020-08-28	262.322	0.034969	0.0437835	522	262.322	0.034969	0.0437835	522	14	0	NULL	NULL	NULL	NULL	14	NULL	8	NULL	0	801	NULL	NULL	NULL	NULL	NULL	14	0	NULL	NULL	NULL	14	7	14	2020-08-28	CULL	NULL	NULL	2020-08-28	2020-08-28	NULL	NULL	SOLD	NULL
2018-03-12	HF	2y5m	898	29	2020-08-26	2020-08-29	70.0636	0.033072	0.047045	NULL	70.0636	0.033072	0.047045	NULL	3	0	NULL	NULL	NULL	NULL	3	NULL	8	NULL	0	898	NULL	NULL	NULL	NULL	NULL	3	0	NULL	NULL	NULL	3	7	3	2020-08-29	CULL	NULL	NULL	2020-08-29	2020-08-29	NULL	NULL	SOLD	NULL
2018-06-21	HF	23m	723	24	2020-06-13	2020-08-29	2512.5	0.0266881	0.0354645	47.5768	2512.5	0.0266881	0.0354645	47.5768	77	1	75	75	75	NULL	77	NULL	8	NULL	0	723	33	NULL	NULL	75	NULL	77	1	75	75	NULL	77	7	77	2020-08-29	CULL	NULL	NULL	2020-08-29	2020-08-29	NULL	2020-08-27	SOLD	NULL
2018-06-14	HF	2y1m	778	25	2020-07-31	2020-08-31	547.75	0.0285606	0.0512878	162	547.75	0.0285606	0.0512878	162	31	0	NULL	NULL	NULL	NULL	31	NULL	8	NULL	0	778	NULL	NULL	NULL	NULL	NULL	31	0	NULL	NULL	NULL	31	7	31	2020-08-31	CULL	NULL	NULL	2020-08-31	2020-08-31	NULL	NULL	SOLD	NULL
2020-09-27	HF	-59d	-59	-2	2020-07-30	2020-08-31	764.664	0.027558	0.0385101	20	764.664	0.027558	0.0385101	20	32	0	NULL	NULL	NULL	NULL	32	NULL	8	NULL	0	-59	NULL	NULL	NULL	NULL	NULL	32	0	NULL	NULL	NULL	32	7	32	2020-08-31	CULL	NULL	NULL	2020-08-31	2020-08-31	59	NULL	SOLD	NULL
2018-07-16	HF	2y0m	737	24	2020-07-22	2020-08-31	1000.12	0.0304932	0.0400353	NULL	1000.12	0.0304932	0.0400353	NULL	40	0	NULL	NULL	NULL	NULL	40	NULL	8	NULL	0	737	NULL	NULL	NULL	NULL	NULL	40	0	NULL	NULL	NULL	40	7	40	2020-08-31	CULL	NULL	NULL	2020-08-31	2020-08-31	NULL	NULL	SOLD	NULL
2018-04-28	DEV	2y1m	786	26	2020-06-22	2020-08-31	1203.25	0.0337472	0.040662	47.8952	1203.25	0.0337472	0.040662	47.8952	70	0	NULL	NULL	NULL	NULL	70	NULL	8	NULL	0	786	NULL	NULL	NULL	NULL	NULL	70	0	NULL	NULL	NULL	70	7	70	2020-08-31	CULL	NULL	NULL	2020-08-31	2020-08-31	NULL	NULL	SOLD	NULL
2018-12-09	HF	20m	632	21	2020-09-01	2020-09-01	NULL	NULL	NULL	NULL	0	NULL	NULL	0	0	0	NULL	NULL	NULL	NULL	0	NULL	8	NULL	0	632	NULL	NULL	NULL	NULL	NULL	0	0	NULL	NULL	NULL	0	7	0	2020-09-01	CALV	NULL	NULL	2020-09-01	2020-09-01	NULL	NULL	SOLD	NULL
2017-02-15	HF	3y6m	1286	42	2020-08-24	2020-09-01	184.26	0.0370926	0.0487786	121	184.26	0.0370926	0.0487786	121	8	0	NULL	NULL	NULL	NULL	8	NULL	8	NULL	0	1286	NULL	NULL	NULL	NULL	NULL	8	0	NULL	NULL	NULL	8	7	8	2020-09-01	CULL	NULL	NULL	2020-09-01	2020-09-01	NULL	NULL	SOLD	NULL
2018-06-23	HF	2y1m	789	26	2020-08-20	2020-09-01	245.929	0.0347707	0.0370494	NULL	245.929	0.0347707	0.0370494	NULL	12	0	NULL	NULL	NULL	NULL	12	NULL	8	NULL	0	789	NULL	NULL	NULL	NULL	NULL	12	0	NULL	NULL	NULL	12	7	12	2020-09-01	CULL	NULL	NULL	2020-09-01	2020-09-01	NULL	NULL	SOLD	NULL
2017-11-25	HF	2y8m	995	33	2020-08-16	2020-09-01	357.651	0.0354866	0.0339174	27	357.651	0.0354866	0.0339174	27	16	0	NULL	NULL	NULL	NULL	16	NULL	8	NULL	0	995	NULL	NULL	NULL	NULL	NULL	16	0	NULL	NULL	NULL	16	7	16	2020-09-01	CULL	NULL	NULL	2020-09-01	2020-09-01	NULL	NULL	SOLD	NULL
2018-05-08	HF	2y3m	829	27	2020-08-14	2020-09-01	500.345	0.030353	0.03661	18	500.345	0.030353	0.03661	18	18	0	NULL	NULL	NULL	NULL	18	NULL	8	NULL	0	829	NULL	NULL	NULL	NULL	NULL	18	0	NULL	NULL	NULL	18	7	18	2020-09-01	CULL	NULL	NULL	2020-09-01	2020-09-01	NULL	NULL	SOLD	NULL
2017-12-04	HF	2y7m	962	31	2020-07-23	2020-09-01	1331.9	0.0314542	0.0321023	37.5931	1331.9	0.0314542	0.0321023	37.5931	40	0	NULL	NULL	NULL	NULL	40	NULL	8	NULL	0	962	NULL	NULL	NULL	NULL	NULL	40	0	NULL	NULL	NULL	40	7	40	2020-09-01	CULL	NULL	NULL	2020-09-01	2020-09-01	NULL	NULL	SOLD	NULL
2018-06-14	HF	2y0m	742	24	2020-06-25	2020-09-01	2019.78	0.0303071	0.046449	33	2019.78	0.0303071	0.046449	33	68	1	49	49	49	NULL	68	NULL	8	NULL	0	742	7	NULL	NULL	49	NULL	68	1	49	49	NULL	68	7	68	2020-09-01	CULL	NULL	NULL	2020-09-01	2020-09-01	NULL	2020-08-13	SOLD	NULL
2018-03-07	HF	2y2m	803	26	2020-05-18	2020-09-01	2789.47	0.0288489	0.0361602	58.3232	2789.47	0.0288489	0.0361602	58.3232	106	1	77	77	77	NULL	106	NULL	8	NULL	0	803	35	NULL	NULL	77	NULL	106	1	77	77	NULL	106	7	106	2020-09-01	CULL	NULL	NULL	2020-09-01	2020-09-01	NULL	2020-08-03	SOLD	NULL
2018-01-10	HF	2y2m	813	27	2020-04-02	2020-09-01	3177.64	0.0302968	0.0372709	52.8388	3177.64	0.0302968	0.0372709	52.8388	152	0	NULL	NULL	NULL	NULL	152	NULL	8	NULL	0	813	NULL	NULL	NULL	NULL	NULL	152	0	NULL	NULL	NULL	152	7	152	2020-09-01	CULL	NULL	NULL	2020-09-01	2020-09-01	NULL	NULL	SOLD	NULL
2016-02-09	HF	4y0m	1467	48	2020-02-15	2020-09-01	6314.64	0.0296484	0.0330819	45	6314.64	0.0296484	0.0330819	45	199	2	50	50	100	100	199	NULL	8	2020-07-06	0	1467	8	58	NULL	50	100	199	2	50	100	100	199	7	199	2020-09-01	CULL	NULL	NULL	2020-09-01	2020-09-01	NULL	2020-05-25	SOLD	NULL
2018-01-26	HF	23m	724	24	2020-01-20	2020-09-01	7750	0.0311058	0.0378325	368.614	7750	0.0311058	0.0378325	368.614	225	1	53	53	53	53	225	NULL	8	2020-04-24	0	724	11	11	NULL	53	53	225	1	53	53	53	225	7	225	2020-09-01	CULL	NULL	NULL	2020-09-01	2020-09-01	NULL	2020-03-13	SOLD	NULL
2018-08-14	HF	2y0m	749	25	2020-09-01	2020-09-02	16.9968	0.0363438	0.0454024	NULL	16.9968	0.0363438	0.0454024	NULL	1	0	NULL	NULL	NULL	NULL	1	NULL	7	NULL	0	749	NULL	NULL	NULL	NULL	NULL	1	0	NULL	NULL	NULL	1	7	1	2020-09-02	DEAD	NULL	NULL	2020-09-02	2020-09-02	NULL	NULL	DIED	NULL
2018-08-10	HF	2y0m	732	24	2020-08-11	2020-09-02	380.75	0.0319188	0.0390523	NULL	380.75	0.0319188	0.0390523	NULL	22	0	NULL	NULL	NULL	NULL	22	NULL	8	NULL	0	732	NULL	NULL	NULL	NULL	NULL	22	0	NULL	NULL	NULL	22	7	22	2020-09-02	CULL	NULL	NULL	2020-09-02	2020-09-02	NULL	NULL	SOLD	NULL
2017-10-15	HF	2y9m	1026	34	2020-08-06	2020-09-02	598.856	0.0336719	0.044072	NULL	598.856	0.0336719	0.044072	NULL	27	0	NULL	NULL	NULL	NULL	27	NULL	8	NULL	0	1026	NULL	NULL	NULL	NULL	NULL	27	0	NULL	NULL	NULL	27	7	27	2020-09-02	CULL	NULL	NULL	2020-09-02	2020-09-02	NULL	NULL	SOLD	NULL
2018-07-15	HF	23m	722	24	2020-07-06	2020-09-02	1587.68	0.031638	0.0354216	25.6874	1587.68	0.031638	0.0354216	25.6874	58	0	NULL	NULL	NULL	NULL	58	NULL	8	NULL	0	722	NULL	NULL	NULL	NULL	NULL	58	0	NULL	NULL	NULL	58	7	58	2020-09-02	CULL	NULL	NULL	2020-09-02	2020-09-02	NULL	NULL	SOLD	NULL
2018-07-01	HF	2y0m	736	24	2020-07-06	2020-09-02	893.526	0.0324266	0.0447606	347	893.526	0.0324266	0.0447606	347	58	0	NULL	NULL	NULL	NULL	58	NULL	8	NULL	0	736	NULL	NULL	NULL	NULL	NULL	58	0	NULL	NULL	NULL	58	7	58	2020-09-02	CULL	NULL	NULL	2020-09-02	2020-09-02	NULL	NULL	SOLD	NULL
2018-08-20	HF	22m	683	23	2020-07-03	2020-09-02	1074.71	0.0252354	0.040073	57.1506	1074.71	0.0252354	0.040073	57.1506	61	1	48	48	48	NULL	61	NULL	8	NULL	0	683	6	NULL	NULL	48	NULL	61	1	48	48	NULL	61	7	61	2020-09-02	CULL	NULL	NULL	2020-09-02	2020-09-02	NULL	2020-08-20	SOLD	NULL
2018-08-02	HF	22m	697	22	2020-06-29	2020-09-02	2126.43	0.0323031	0.0300565	13.5325	2126.43	0.0323031	0.0300565	13.5325	65	0	NULL	NULL	NULL	NULL	65	NULL	8	NULL	0	697	NULL	NULL	NULL	NULL	NULL	65	0	NULL	NULL	NULL	65	7	65	2020-09-02	CULL	NULL	NULL	2020-09-02	2020-09-02	NULL	NULL	SOLD	NULL
2017-09-19	HF	2y6m	925	31	2020-04-01	2020-09-02	5332.56	0.0309091	0.0362987	54.9524	5332.56	0.0309091	0.0362987	54.9524	154	1	73	73	73	73	154	NULL	8	2020-07-25	0	925	31	31	NULL	73	73	154	1	73	73	73	154	7	154	2020-09-02	CULL	NULL	NULL	2020-09-02	2020-09-02	NULL	2020-06-13	SOLD	NULL
2018-02-17	HF	2y5m	893	29	2020-07-29	2020-09-03	840.22	0.0361646	0.0402747	82	840.22	0.0361646	0.0402747	82	36	0	NULL	NULL	NULL	NULL	36	NULL	8	NULL	0	893	NULL	NULL	NULL	NULL	NULL	36	0	NULL	NULL	NULL	36	7	36	2020-09-03	CULL	NULL	NULL	2020-09-03	2020-09-03	NULL	NULL	SOLD	NULL
2018-06-21	HF	22m	684	23	2020-05-05	2020-09-03	1704.7	0.0333922	0.0274328	102.205	1704.7	0.0333922	0.0274328	102.205	121	1	76	76	76	76	121	NULL	8	2020-08-31	0	684	34	34	NULL	76	76	121	1	76	76	76	121	7	121	2020-09-03	CULL	NULL	NULL	2020-09-03	2020-09-03	NULL	2020-07-20	SOLD	NULL
2018-05-07	HF	23m	716	23	2020-04-22	2020-09-03	5584.88	0.029178	0.0333426	77.2642	5584.88	0.029178	0.0333426	77.2642	134	1	60	60	60	60	134	NULL	8	2020-08-02	0	716	18	18	NULL	60	60	134	1	60	60	60	134	7	134	2020-09-03	CULL	NULL	NULL	2020-09-03	2020-09-03	NULL	2020-06-21	SOLD	NULL
2018-08-12	HF	2y0m	751	25	2020-09-01	2020-09-04	54.535	0.0352388	0.0378437	NULL	54.535	0.0352388	0.0378437	NULL	3	0	NULL	NULL	NULL	NULL	3	NULL	8	NULL	0	751	NULL	NULL	NULL	NULL	NULL	3	0	NULL	NULL	NULL	3	7	3	2020-09-04	CULL	NULL	NULL	2020-09-04	2020-09-04	NULL	NULL	SOLD	NULL
2018-04-21	HF	23m	728	24	2020-04-18	2020-09-04	2769.37	0.0334067	0.0522021	3728.95	2769.37	0.0334067	0.0522021	3728.95	139	3	61	61	104	NULL	139	NULL	8	NULL	0	728	19	NULL	NULL	61	NULL	139	3	61	104	NULL	139	7	139	2020-09-04	CULL	NULL	NULL	2020-09-04	2020-09-04	NULL	2020-07-31	SOLD	NULL
2018-02-20	HF	2y1m	786	26	2020-04-16	2020-09-04	4642.22	0.0341965	0.0472419	324.956	4642.22	0.0341965	0.0472419	324.956	141	0	NULL	NULL	NULL	NULL	141	NULL	8	NULL	0	786	NULL	NULL	NULL	NULL	NULL	141	0	NULL	NULL	NULL	141	7	141	2020-09-04	CULL	NULL	NULL	2020-09-04	2020-09-04	NULL	NULL	SOLD	NULL
2017-12-05	HF	2y9m	1005	33	2020-09-05	2020-09-07	43.3566	0.0378957	0.0523961	NULL	43.3566	0.0378957	0.0523961	NULL	2	0	NULL	NULL	NULL	NULL	2	NULL	7	NULL	0	1005	NULL	NULL	NULL	NULL	NULL	2	0	NULL	NULL	NULL	2	7	2	2020-09-07	DEAD	NULL	NULL	2020-09-07	2020-09-07	NULL	NULL	DIED	NULL
2018-05-26	UN	2y0m	754	25	2020-06-18	2020-09-07	2364.12	0.0315315	0.0475991	74.3068	2364.12	0.0315315	0.0475991	74.3068	81	0	NULL	NULL	NULL	NULL	81	NULL	8	NULL	0	754	NULL	NULL	NULL	NULL	NULL	81	0	NULL	NULL	NULL	81	7	81	2020-09-07	CULL	NULL	NULL	2020-09-07	2020-09-07	NULL	NULL	SOLD	NULL
2017-07-22	HF	2y8m	982	32	2020-03-30	2020-09-07	3398.72	0.0343986	0.0389491	49.4155	3398.72	0.0343986	0.0389491	49.4155	161	0	NULL	NULL	NULL	NULL	161	NULL	8	NULL	0	982	NULL	NULL	NULL	NULL	NULL	161	0	NULL	NULL	NULL	161	7	161	2020-09-07	CULL	NULL	NULL	2020-09-07	2020-09-07	NULL	NULL	SOLD	NULL
2018-04-14	HF	23m	716	23	2020-03-30	2020-09-07	3969.7	0.0283359	0.0361662	125.061	3969.7	0.0283359	0.0361662	125.061	161	1	43	43	43	NULL	161	157	8	NULL	0	716	1	NULL	NULL	43	NULL	161	1	43	43	NULL	161	7	161	2020-09-07	CULL	NULL	NULL	2020-09-07	2020-09-07	NULL	2020-05-12	SOLD	NULL
2017-09-13	HF	2y6m	921	30	2020-03-22	2020-09-07	3338.06	0.0326163	0.0436869	33.5594	3338.06	0.0326163	0.0436869	33.5594	169	0	NULL	NULL	NULL	NULL	169	NULL	8	NULL	0	921	NULL	NULL	NULL	NULL	NULL	169	0	NULL	NULL	NULL	169	7	169	2020-09-07	CULL	NULL	NULL	2020-09-07	2020-09-07	NULL	NULL	SOLD	NULL
2017-12-27	HF	2y2m	807	27	2020-03-13	2020-09-07	4369.88	0.0302509	0.0453096	70.1909	4369.88	0.0302509	0.0453096	70.1909	178	2	102	102	128	NULL	178	NULL	8	NULL	0	807	60	NULL	NULL	102	NULL	178	2	102	128	NULL	178	7	178	2020-09-07	CULL	NULL	NULL	2020-09-07	2020-09-07	NULL	2020-07-19	SOLD	NULL
2016-08-19	HF	3y5m	1256	41	2020-01-27	2020-09-07	5494.41	0.0312469	0.0364751	28	5494.41	0.0312469	0.0364751	28	224	1	65	65	65	65	224	NULL	8	2020-05-13	0	1256	23	23	NULL	65	65	224	1	65	65	65	224	7	224	2020-09-07	CULL	NULL	NULL	2020-09-07	2020-09-07	NULL	2020-04-01	SOLD	NULL
2017-05-06	HF	2y8m	988	32	2020-01-19	2020-09-07	6931.25	0.0342638	0.0355579	24.4955	6931.25	0.0342638	0.0355579	24.4955	232	4	69	69	198	NULL	232	NULL	8	NULL	0	988	27	NULL	NULL	69	NULL	232	4	69	198	NULL	232	7	232	2020-09-07	CULL	NULL	NULL	2020-09-07	2020-09-07	NULL	2020-08-04	SOLD	NULL
2017-10-08	HF	2y10m	1041	34	2020-08-14	2020-09-08	793.192	0.031555	0.039616	736	793.192	0.031555	0.039616	736	25	0	NULL	NULL	NULL	NULL	25	NULL	8	NULL	0	1041	NULL	NULL	NULL	NULL	NULL	25	0	NULL	NULL	NULL	25	7	25	2020-09-08	CULL	NULL	NULL	2020-09-08	2020-09-08	NULL	NULL	SOLD	NULL
2017-04-23	HF	3y3m	1188	39	2020-07-24	2020-09-08	84.7816	0.0359398	0.0526986	NULL	84.7816	0.0359398	0.0526986	NULL	46	0	NULL	NULL	NULL	NULL	5	5	8	NULL	0	1188	NULL	NULL	NULL	NULL	NULL	46	0	NULL	NULL	NULL	46	7	46	2020-09-08	CULL	NULL	NULL	2020-09-08	2020-07-29	NULL	NULL	SOLD	NULL
2017-04-21	HF	3y1m	1137	38	2020-06-01	2020-09-08	2292.47	0.0276193	0.0358814	39.5853	2292.47	0.0276193	0.0358814	39.5853	99	0	NULL	NULL	NULL	NULL	99	NULL	8	NULL	0	1137	NULL	NULL	NULL	NULL	NULL	99	0	NULL	NULL	NULL	99	7	99	2020-09-08	CULL	NULL	NULL	2020-09-08	2020-09-08	NULL	NULL	SOLD	NULL
2018-03-30	HF	2y1m	765	26	2020-05-03	2020-09-08	1910.6	0.0336359	0.0353124	894.535	1910.6	0.0336359	0.0353124	894.535	128	0	NULL	NULL	NULL	NULL	128	NULL	8	NULL	0	765	NULL	NULL	NULL	NULL	NULL	128	0	NULL	NULL	NULL	128	7	128	2020-09-08	CULL	NULL	NULL	2020-09-08	2020-09-08	NULL	NULL	SOLD	NULL
2017-11-21	HF	2y3m	846	28	2020-03-16	2020-09-08	5592.18	0.0304525	0.0478204	69.308	5592.18	0.0304525	0.0478204	69.308	176	1	42	42	42	42	176	NULL	8	2020-06-08	0	846	0	0	NULL	42	42	176	1	42	42	42	176	7	176	2020-09-08	CULL	NULL	NULL	2020-09-08	2020-09-08	NULL	2020-04-27	SOLD	NULL
2017-01-18	HF	3y1m	1128	37	2020-02-20	2020-09-08	1628.06	0.0320788	0.041273	33.0817	1628.06	0.0320788	0.041273	33.0817	201	1	54	54	54	NULL	201	NULL	8	NULL	0	1128	12	NULL	NULL	54	NULL	201	1	54	54	NULL	201	7	201	2020-09-08	CULL	NULL	NULL	2020-09-08	2020-09-08	NULL	2020-04-14	SOLD	NULL
2017-07-20	HF	2y6m	919	30	2020-01-25	2020-09-08	6670.35	0.0305692	0.032183	258.993	6670.35	0.0305692	0.032183	258.993	227	0	NULL	NULL	NULL	NULL	227	NULL	8	NULL	0	919	NULL	NULL	NULL	NULL	NULL	227	0	NULL	NULL	NULL	227	7	227	2020-09-08	CULL	NULL	NULL	2020-09-08	2020-09-08	NULL	NULL	SOLD	NULL
2018-09-02	HF	2y0m	731	24	2020-09-02	2020-09-09	113.228	0.0380312	0.0395624	NULL	113.228	0.0380312	0.0395624	NULL	7	0	NULL	NULL	NULL	NULL	7	NULL	8	NULL	0	731	NULL	NULL	NULL	NULL	NULL	7	0	NULL	NULL	NULL	7	7	7	2020-09-09	CULL	NULL	NULL	2020-09-09	2020-09-09	NULL	NULL	SOLD	NULL
2017-12-15	HF	2y8m	977	32	2020-08-18	2020-09-09	577.343	0.0339257	0.0336998	21	577.343	0.0339257	0.0336998	21	22	0	NULL	NULL	NULL	NULL	22	NULL	8	NULL	0	977	NULL	NULL	NULL	NULL	NULL	22	0	NULL	NULL	NULL	22	7	22	2020-09-09	CULL	NULL	NULL	2020-09-09	2020-09-09	NULL	NULL	SOLD	NULL
2018-05-04	HF	2y3m	837	27	2020-08-18	2020-09-09	651.679	0.0360766	0.0332114	16	651.679	0.0360766	0.0332114	16	22	0	NULL	NULL	NULL	NULL	22	NULL	8	NULL	0	837	NULL	NULL	NULL	NULL	NULL	22	0	NULL	NULL	NULL	22	7	22	2020-09-09	CULL	NULL	NULL	2020-09-09	2020-09-09	NULL	NULL	SOLD	NULL
2017-09-28	HF	2y10m	1050	35	2020-08-13	2020-09-09	819.558	0.0338157	0.0264323	18	819.558	0.0338157	0.0264323	18	27	0	NULL	NULL	NULL	NULL	27	NULL	8	NULL	0	1050	NULL	NULL	NULL	NULL	NULL	27	0	NULL	NULL	NULL	27	7	27	2020-09-09	CULL	NULL	NULL	2020-09-09	2020-09-09	NULL	NULL	SOLD	NULL
2018-03-06	HF	2y5m	888	29	2020-08-10	2020-09-09	927.9	0.0322715	0.0317416	37	927.9	0.0322715	0.0317416	37	30	0	NULL	NULL	NULL	NULL	30	NULL	8	NULL	0	888	NULL	NULL	NULL	NULL	NULL	30	0	NULL	NULL	NULL	30	7	30	2020-09-09	CULL	NULL	NULL	2020-09-09	2020-09-09	NULL	NULL	SOLD	NULL
2017-12-13	HF	2y4m	869	28	2020-04-30	2020-09-09	2634.76	0.0298972	0.0352214	19.1484	2634.76	0.0298972	0.0352214	19.1484	132	1	83	83	83	NULL	132	NULL	8	NULL	0	869	41	NULL	NULL	83	NULL	132	1	83	83	NULL	132	7	132	2020-09-09	CULL	NULL	NULL	2020-09-09	2020-09-09	NULL	2020-07-22	SOLD	NULL
2018-02-28	HF	2y1m	778	26	2020-04-16	2020-09-09	2913.48	0.0324014	0.0446006	62.3272	2913.48	0.0324014	0.0446006	62.3272	146	1	40	40	40	NULL	146	NULL	8	NULL	0	778	-2	NULL	NULL	40	NULL	146	1	40	40	NULL	146	7	146	2020-09-09	CULL	NULL	NULL	2020-09-09	2020-09-09	NULL	2020-05-26	SOLD	NULL
2017-12-10	HF	2y3m	840	27	2020-03-29	2020-09-09	3447.19	0.0329411	0.0423384	35.0754	3447.19	0.0329411	0.0423384	35.0754	164	2	87	87	141	NULL	164	NULL	8	NULL	0	840	45	NULL	NULL	87	NULL	164	2	87	141	NULL	164	7	164	2020-09-09	CULL	NULL	NULL	2020-09-09	2020-09-09	NULL	2020-08-17	SOLD	NULL
2018-02-13	HF	2y0m	734	24	2020-02-17	2020-09-09	5230.58	0.0314524	0.035349	603.047	5230.58	0.0314524	0.035349	603.047	205	0	NULL	NULL	NULL	NULL	205	186	8	NULL	0	734	NULL	NULL	NULL	NULL	NULL	205	0	NULL	NULL	NULL	205	7	205	2020-09-09	CULL	NULL	NULL	2020-09-09	2020-09-09	NULL	NULL	SOLD	NULL
2017-05-29	HF	3y3m	1200	40	2020-09-10	2020-09-10	9410.5	0.032093	0.0397775	NULL	10918.5	0.0326564	0.0399739	NULL	0	0	NULL	NULL	NULL	NULL	0	NULL	8	NULL	0	1200	NULL	NULL	NULL	NULL	NULL	0	0	NULL	NULL	NULL	0	7	0	2020-09-10	CALV	NULL	NULL	2020-09-10	2020-09-10	NULL	NULL	SOLD	NULL
2017-08-23	HF	3y0m	1108	37	2020-09-04	2020-09-10	103.05	0.0355697	0.037448	NULL	103.05	0.0355697	0.037448	NULL	6	0	NULL	NULL	NULL	NULL	6	NULL	8	NULL	0	1108	NULL	NULL	NULL	NULL	NULL	6	0	NULL	NULL	NULL	6	7	6	2020-09-10	CULL	NULL	NULL	2020-09-10	2020-09-10	NULL	NULL	SOLD	NULL
2018-03-07	HF	2y2m	815	26	2020-05-30	2020-09-10	3581.13	0.0335116	0.029008	1859.69	3581.13	0.0335116	0.029008	1859.69	103	1	49	49	49	NULL	103	NULL	8	NULL	0	815	7	NULL	NULL	49	NULL	103	1	49	49	NULL	103	7	103	2020-09-10	CULL	NULL	NULL	2020-09-10	2020-09-10	NULL	2020-07-18	SOLD	NULL
2017-10-05	HF	2y6m	940	31	2020-05-02	2020-09-10	3136.74	0.0366408	0.047456	235.867	3136.74	0.0366408	0.047456	235.867	131	0	NULL	NULL	NULL	NULL	131	NULL	8	NULL	0	940	NULL	NULL	NULL	NULL	NULL	131	0	NULL	NULL	NULL	131	7	131	2020-09-10	CULL	NULL	NULL	2020-09-10	2020-09-10	NULL	NULL	SOLD	NULL
2018-06-18	HER	22m	674	22	2020-04-22	2020-09-10	2375.35	0.0337466	0.0387165	749.701	2375.35	0.0337466	0.0387165	749.701	141	0	NULL	NULL	NULL	NULL	141	NULL	8	NULL	0	674	NULL	NULL	NULL	NULL	NULL	141	0	NULL	NULL	NULL	141	7	141	2020-09-10	CULL	NULL	NULL	2020-09-10	2020-09-10	NULL	NULL	SOLD	NULL
2018-03-26	HF	23m	722	24	2020-03-17	2020-09-10	3225	0.0348806	0.0396151	105.598	3225	0.0348806	0.0396151	105.598	177	1	54	54	54	NULL	177	55	8	NULL	0	722	12	NULL	NULL	54	NULL	177	1	54	54	NULL	177	7	177	2020-09-10	CULL	NULL	NULL	2020-09-10	2020-09-10	NULL	2020-05-10	SOLD	NULL
2017-11-06	HF	2y2m	805	26	2020-01-20	2020-09-10	4030.11	0.0316042	0.0414512	37.7388	4030.11	0.0316042	0.0414512	37.7388	234	0	NULL	NULL	NULL	NULL	234	203	8	NULL	0	805	NULL	NULL	NULL	NULL	NULL	234	0	NULL	NULL	NULL	234	7	234	2020-09-10	CULL	NULL	NULL	2020-09-10	2020-09-10	NULL	NULL	SOLD	NULL
2018-06-30	HF	2y1m	766	26	2020-08-04	2020-09-11	327.592	0.0321343	0.0438382	994	327.592	0.0321343	0.0438382	994	38	0	NULL	NULL	NULL	NULL	38	NULL	8	NULL	0	766	NULL	NULL	NULL	NULL	NULL	38	0	NULL	NULL	NULL	38	7	38	2020-09-11	CULL	NULL	NULL	2020-09-11	2020-09-11	NULL	NULL	SOLD	NULL
2018-04-02	RDC	2y3m	832	27	2020-07-12	2020-09-11	462.823	0.0331413	0.0467655	NULL	462.823	0.0331413	0.0467655	NULL	61	0	NULL	NULL	NULL	NULL	24	NULL	8	NULL	0	832	NULL	NULL	NULL	NULL	NULL	61	0	NULL	NULL	NULL	61	7	61	2020-09-11	CULL	NULL	NULL	2020-09-11	2020-08-05	NULL	NULL	SOLD	NULL
2018-01-13	HF	2y6m	923	30	2020-07-24	2020-09-12	1067.84	0.0267782	0.0350878	55	1067.84	0.0267782	0.0350878	55	50	0	NULL	NULL	NULL	NULL	50	NULL	8	NULL	0	923	NULL	NULL	NULL	NULL	NULL	50	0	NULL	NULL	NULL	50	7	50	2020-09-12	CULL	NULL	NULL	2020-09-12	2020-09-12	NULL	NULL	SOLD	NULL
2018-08-05	HF	2y1m	767	25	2020-09-10	2020-09-14	71.071	0.0370075	0.0618382	NULL	71.071	0.0370075	0.0618382	NULL	4	0	NULL	NULL	NULL	NULL	4	NULL	8	NULL	0	767	NULL	NULL	NULL	NULL	NULL	4	0	NULL	NULL	NULL	4	7	4	2020-09-14	CULL	NULL	NULL	2020-09-14	2020-09-14	NULL	NULL	SOLD	NULL
2018-07-31	HF	2y1m	760	25	2020-08-29	2020-09-14	308.051	0.0352237	0.0432534	NULL	308.051	0.0352237	0.0432534	NULL	16	0	NULL	NULL	NULL	NULL	16	NULL	8	NULL	0	760	NULL	NULL	NULL	NULL	NULL	16	0	NULL	NULL	NULL	16	7	16	2020-09-14	CULL	NULL	NULL	2020-09-14	2020-09-14	NULL	NULL	SOLD	NULL
2018-06-30	HF	2y1m	782	26	2020-08-20	2020-09-14	486.128	0.0326514	0.0482955	40	486.128	0.0326514	0.0482955	40	25	0	NULL	NULL	NULL	NULL	25	NULL	8	NULL	0	782	NULL	NULL	NULL	NULL	NULL	25	0	NULL	NULL	NULL	25	7	25	2020-09-14	CULL	NULL	NULL	2020-09-14	2020-09-14	NULL	NULL	SOLD	NULL
2018-04-05	HF	2y3m	849	28	2020-08-01	2020-09-14	1119.89	0.0324528	0.0449002	2412	1119.89	0.0324528	0.0449002	2412	44	0	NULL	NULL	NULL	NULL	44	NULL	8	NULL	0	849	NULL	NULL	NULL	NULL	NULL	44	0	NULL	NULL	NULL	44	7	44	2020-09-14	CULL	NULL	NULL	2020-09-14	2020-09-14	NULL	NULL	SOLD	NULL
2018-06-19	HF	2y1m	774	26	2020-08-01	2020-09-14	688.179	0.0279625	0.0594355	1141	688.179	0.0279625	0.0594355	1141	44	0	NULL	NULL	NULL	NULL	44	NULL	8	NULL	0	774	NULL	NULL	NULL	NULL	NULL	44	0	NULL	NULL	NULL	44	7	44	2020-09-14	CULL	NULL	NULL	2020-09-14	2020-09-14	NULL	NULL	SOLD	NULL
2018-05-21	HF	2y2m	798	26	2020-07-27	2020-09-14	1398.17	0.0303731	0.0410363	NULL	1398.17	0.0303731	0.0410363	NULL	49	0	NULL	NULL	NULL	NULL	49	NULL	8	NULL	0	798	NULL	NULL	NULL	NULL	NULL	49	0	NULL	NULL	NULL	49	7	49	2020-09-14	CULL	NULL	NULL	2020-09-14	2020-09-14	NULL	NULL	SOLD	NULL
2017-09-24	HF	2y7m	970	32	2020-05-21	2020-09-14	2162.8	0.0322131	0.0369639	92.358	2162.8	0.0322131	0.0369639	92.358	116	0	NULL	NULL	NULL	NULL	116	NULL	8	NULL	0	970	NULL	NULL	NULL	NULL	NULL	116	0	NULL	NULL	NULL	116	7	116	2020-09-14	CULL	NULL	NULL	2020-09-14	2020-09-14	NULL	NULL	SOLD	NULL
2017-09-02	HF	2y7m	959	31	2020-04-18	2020-09-14	2787.22	0.0313543	0.0479639	77	2787.22	0.0313543	0.0479639	77	149	1	69	69	69	NULL	149	NULL	7	NULL	0	959	27	NULL	NULL	69	NULL	149	1	69	69	NULL	149	7	149	2020-09-14	DEAD	NULL	NULL	2020-09-14	2020-09-14	NULL	2020-06-26	DIED	NULL
2017-08-28	HF	2y6m	931	31	2020-03-16	2020-09-14	4541.67	0.0312233	0.046842	18.5949	4541.67	0.0312233	0.046842	18.5949	182	0	NULL	NULL	NULL	NULL	182	NULL	8	NULL	0	931	NULL	NULL	NULL	NULL	NULL	182	0	NULL	NULL	NULL	182	7	182	2020-09-14	CULL	NULL	NULL	2020-09-14	2020-09-14	NULL	NULL	SOLD	NULL
2017-07-26	HF	2y7m	945	31	2020-02-26	2020-09-14	3589.03	0.0302532	0.034683	45.8487	3589.03	0.0302532	0.034683	45.8487	201	3	92	92	165	NULL	201	NULL	8	NULL	0	945	50	NULL	NULL	92	NULL	201	3	92	165	NULL	201	7	201	2020-09-14	CULL	NULL	NULL	2020-09-14	2020-09-14	NULL	2020-08-09	SOLD	NULL
2018-02-13	HF	2y6m	926	30	2020-08-27	2020-09-15	437.447	0.0342254	0.0413116	NULL	437.447	0.0342254	0.0413116	NULL	19	0	NULL	NULL	NULL	NULL	19	NULL	8	NULL	0	926	NULL	NULL	NULL	NULL	NULL	19	0	NULL	NULL	NULL	19	7	19	2020-09-15	CULL	NULL	NULL	2020-09-15	2020-09-15	NULL	NULL	SOLD	NULL
2018-05-06	HF	2y3m	842	27	2020-08-25	2020-09-15	515.718	0.0345918	0.0462027	NULL	515.718	0.0345918	0.0462027	NULL	21	0	NULL	NULL	NULL	NULL	21	NULL	8	NULL	0	842	NULL	NULL	NULL	NULL	NULL	21	0	NULL	NULL	NULL	21	7	21	2020-09-15	CULL	NULL	NULL	2020-09-15	2020-09-15	NULL	NULL	SOLD	NULL
2018-08-03	HF	2y0m	752	24	2020-08-24	2020-09-15	496.827	0.0333261	0.0431776	NULL	496.827	0.0333261	0.0431776	NULL	22	0	NULL	NULL	NULL	NULL	22	NULL	8	NULL	0	752	NULL	NULL	NULL	NULL	NULL	22	0	NULL	NULL	NULL	22	7	22	2020-09-15	CULL	NULL	NULL	2020-09-15	2020-09-15	NULL	NULL	SOLD	NULL
2018-08-07	HF	2y0m	746	24	2020-08-22	2020-09-15	548.646	0.0331398	0.0429654	NULL	548.646	0.0331398	0.0429654	NULL	24	0	NULL	NULL	NULL	NULL	24	NULL	8	NULL	0	746	NULL	NULL	NULL	NULL	NULL	24	0	NULL	NULL	NULL	24	7	24	2020-09-15	CULL	NULL	NULL	2020-09-15	2020-09-15	NULL	NULL	SOLD	NULL
2018-01-07	HF	2y7m	953	31	2020-08-17	2020-09-15	558.724	0.0325408	0.0356125	NULL	558.724	0.0325408	0.0356125	NULL	29	0	NULL	NULL	NULL	NULL	29	NULL	8	NULL	0	953	NULL	NULL	NULL	NULL	NULL	29	0	NULL	NULL	NULL	29	7	29	2020-09-15	CULL	NULL	NULL	2020-09-15	2020-09-15	NULL	NULL	SOLD	NULL
2018-06-28	HF	2y1m	779	26	2020-08-15	2020-09-15	560.392	0.0357944	0.042646	1730	560.392	0.0357944	0.042646	1730	31	0	NULL	NULL	NULL	NULL	31	NULL	8	NULL	0	779	NULL	NULL	NULL	NULL	NULL	31	0	NULL	NULL	NULL	31	7	31	2020-09-15	CULL	NULL	NULL	2020-09-15	2020-09-15	NULL	NULL	SOLD	NULL
2018-07-21	HF	2y0m	751	25	2020-08-10	2020-09-15	1230.15	0.0329783	0.0398462	420.829	1230.15	0.0329783	0.0398462	420.829	36	0	NULL	NULL	NULL	NULL	36	NULL	8	NULL	0	751	NULL	NULL	NULL	NULL	NULL	36	0	NULL	NULL	NULL	36	7	36	2020-09-15	CULL	NULL	NULL	2020-09-15	2020-09-15	NULL	NULL	SOLD	NULL
2018-07-13	HF	2y1m	778	25	2020-08-29	2020-09-16	410.995	0.0361509	0.0444063	NULL	410.995	0.0361509	0.0444063	NULL	18	0	NULL	NULL	NULL	NULL	18	NULL	8	NULL	0	778	NULL	NULL	NULL	NULL	NULL	18	0	NULL	NULL	NULL	18	7	18	2020-09-16	CULL	NULL	NULL	2020-09-16	2020-09-16	NULL	NULL	SOLD	NULL
2017-11-20	HF	2y9m	1008	33	2020-08-24	2020-09-16	557.868	0.0354215	0.0427519	NULL	557.868	0.0354215	0.0427519	NULL	23	0	NULL	NULL	NULL	NULL	23	NULL	8	NULL	0	1008	NULL	NULL	NULL	NULL	NULL	23	0	NULL	NULL	NULL	23	7	23	2020-09-16	CULL	NULL	NULL	2020-09-16	2020-09-16	NULL	NULL	SOLD	NULL
2017-12-12	HF	2y8m	986	32	2020-08-24	2020-09-16	557.868	0.0354215	0.0427519	NULL	557.868	0.0354215	0.0427519	NULL	23	0	NULL	NULL	NULL	NULL	23	NULL	8	NULL	0	986	NULL	NULL	NULL	NULL	NULL	23	0	NULL	NULL	NULL	23	7	23	2020-09-16	CULL	NULL	NULL	2020-09-16	2020-09-16	NULL	NULL	SOLD	NULL
2018-02-13	HF	2y6m	919	30	2020-08-20	2020-09-16	1019.02	0.0343727	0.0457488	33	1019.02	0.0343727	0.0457488	33	27	0	NULL	NULL	NULL	NULL	27	NULL	8	NULL	0	919	NULL	NULL	NULL	NULL	NULL	27	0	NULL	NULL	NULL	27	7	27	2020-09-16	CULL	NULL	NULL	2020-09-16	2020-09-16	NULL	NULL	SOLD	NULL
2018-01-02	HF	2y7m	960	31	2020-08-19	2020-09-16	712.527	0.0348457	0.0414161	NULL	712.527	0.0348457	0.0414161	NULL	28	0	NULL	NULL	NULL	NULL	28	NULL	8	NULL	0	960	NULL	NULL	NULL	NULL	NULL	28	0	NULL	NULL	NULL	28	7	28	2020-09-16	CULL	NULL	NULL	2020-09-16	2020-09-16	NULL	NULL	SOLD	NULL
2017-08-26	HF	2y11m	1087	36	2020-08-17	2020-09-16	744.933	0.0307605	0.0499792	243	744.933	0.0307605	0.0499792	243	30	0	NULL	NULL	NULL	NULL	30	NULL	8	NULL	0	1087	NULL	NULL	NULL	NULL	NULL	30	0	NULL	NULL	NULL	30	7	30	2020-09-16	CULL	NULL	NULL	2020-09-16	2020-09-16	NULL	NULL	SOLD	NULL
2017-10-16	HF	2y9m	1033	34	2020-08-14	2020-09-16	184.344	0.0331337	0.0374422	2914	184.344	0.0331337	0.0374422	2914	33	0	NULL	NULL	NULL	NULL	33	NULL	8	NULL	0	1033	NULL	NULL	NULL	NULL	NULL	33	0	NULL	NULL	NULL	33	7	33	2020-09-16	CULL	NULL	NULL	2020-09-16	2020-09-16	NULL	NULL	SOLD	NULL
2018-02-25	HF	2y4m	876	29	2020-07-20	2020-09-16	1510.45	0.0310508	0.0382076	15.9972	1510.45	0.0310508	0.0382076	15.9972	58	0	NULL	NULL	NULL	NULL	58	NULL	8	NULL	0	876	NULL	NULL	NULL	NULL	NULL	58	0	NULL	NULL	NULL	58	7	58	2020-09-16	CULL	NULL	NULL	2020-09-16	2020-09-16	NULL	NULL	SOLD	NULL
2018-04-17	HF	2y2m	817	27	2020-07-12	2020-09-16	2008.37	0.0309506	0.0386809	27.9223	2008.37	0.0309506	0.0386809	27.9223	66	0	NULL	NULL	NULL	NULL	66	NULL	8	NULL	0	817	NULL	NULL	NULL	NULL	NULL	66	0	NULL	NULL	NULL	66	7	66	2020-09-16	CULL	NULL	NULL	2020-09-16	2020-09-16	NULL	NULL	SOLD	NULL
2018-02-11	HF	23m	726	24	2020-02-07	2020-09-16	6933.36	0.032949	0.0361019	72.2387	6933.36	0.032949	0.0361019	72.2387	222	3	52	52	93	93	222	NULL	8	2020-06-21	0	726	10	51	NULL	52	93	222	3	52	93	93	222	7	222	2020-09-16	CULL	NULL	NULL	2020-09-16	2020-09-16	NULL	2020-05-10	SOLD	NULL
2017-07-05	HF	2y6m	926	30	2020-01-17	2020-09-16	5372.17	0.032279	0.0371861	15.9486	5372.17	0.032279	0.0371861	15.9486	243	2	76	76	96	NULL	181	192	8	NULL	0	926	34	NULL	NULL	76	NULL	243	2	76	96	NULL	243	7	243	2020-09-16	CULL	NULL	NULL	2020-09-16	2020-07-16	NULL	2020-04-22	SOLD	NULL
2018-08-22	HFNZ	2y0m	745	25	2020-09-05	2020-09-17	256.413	0.0323762	0.0463281	NULL	256.413	0.0323762	0.0463281	NULL	12	0	NULL	NULL	NULL	NULL	12	NULL	8	NULL	0	745	NULL	NULL	NULL	NULL	NULL	12	0	NULL	NULL	NULL	12	7	12	2020-09-17	CULL	NULL	NULL	2020-09-17	2020-09-17	NULL	NULL	SOLD	NULL
2018-09-20	HF	23m	703	23	2020-08-23	2020-09-17	405.607	0.0366203	0.0412023	NULL	405.607	0.0366203	0.0412023	NULL	25	0	NULL	NULL	NULL	NULL	25	NULL	8	NULL	0	703	NULL	NULL	NULL	NULL	NULL	25	0	NULL	NULL	NULL	25	7	25	2020-09-17	CULL	NULL	NULL	2020-09-17	2020-09-17	NULL	NULL	SOLD	NULL
2017-10-15	HF	2y10m	1042	34	2020-08-22	2020-09-17	865.199	0.0302834	0.0402594	349	865.199	0.0302834	0.0402594	349	26	0	NULL	NULL	NULL	NULL	26	NULL	8	NULL	0	1042	NULL	NULL	NULL	NULL	NULL	26	0	NULL	NULL	NULL	26	7	26	2020-09-17	CULL	NULL	NULL	2020-09-17	2020-09-17	NULL	NULL	SOLD	NULL
2018-01-15	HF	2y6m	938	31	2020-08-10	2020-09-17	1090.13	0.0297642	0.0345847	16	1090.13	0.0297642	0.0345847	16	38	0	NULL	NULL	NULL	NULL	38	NULL	8	NULL	0	938	NULL	NULL	NULL	NULL	NULL	38	0	NULL	NULL	NULL	38	7	38	2020-09-17	CULL	NULL	NULL	2020-09-17	2020-09-17	NULL	NULL	SOLD	NULL
2018-08-13	HF	23m	717	23	2020-07-30	2020-09-17	1220.62	0.0325561	0.0314989	61	1220.62	0.0325561	0.0314989	61	49	0	NULL	NULL	NULL	NULL	49	NULL	8	NULL	0	717	NULL	NULL	NULL	NULL	NULL	49	0	NULL	NULL	NULL	49	7	49	2020-09-17	CULL	NULL	NULL	2020-09-17	2020-09-17	NULL	NULL	SOLD	NULL
2018-04-04	HF	2y3m	844	27	2020-07-26	2020-09-17	1416.97	0.0313556	0.0395992	29	1416.97	0.0313556	0.0395992	29	53	0	NULL	NULL	NULL	NULL	53	NULL	8	NULL	0	844	NULL	NULL	NULL	NULL	NULL	53	0	NULL	NULL	NULL	53	7	53	2020-09-17	CULL	NULL	NULL	2020-09-17	2020-09-17	NULL	NULL	SOLD	NULL
2018-02-05	HF	2y5m	893	29	2020-07-17	2020-09-17	1677.88	0.0294762	0.0341192	67.266	1677.88	0.0294762	0.0341192	67.266	62	0	NULL	NULL	NULL	NULL	62	NULL	8	NULL	0	893	NULL	NULL	NULL	NULL	NULL	62	0	NULL	NULL	NULL	62	7	62	2020-09-17	CULL	NULL	NULL	2020-09-17	2020-09-17	NULL	NULL	SOLD	NULL
2018-02-19	HF	2y4m	874	29	2020-07-12	2020-09-17	2139.04	0.0292173	0.040251	17.6733	2139.04	0.0292173	0.040251	17.6733	67	0	NULL	NULL	NULL	NULL	67	NULL	8	NULL	0	874	NULL	NULL	NULL	NULL	NULL	67	0	NULL	NULL	NULL	67	7	67	2020-09-17	CULL	NULL	NULL	2020-09-17	2020-09-17	NULL	NULL	SOLD	NULL
2017-07-08	HF	2y11m	1094	36	2020-07-06	2020-09-17	1241.05	0.028501	0.0317938	34.1171	1241.05	0.028501	0.0317938	34.1171	73	0	NULL	NULL	NULL	NULL	73	NULL	8	NULL	0	1094	NULL	NULL	NULL	NULL	NULL	73	0	NULL	NULL	NULL	73	7	73	2020-09-17	CULL	NULL	NULL	2020-09-17	2020-09-17	NULL	NULL	SOLD	NULL
2018-04-12	HF	2y1m	789	26	2020-06-09	2020-09-17	2884.2	0.0304388	0.0375049	33.0204	2884.2	0.0304388	0.0375049	33.0204	100	0	NULL	NULL	NULL	NULL	100	NULL	8	NULL	0	789	NULL	NULL	NULL	NULL	NULL	100	0	NULL	NULL	NULL	100	7	100	2020-09-17	CULL	NULL	NULL	2020-09-17	2020-09-17	NULL	NULL	SOLD	NULL
2018-06-25	HF	23m	707	24	2020-06-01	2020-09-17	3104.77	0.0299412	0.0398755	39.8121	3104.77	0.0299412	0.0398755	39.8121	108	2	68	68	72	NULL	108	NULL	8	NULL	0	707	26	NULL	NULL	68	NULL	108	2	68	72	NULL	108	7	108	2020-09-17	CULL	NULL	NULL	2020-09-17	2020-09-17	NULL	2020-08-12	SOLD	NULL
2017-12-24	HF	2y4m	876	29	2020-05-18	2020-09-17	3341.51	0.0319122	0.0389463	22.7246	3341.51	0.0319122	0.0389463	22.7246	122	1	64	64	64	64	122	NULL	8	2020-09-01	0	876	22	22	NULL	64	64	122	1	64	64	64	122	7	122	2020-09-17	CULL	NULL	NULL	2020-09-17	2020-09-17	NULL	2020-07-21	SOLD	NULL
2017-10-19	HF	2y6m	939	31	2020-05-15	2020-09-17	4146.04	0.0304235	0.0405029	285.527	4146.04	0.0304235	0.0405029	285.527	125	1	73	73	73	73	125	NULL	8	2020-09-07	0	939	31	31	NULL	73	73	125	1	73	73	73	125	7	125	2020-09-17	CULL	NULL	NULL	2020-09-17	2020-09-17	NULL	2020-07-27	SOLD	NULL
2018-02-02	HF	2y2m	800	26	2020-04-12	2020-09-17	5258.21	0.0283692	0.0403399	45.0237	5258.21	0.0283692	0.0403399	45.0237	158	1	68	68	68	68	146	NULL	8	2020-07-31	0	800	26	26	NULL	68	68	158	1	68	68	68	158	7	158	2020-09-17	CULL	NULL	NULL	2020-09-17	2020-09-05	NULL	2020-06-19	SOLD	NULL
2017-10-27	HF	2y4m	870	29	2020-03-15	2020-09-17	5685.56	0.0319956	0.0400885	146.824	5685.56	0.0319956	0.0400885	146.824	186	1	115	115	115	115	186	NULL	8	2020-08-19	0	870	73	73	NULL	115	115	186	1	115	115	115	186	7	186	2020-09-17	CULL	NULL	NULL	2020-09-17	2020-09-17	NULL	2020-07-08	SOLD	NULL
2017-10-15	HF	2y3m	845	28	2020-02-07	2020-09-17	5972.03	0.0321299	0.0369922	316	5972.03	0.0321299	0.0369922	316	223	1	109	109	109	109	223	NULL	8	2020-07-07	0	845	67	67	NULL	109	109	223	1	109	109	109	223	7	223	2020-09-17	CULL	NULL	NULL	2020-09-17	2020-09-17	NULL	2020-05-26	SOLD	NULL
2017-10-14	HF	2y3m	836	27	2020-01-28	2020-09-17	8227.35	0.0323396	0.033597	36	8227.35	0.0323396	0.033597	36	233	2	61	61	82	82	233	NULL	8	2020-05-31	0	836	19	40	NULL	61	82	233	2	61	82	82	233	7	233	2020-09-17	CULL	NULL	NULL	2020-09-17	2020-09-17	NULL	2020-04-19	SOLD	NULL
2018-05-20	HF	2y3m	850	28	2020-09-16	2020-09-18	29.9079	0.0384818	0.0471175	NULL	29.9079	0.0384818	0.0471175	NULL	2	0	NULL	NULL	NULL	NULL	2	NULL	8	NULL	0	850	NULL	NULL	NULL	NULL	NULL	2	0	NULL	NULL	NULL	2	7	2	2020-09-18	CULL	NULL	NULL	2020-09-18	2020-09-18	NULL	NULL	SOLD	NULL
2017-10-30	HF	2y9m	1013	34	2020-08-08	2020-09-18	1480.85	0.025812	0.0372401	127	1480.85	0.025812	0.0372401	127	41	0	NULL	NULL	NULL	NULL	41	NULL	8	NULL	0	1013	NULL	NULL	NULL	NULL	NULL	41	0	NULL	NULL	NULL	41	7	41	2020-09-18	CULL	NULL	NULL	2020-09-18	2020-09-18	NULL	NULL	SOLD	NULL
2018-01-17	HF	2y5m	903	30	2020-07-08	2020-09-18	2317.04	0.0316244	0.0326018	14.2436	2317.04	0.0316244	0.0326018	14.2436	72	0	NULL	NULL	NULL	NULL	72	NULL	8	NULL	0	903	NULL	NULL	NULL	NULL	NULL	72	0	NULL	NULL	NULL	72	7	72	2020-09-18	CULL	NULL	NULL	2020-09-18	2020-09-18	NULL	NULL	SOLD	NULL
2018-01-08	HF	2y6m	912	30	2020-07-08	2020-09-18	1324.45	0.0303788	0.0409057	63.1809	1324.45	0.0303788	0.0409057	63.1809	72	1	42	42	42	NULL	72	NULL	8	NULL	0	912	0	NULL	NULL	42	NULL	72	1	42	42	NULL	72	7	72	2020-09-18	CULL	NULL	NULL	2020-09-18	2020-09-18	NULL	2020-08-19	SOLD	NULL
2018-03-14	HF	2y3m	840	28	2020-07-01	2020-09-18	1571.44	0.0296961	0.0290933	17.7933	1571.44	0.0296961	0.0290933	17.7933	79	0	NULL	NULL	NULL	NULL	79	NULL	8	NULL	0	840	NULL	NULL	NULL	NULL	NULL	79	0	NULL	NULL	NULL	79	7	79	2020-09-18	CULL	NULL	NULL	2020-09-18	2020-09-18	NULL	NULL	SOLD	NULL
2018-01-04	HF	2y5m	889	29	2020-06-11	2020-09-18	2752.05	0.0321032	0.0391259	152.129	2752.05	0.0321032	0.0391259	152.129	99	0	NULL	NULL	NULL	NULL	99	NULL	8	NULL	0	889	NULL	NULL	NULL	NULL	NULL	99	0	NULL	NULL	NULL	99	7	99	2020-09-18	CULL	NULL	NULL	2020-09-18	2020-09-18	NULL	NULL	SOLD	NULL
2017-12-11	HF	2y5m	908	30	2020-06-06	2020-09-18	3458.84	0.0301288	0.0477844	37.1759	3458.84	0.0301288	0.0477844	37.1759	104	0	NULL	NULL	NULL	NULL	104	NULL	8	NULL	0	908	NULL	NULL	NULL	NULL	NULL	104	0	NULL	NULL	NULL	104	7	104	2020-09-18	CULL	NULL	NULL	2020-09-18	2020-09-18	NULL	NULL	SOLD	NULL
2018-01-03	HF	2y4m	868	28	2020-05-20	2020-09-18	3975.26	0.0304722	0.0401325	74.3243	3975.26	0.0304722	0.0401325	74.3243	121	2	69	69	117	NULL	121	NULL	8	NULL	0	868	27	NULL	NULL	69	NULL	121	2	69	117	NULL	121	7	121	2020-09-18	CULL	NULL	NULL	2020-09-18	2020-09-18	NULL	2020-09-14	SOLD	NULL
2017-12-19	HF	2y4m	877	29	2020-05-14	2020-09-18	4686.82	0.0300098	0.0329931	15.6377	4686.82	0.0300098	0.0329931	15.6377	127	1	61	61	61	61	127	NULL	8	2020-08-25	0	877	19	19	NULL	61	61	127	1	61	61	61	127	7	127	2020-09-18	CULL	NULL	NULL	2020-09-18	2020-09-18	NULL	2020-07-14	SOLD	NULL
2017-10-12	HF	2y6m	942	31	2020-05-11	2020-09-18	3687.54	0.0311829	0.039666	18.0527	3687.54	0.0311829	0.039666	18.0527	130	3	76	76	119	NULL	130	NULL	8	NULL	0	942	34	NULL	NULL	76	NULL	130	3	76	119	NULL	130	7	130	2020-09-18	CULL	NULL	NULL	2020-09-18	2020-09-18	NULL	2020-09-07	SOLD	NULL
2018-04-04	HF	22m	683	22	2020-02-16	2020-09-18	4911.13	0.0321958	0.0314087	36.959	4911.13	0.0321958	0.0314087	36.959	215	1	84	84	84	NULL	215	NULL	8	NULL	0	683	42	NULL	NULL	84	NULL	215	1	84	84	NULL	215	7	215	2020-09-18	CULL	NULL	NULL	2020-09-18	2020-09-18	NULL	2020-05-10	SOLD	NULL
2018-08-13	HF	2y0m	732	24	2020-08-14	2020-09-19	844.117	0.0326558	0.0389841	NULL	844.117	0.0326558	0.0389841	NULL	36	0	NULL	NULL	NULL	NULL	36	NULL	8	NULL	0	732	NULL	NULL	NULL	NULL	NULL	36	0	NULL	NULL	NULL	36	7	36	2020-09-19	CULL	NULL	NULL	2020-09-19	2020-09-19	NULL	NULL	SOLD	NULL
2018-04-01	HF	2y4m	860	28	2020-08-08	2020-09-19	1397.63	0.0325408	0.0367314	232.477	1397.63	0.0325408	0.0367314	232.477	42	0	NULL	NULL	NULL	NULL	42	NULL	8	NULL	0	860	NULL	NULL	NULL	NULL	NULL	42	0	NULL	NULL	NULL	42	7	42	2020-09-19	CULL	NULL	NULL	2020-09-19	2020-09-19	NULL	NULL	SOLD	NULL
2017-07-20	HF	3y0m	1101	36	2020-07-25	2020-09-19	1451.73	0.0333886	0.0452133	44.7246	1451.73	0.0333886	0.0452133	44.7246	56	0	NULL	NULL	NULL	NULL	56	NULL	7	NULL	0	1101	NULL	NULL	NULL	NULL	NULL	56	0	NULL	NULL	NULL	56	7	56	2020-09-19	DEAD	NULL	NULL	2020-09-19	2020-09-19	NULL	NULL	DIED	NULL
2018-05-20	HF	2y2m	808	27	2020-08-05	2020-09-20	1276.71	0.0292239	0.0338844	109	1276.71	0.0292239	0.0338844	109	46	0	NULL	NULL	NULL	NULL	46	NULL	8	NULL	0	808	NULL	NULL	NULL	NULL	NULL	46	0	NULL	NULL	NULL	46	7	46	2020-09-20	CULL	NULL	NULL	2020-09-20	2020-09-20	NULL	NULL	SOLD	NULL
2020-09-28	HF	-88d	-88	-2	2020-07-02	2020-09-20	2419.55	0.0307173	0.0367549	125.122	2419.55	0.0307173	0.0367549	125.122	80	0	NULL	NULL	NULL	NULL	80	NULL	8	NULL	0	-88	NULL	NULL	NULL	NULL	NULL	80	0	NULL	NULL	NULL	80	7	80	2020-09-20	CULL	NULL	NULL	2020-09-20	2020-09-20	88	NULL	SOLD	NULL
2018-09-05	HF	2y0m	745	24	2020-09-19	2020-09-21	29.5989	0.0383826	0.0461873	NULL	29.5989	0.0383826	0.0461873	NULL	2	0	NULL	NULL	NULL	NULL	2	NULL	8	NULL	0	745	NULL	NULL	NULL	NULL	NULL	2	0	NULL	NULL	NULL	2	7	2	2020-09-21	CULL	NULL	NULL	2020-09-21	2020-09-21	NULL	NULL	SOLD	NULL
2018-05-30	HF	2y3m	841	28	2020-09-17	2020-09-21	45.7667	0.0385897	0.0612312	NULL	45.7667	0.0385897	0.0612312	NULL	4	0	NULL	NULL	NULL	NULL	4	NULL	8	NULL	0	841	NULL	NULL	NULL	NULL	NULL	4	0	NULL	NULL	NULL	4	7	4	2020-09-21	CULL	NULL	NULL	2020-09-21	2020-09-21	NULL	NULL	SOLD	NULL
2018-07-26	HF	2y0m	745	25	2020-08-09	2020-09-21	496.379	0.0364694	0.0487121	63	496.379	0.0364694	0.0487121	63	43	0	NULL	NULL	NULL	NULL	43	NULL	8	NULL	0	745	NULL	NULL	NULL	NULL	NULL	43	0	NULL	NULL	NULL	43	7	43	2020-09-21	CULL	NULL	NULL	2020-09-21	2020-09-21	NULL	NULL	SOLD	NULL
2018-05-27	HF	2y2m	804	27	2020-08-08	2020-09-21	976.97	0.0301618	0.0498096	1090	976.97	0.0301618	0.0498096	1090	44	0	NULL	NULL	NULL	NULL	44	NULL	8	NULL	0	804	NULL	NULL	NULL	NULL	NULL	44	0	NULL	NULL	NULL	44	7	44	2020-09-21	CULL	NULL	NULL	2020-09-21	2020-09-21	NULL	NULL	SOLD	NULL
2018-08-25	HF	23m	705	23	2020-07-30	2020-09-21	1131.59	0.032032	0.0392913	38.5147	1131.59	0.032032	0.0392913	38.5147	53	0	NULL	NULL	NULL	NULL	53	NULL	8	NULL	0	705	NULL	NULL	NULL	NULL	NULL	53	0	NULL	NULL	NULL	53	7	53	2020-09-21	CULL	NULL	NULL	2020-09-21	2020-09-21	NULL	NULL	SOLD	NULL
2017-10-25	HF	2y7m	966	32	2020-06-17	2020-09-21	1994.75	0.027971	0.036022	182.897	1994.75	0.027971	0.036022	182.897	96	1	37	37	37	NULL	96	NULL	7	NULL	0	966	-5	NULL	NULL	37	NULL	96	1	37	37	NULL	96	7	96	2020-09-21	DEAD	NULL	NULL	2020-09-21	2020-09-21	NULL	2020-07-24	DIED	NULL
2018-05-22	HF	23m	709	23	2020-04-30	2020-09-21	3454.14	0.0300554	0.0398343	21.2414	3454.14	0.0300554	0.0398343	21.2414	144	2	103	103	123	NULL	144	NULL	8	NULL	0	709	61	NULL	NULL	103	NULL	144	2	103	123	NULL	144	7	144	2020-09-21	CULL	NULL	NULL	2020-09-21	2020-09-21	NULL	2020-08-31	SOLD	NULL
2017-12-23	HF	2y3m	848	28	2020-04-19	2020-09-21	3392.78	0.029185	0.0351202	38.3309	3392.78	0.029185	0.0351202	38.3309	155	0	NULL	NULL	NULL	NULL	155	NULL	8	NULL	0	848	NULL	NULL	NULL	NULL	NULL	155	0	NULL	NULL	NULL	155	7	155	2020-09-21	CULL	NULL	NULL	2020-09-21	2020-09-21	NULL	NULL	SOLD	NULL
2018-07-01	HF	2y1m	791	25	2020-08-30	2020-09-22	499.575	0.0364649	0.0431861	NULL	499.575	0.0364649	0.0431861	NULL	23	0	NULL	NULL	NULL	NULL	23	NULL	8	NULL	0	791	NULL	NULL	NULL	NULL	NULL	23	0	NULL	NULL	NULL	23	7	23	2020-09-22	CULL	NULL	NULL	2020-09-22	2020-09-22	NULL	NULL	SOLD	NULL
2018-05-28	HF	2y2m	802	27	2020-08-07	2020-09-22	1121.98	0.030348	0.0452398	1667	1121.98	0.030348	0.0452398	1667	46	0	NULL	NULL	NULL	NULL	46	NULL	8	NULL	0	802	NULL	NULL	NULL	NULL	NULL	46	0	NULL	NULL	NULL	46	7	46	2020-09-22	CULL	NULL	NULL	2020-09-22	2020-09-22	NULL	NULL	SOLD	NULL
2018-01-04	HF	2y6m	926	30	2020-07-18	2020-09-22	2224.33	0.0283085	0.0303966	63.3671	2224.33	0.0283085	0.0303966	63.3671	66	0	NULL	NULL	NULL	NULL	66	NULL	8	NULL	0	926	NULL	NULL	NULL	NULL	NULL	66	0	NULL	NULL	NULL	66	7	66	2020-09-22	CULL	NULL	NULL	2020-09-22	2020-09-22	NULL	NULL	SOLD	NULL
2018-01-13	HF	2y4m	873	29	2020-06-04	2020-09-22	3339.84	0.0308146	0.0366914	23.2745	3339.84	0.0308146	0.0366914	23.2745	110	1	89	89	89	NULL	110	NULL	8	NULL	0	873	47	NULL	NULL	89	NULL	110	1	89	89	NULL	110	7	110	2020-09-22	CULL	NULL	NULL	2020-09-22	2020-09-22	NULL	2020-09-01	SOLD	NULL
2018-07-12	HF	21m	667	22	2020-05-09	2020-09-22	3708.64	0.0328937	0.0280599	2692	3708.64	0.0328937	0.0280599	2692	136	3	75	75	113	NULL	136	NULL	8	NULL	0	667	33	NULL	NULL	75	NULL	136	3	75	113	NULL	136	7	136	2020-09-22	CULL	NULL	NULL	2020-09-22	2020-09-22	NULL	2020-08-30	SOLD	NULL
2018-03-07	HF	2y2m	792	26	2020-05-07	2020-09-22	4720.78	0.0291095	0.0301495	50.9843	4720.78	0.0291095	0.0301495	50.9843	138	1	76	76	76	76	138	NULL	8	2020-09-02	0	792	34	34	NULL	76	76	138	1	76	76	76	138	7	138	2020-09-22	CULL	NULL	NULL	2020-09-22	2020-09-22	NULL	2020-07-22	SOLD	NULL
2017-10-26	HF	2y4m	865	29	2020-03-09	2020-09-22	6020.74	0.030825	0.0388279	44.4409	6020.74	0.030825	0.0388279	44.4409	197	3	67	67	127	127	197	NULL	8	2020-08-25	0	865	25	85	NULL	67	127	197	3	67	127	127	197	7	197	2020-09-22	CULL	NULL	NULL	2020-09-22	2020-09-22	NULL	2020-07-14	SOLD	NULL
2017-12-03	HF	2y1m	790	26	2020-02-01	2020-09-22	4761.07	0.0313329	0.0520884	125.847	4761.07	0.0313329	0.0520884	125.847	234	0	NULL	NULL	NULL	NULL	234	NULL	8	NULL	0	790	NULL	NULL	NULL	NULL	NULL	234	0	NULL	NULL	NULL	234	7	234	2020-09-22	CULL	NULL	NULL	2020-09-22	2020-09-22	NULL	NULL	SOLD	NULL
2017-09-06	HF	2y4m	876	28	2020-01-30	2020-09-22	7098.77	0.0343733	0.0415244	13	7098.77	0.0343733	0.0415244	13	236	1	106	106	106	106	236	NULL	8	2020-06-26	0	876	64	64	NULL	106	106	236	1	106	106	106	236	7	236	2020-09-22	CULL	NULL	NULL	2020-09-22	2020-09-22	NULL	2020-05-15	SOLD	NULL
2018-09-03	HF	2y0m	748	24	2020-09-20	2020-09-23	49.7354	0.0397627	0.0439775	NULL	49.7354	0.0397627	0.0439775	NULL	3	0	NULL	NULL	NULL	NULL	3	NULL	8	NULL	0	748	NULL	NULL	NULL	NULL	NULL	3	0	NULL	NULL	NULL	3	7	3	2020-09-23	CULL	NULL	NULL	2020-09-23	2020-09-23	NULL	NULL	SOLD	NULL
2018-05-05	HF	2y4m	862	28	2020-09-13	2020-09-23	159.873	0.0349035	0.0493857	NULL	159.873	0.0349035	0.0493857	NULL	10	0	NULL	NULL	NULL	NULL	10	NULL	8	NULL	0	862	NULL	NULL	NULL	NULL	NULL	10	0	NULL	NULL	NULL	10	7	10	2020-09-23	CULL	NULL	NULL	2020-09-23	2020-09-23	NULL	NULL	SOLD	NULL
2018-08-10	HF	2y0m	743	24	2020-08-22	2020-09-23	864.833	0.0301671	0.0402997	135	864.833	0.0301671	0.0402997	135	32	0	NULL	NULL	NULL	NULL	32	NULL	8	NULL	0	743	NULL	NULL	NULL	NULL	NULL	32	0	NULL	NULL	NULL	32	7	32	2020-09-23	CULL	NULL	NULL	2020-09-23	2020-09-23	NULL	NULL	SOLD	NULL
2018-06-23	HF	2y0m	759	25	2020-07-21	2020-09-23	2297.29	0.0313883	0.0393455	25.5093	2297.29	0.0313883	0.0393455	25.5093	64	0	NULL	NULL	NULL	NULL	64	NULL	8	NULL	0	759	NULL	NULL	NULL	NULL	NULL	64	0	NULL	NULL	NULL	64	7	64	2020-09-23	CULL	NULL	NULL	2020-09-23	2020-09-23	NULL	NULL	SOLD	NULL
2018-06-21	HF	23m	700	23	2020-05-21	2020-09-23	1767.95	0.0332991	0.0459509	907.091	1767.95	0.0332991	0.0459509	907.091	125	1	52	52	52	52	125	NULL	8	2020-08-23	0	700	10	10	NULL	52	52	125	1	52	52	52	125	7	125	2020-09-23	CULL	NULL	NULL	2020-09-23	2020-09-23	NULL	2020-07-12	SOLD	NULL
2017-09-04	HF	2y6m	923	30	2020-03-15	2020-09-23	5368	0.0303246	0.0447973	20.8383	5368	0.0303246	0.0447973	20.8383	192	2	63	63	87	87	192	NULL	8	2020-07-22	0	923	21	45	NULL	63	87	192	2	63	87	87	192	7	192	2020-09-23	CULL	NULL	NULL	2020-09-23	2020-09-23	NULL	2020-06-10	SOLD	NULL
2018-03-18	HF	22m	701	23	2020-02-17	2020-09-23	3792.9	0.0347467	0.0330047	80.8837	3792.9	0.0347467	0.0330047	80.8837	219	3	91	91	133	NULL	219	NULL	8	NULL	0	701	49	NULL	NULL	91	NULL	219	3	91	133	NULL	219	7	219	2020-09-23	CULL	NULL	NULL	2020-09-23	2020-09-23	NULL	2020-06-29	SOLD	NULL
2018-03-14	HF	23m	704	23	2020-02-16	2020-09-23	3914.78	0.033766	0.0344094	401.618	3914.78	0.033766	0.0344094	401.618	220	2	90	90	111	NULL	220	NULL	8	NULL	0	704	48	NULL	NULL	90	NULL	220	2	90	111	NULL	220	7	220	2020-09-23	CULL	NULL	NULL	2020-09-23	2020-09-23	NULL	2020-06-06	SOLD	NULL
2018-02-27	HF	23m	715	24	2020-02-12	2020-09-23	3691.08	0.0417494	0.0483115	29	3691.08	0.0417494	0.0483115	29	224	3	91	91	131	NULL	224	NULL	8	NULL	0	715	49	NULL	NULL	91	NULL	224	3	91	131	NULL	224	7	224	2020-09-23	CULL	NULL	NULL	2020-09-23	2020-09-23	NULL	2020-06-22	SOLD	NULL
2018-02-21	HF	23m	719	24	2020-02-10	2020-09-23	4578.66	0.0334333	0.0353775	52.0105	4578.66	0.0334333	0.0353775	52.0105	226	2	86	86	126	NULL	226	NULL	8	NULL	0	719	44	NULL	NULL	86	NULL	226	2	86	126	NULL	226	7	226	2020-09-23	CULL	NULL	NULL	2020-09-23	2020-09-23	NULL	2020-06-15	SOLD	NULL
2017-09-11	HF	2y4m	873	29	2020-02-01	2020-09-23	8736.49	0.0359018	0.0454074	197.294	8736.49	0.0359018	0.0454074	197.294	235	0	NULL	NULL	NULL	NULL	235	NULL	8	NULL	0	873	NULL	NULL	NULL	NULL	NULL	235	0	NULL	NULL	NULL	235	7	235	2020-09-23	CULL	NULL	NULL	2020-09-23	2020-09-23	NULL	NULL	SOLD	NULL
2017-09-28	HF	2y3m	836	28	2020-01-12	2020-09-23	6070.35	0.0283439	0.0402101	30.6612	6070.35	0.0283439	0.0402101	30.6612	255	1	70	70	70	NULL	255	NULL	8	NULL	0	836	28	NULL	NULL	70	NULL	255	1	70	70	NULL	255	7	255	2020-09-23	CULL	NULL	NULL	2020-09-23	2020-09-23	NULL	2020-03-22	SOLD	NULL
2017-12-03	HF	2y1m	769	25	2020-01-11	2020-09-23	6710.83	0.0316691	0.0378247	53.408	6710.83	0.0316691	0.0378247	53.408	256	2	54	54	84	NULL	256	NULL	8	NULL	0	769	12	NULL	NULL	54	NULL	256	2	54	84	NULL	256	7	256	2020-09-23	CULL	NULL	NULL	2020-09-23	2020-09-23	NULL	2020-04-04	SOLD	NULL
2018-04-05	HF	2y4m	859	28	2020-08-11	2020-09-24	834.25	0.0342616	0.0410166	79.9508	834.25	0.0342616	0.0410166	79.9508	44	0	NULL	NULL	NULL	NULL	44	NULL	8	NULL	0	859	NULL	NULL	NULL	NULL	NULL	44	0	NULL	NULL	NULL	44	7	44	2020-09-24	CULL	NULL	NULL	2020-09-24	2020-09-24	NULL	NULL	SOLD	NULL
2018-04-13	HF	2y3m	851	28	2020-08-11	2020-09-24	803.895	0.0327223	0.0483712	91.2334	803.895	0.0327223	0.0483712	91.2334	44	0	NULL	NULL	NULL	NULL	44	NULL	8	NULL	0	851	NULL	NULL	NULL	NULL	NULL	44	0	NULL	NULL	NULL	44	7	44	2020-09-24	CULL	NULL	NULL	2020-09-24	2020-09-24	NULL	NULL	SOLD	NULL
2017-12-08	HF	2y7m	961	31	2020-07-26	2020-09-24	776.299	0.0329964	0.0366651	NULL	776.299	0.0329964	0.0366651	NULL	60	0	NULL	NULL	NULL	NULL	60	NULL	8	NULL	0	961	NULL	NULL	NULL	NULL	NULL	60	0	NULL	NULL	NULL	60	7	60	2020-09-24	CULL	NULL	NULL	2020-09-24	2020-09-24	NULL	NULL	SOLD	NULL
2018-03-24	HF	2y3m	839	28	2020-07-10	2020-09-24	1984.35	0.0280948	0.0439836	16.2539	1984.35	0.0280948	0.0439836	16.2539	76	0	NULL	NULL	NULL	NULL	76	NULL	8	NULL	0	839	NULL	NULL	NULL	NULL	NULL	76	0	NULL	NULL	NULL	76	7	76	2020-09-24	CULL	NULL	NULL	2020-09-24	2020-09-24	NULL	NULL	SOLD	NULL
2017-08-04	HF	2y10m	1056	34	2020-06-25	2020-09-24	1061.89	0.0332225	0.0454307	443	1061.89	0.0332225	0.0454307	443	91	0	NULL	NULL	NULL	NULL	91	NULL	8	NULL	0	1056	NULL	NULL	NULL	NULL	NULL	91	0	NULL	NULL	NULL	91	7	91	2020-09-24	CULL	NULL	NULL	2020-09-24	2020-09-24	NULL	NULL	SOLD	NULL
2017-08-09	HF	2y10m	1035	34	2020-06-09	2020-09-24	2986.16	0.030074	0.0393652	68.9269	2986.16	0.030074	0.0393652	68.9269	107	1	81	81	81	NULL	107	NULL	8	NULL	0	1035	39	NULL	NULL	81	NULL	107	1	81	81	NULL	107	7	107	2020-09-24	CULL	NULL	NULL	2020-09-24	2020-09-24	NULL	2020-08-29	SOLD	NULL
2017-12-06	HF	2y6m	914	30	2020-06-07	2020-09-24	2591.18	0.0292813	0.0511392	329.163	2591.18	0.0292813	0.0511392	329.163	109	0	NULL	NULL	NULL	NULL	109	NULL	8	NULL	0	914	NULL	NULL	NULL	NULL	NULL	109	0	NULL	NULL	NULL	109	7	109	2020-09-24	DRY	NULL	NULL	2020-09-24	2020-09-24	NULL	NULL	SOLD	NULL
2018-02-27	HF	2y2m	811	27	2020-05-18	2020-09-24	3205.59	0.0339108	0.0387556	15.2328	3205.59	0.0339108	0.0387556	15.2328	129	1	60	60	60	NULL	129	NULL	8	NULL	0	811	18	NULL	NULL	60	NULL	129	1	60	60	NULL	129	7	129	2020-09-24	CULL	NULL	NULL	2020-09-24	2020-09-24	NULL	2020-07-17	SOLD	NULL
2018-04-23	HF	2y0m	738	24	2020-04-30	2020-09-24	3013.14	0.0336355	0.0402679	705.85	3013.14	0.0336355	0.0402679	705.85	147	0	NULL	NULL	NULL	NULL	147	NULL	8	NULL	0	738	NULL	NULL	NULL	NULL	NULL	147	0	NULL	NULL	NULL	147	7	147	2020-09-24	CULL	NULL	NULL	2020-09-24	2020-09-24	NULL	NULL	SOLD	NULL
2017-08-14	HF	2y7m	953	31	2020-03-24	2020-09-24	4775.81	0.0327634	0.0392292	136.749	4775.81	0.0327634	0.0392292	136.749	184	2	96	96	122	NULL	184	NULL	8	NULL	0	953	54	NULL	NULL	96	NULL	184	2	96	122	NULL	184	7	184	2020-09-24	CULL	NULL	NULL	2020-09-24	2020-09-24	NULL	2020-07-24	SOLD	NULL
2017-10-12	HF	2y2m	819	27	2020-01-09	2020-09-24	5587.82	0.0303709	0.0436472	338.642	5587.82	0.0303709	0.0436472	338.642	259	2	68	68	89	89	259	NULL	8	2020-05-19	0	819	26	47	NULL	68	89	259	2	68	89	89	259	7	259	2020-09-24	CULL	NULL	NULL	2020-09-24	2020-09-24	NULL	2020-04-07	SOLD	NULL
2017-11-16	HF	2y1m	784	26	2020-01-09	2020-09-24	6362.35	0.0315059	0.0420164	19.8006	6362.35	0.0315059	0.0420164	19.8006	259	2	158	158	198	NULL	259	NULL	8	NULL	0	784	116	NULL	NULL	158	NULL	259	2	158	198	NULL	259	7	259	2020-09-24	CULL	NULL	NULL	2020-09-24	2020-09-24	NULL	2020-07-25	SOLD	NULL
2018-03-08	HF	2y5m	910	30	2020-09-03	2020-09-25	542.29	0.0326001	0.0413751	NULL	542.29	0.0326001	0.0413751	NULL	22	0	NULL	NULL	NULL	NULL	22	NULL	8	NULL	0	910	NULL	NULL	NULL	NULL	NULL	22	0	NULL	NULL	NULL	22	7	22	2020-09-25	CULL	NULL	NULL	2020-09-25	2020-09-25	NULL	NULL	SOLD	NULL
2018-02-24	HF	2y6m	913	30	2020-08-25	2020-09-25	1027.55	0.0375005	0.0446273	161	1027.55	0.0375005	0.0446273	161	31	0	NULL	NULL	NULL	NULL	31	NULL	8	NULL	0	913	NULL	NULL	NULL	NULL	NULL	31	0	NULL	NULL	NULL	31	7	31	2020-09-25	CULL	NULL	NULL	2020-09-25	2020-09-25	NULL	NULL	SOLD	NULL
2018-04-20	HF	2y3m	826	27	2020-07-24	2020-09-25	1934.78	0.0349026	0.0426677	94.2442	1934.78	0.0349026	0.0426677	94.2442	63	0	NULL	NULL	NULL	NULL	63	NULL	8	NULL	0	826	NULL	NULL	NULL	NULL	NULL	63	0	NULL	NULL	NULL	63	7	63	2020-09-25	CULL	NULL	NULL	2020-09-25	2020-09-25	NULL	NULL	SOLD	NULL
2018-05-22	HF	2y1m	776	26	2020-07-06	2020-09-25	3293.72	0.0325523	0.0382051	45.6005	3293.72	0.0325523	0.0382051	45.6005	81	0	NULL	NULL	NULL	NULL	81	NULL	8	NULL	0	776	NULL	NULL	NULL	NULL	NULL	81	0	NULL	NULL	NULL	81	7	81	2020-09-25	CULL	NULL	NULL	2020-09-25	2020-09-25	NULL	NULL	SOLD	NULL
2017-07-29	HF	2y8m	984	33	2020-04-08	2020-09-25	3742.12	0.0298379	0.0476452	42.8286	3742.12	0.0298379	0.0476452	42.8286	170	2	52	52	75	NULL	103	NULL	8	NULL	0	984	10	NULL	NULL	52	NULL	170	2	52	75	NULL	170	7	170	2020-09-25	CULL	NULL	NULL	2020-09-25	2020-07-20	NULL	2020-06-22	SOLD	NULL
2018-03-22	HF	23m	727	24	2020-03-18	2020-09-25	3718.18	0.0334304	0.0436256	34.0156	3718.18	0.0334304	0.0436256	34.0156	191	0	NULL	NULL	NULL	NULL	191	36	8	NULL	0	727	NULL	NULL	NULL	NULL	NULL	191	0	NULL	NULL	NULL	191	7	191	2020-09-25	CULL	NULL	NULL	2020-09-25	2020-09-25	NULL	NULL	SOLD	NULL
2018-08-22	HF	2y0m	761	25	2020-09-21	2020-09-26	94.5978	0.0382885	0.0475024	NULL	94.5978	0.0382885	0.0475024	NULL	5	0	NULL	NULL	NULL	NULL	5	NULL	8	NULL	0	761	NULL	NULL	NULL	NULL	NULL	5	0	NULL	NULL	NULL	5	7	5	2020-09-26	CULL	NULL	NULL	2020-09-26	2020-09-26	NULL	NULL	SOLD	NULL
2018-07-21	HF	2y1m	781	26	2020-09-09	2020-09-26	570.824	0.0347027	0.0643709	68	570.824	0.0347027	0.0643709	68	17	0	NULL	NULL	NULL	NULL	17	NULL	8	NULL	0	781	NULL	NULL	NULL	NULL	NULL	17	0	NULL	NULL	NULL	17	7	17	2020-09-26	CULL	NULL	NULL	2020-09-26	2020-09-26	NULL	NULL	SOLD	NULL
2018-07-16	HF	2y1m	777	25	2020-08-31	2020-09-26	688.596	0.0332409	0.0389343	183	688.596	0.0332409	0.0389343	183	26	0	NULL	NULL	NULL	NULL	26	NULL	8	NULL	0	777	NULL	NULL	NULL	NULL	NULL	26	0	NULL	NULL	NULL	26	7	26	2020-09-26	CULL	NULL	NULL	2020-09-26	2020-09-26	NULL	NULL	SOLD	NULL
2018-10-21	HF	22m	674	22	2020-08-25	2020-09-26	875.059	0.029863	0.0348277	38	875.059	0.029863	0.0348277	38	32	0	NULL	NULL	NULL	NULL	32	NULL	8	NULL	0	674	NULL	NULL	NULL	NULL	NULL	32	0	NULL	NULL	NULL	32	7	32	2020-09-26	CULL	NULL	NULL	2020-09-26	2020-09-26	NULL	NULL	SOLD	NULL
2018-09-10	HF	22m	669	22	2020-07-10	2020-09-26	2435.84	0.0320273	0.0299412	18.2159	2435.84	0.0320273	0.0299412	18.2159	78	0	NULL	NULL	NULL	NULL	78	NULL	8	NULL	0	669	NULL	NULL	NULL	NULL	NULL	78	0	NULL	NULL	NULL	78	7	78	2020-09-26	CULL	NULL	NULL	2020-09-26	2020-09-26	NULL	NULL	SOLD	NULL
2018-05-21	HF	2y1m	774	26	2020-07-03	2020-09-26	2506.57	0.032439	0.0397761	25.1788	2506.57	0.032439	0.0397761	25.1788	85	2	30	30	52	NULL	85	NULL	8	NULL	0	774	-12	NULL	NULL	30	NULL	85	2	30	52	NULL	85	7	85	2020-09-26	CULL	NULL	NULL	2020-09-26	2020-09-26	NULL	2020-08-24	SOLD	NULL
2018-05-23	HF	2y1m	766	25	2020-06-27	2020-09-26	2483.49	0.0328382	0.0395423	291.845	2483.49	0.0328382	0.0395423	291.845	91	1	64	64	64	NULL	91	NULL	8	NULL	0	766	22	NULL	NULL	64	NULL	91	1	64	64	NULL	91	7	91	2020-09-26	CULL	NULL	NULL	2020-09-26	2020-09-26	NULL	2020-08-30	SOLD	NULL
2012-12-12	HF	7y6m	2746	90	2020-06-19	2020-09-26	1980.2	0.0378428	0.0414724	65.3017	1980.2	0.0378428	0.0414724	65.3017	99	0	NULL	NULL	NULL	NULL	99	NULL	8	NULL	0	2746	NULL	NULL	NULL	NULL	NULL	99	0	NULL	NULL	NULL	99	7	99	2020-09-26	CULL	NULL	NULL	2020-09-26	2020-09-26	NULL	NULL	SOLD	NULL
2020-09-27	HF	-207d	-207	-6	2020-03-04	2020-09-26	5452.46	0.0340975	0.0600586	102.722	5452.46	0.0340975	0.0600586	102.722	206	2	110	110	141	NULL	177	NULL	8	NULL	0	-207	68	NULL	NULL	110	NULL	206	2	110	141	NULL	206	7	206	2020-09-26	CULL	NULL	NULL	2020-09-26	2020-08-28	207	2020-07-23	SOLD	NULL
2018-08-29	HF	21m	644	22	2020-06-03	2020-09-27	1925.78	0.0356955	0.0457341	19.6311	1925.78	0.0356955	0.0457341	19.6311	116	0	NULL	NULL	NULL	NULL	116	NULL	8	NULL	0	644	NULL	NULL	NULL	NULL	NULL	116	0	NULL	NULL	NULL	116	7	116	2020-09-27	CULL	NULL	NULL	2020-09-27	2020-09-27	NULL	NULL	SOLD	NULL
2018-06-08	HF	23m	705	23	2020-05-13	2020-09-27	2498.79	0.0341595	0.045204	39.2938	2498.79	0.0341595	0.045204	39.2938	137	0	NULL	NULL	NULL	NULL	137	NULL	8	NULL	0	705	NULL	NULL	NULL	NULL	NULL	137	0	NULL	NULL	NULL	137	7	137	2020-09-27	CULL	NULL	NULL	2020-09-27	2020-09-27	NULL	NULL	SOLD	NULL
2018-01-04	HF	2y1m	769	25	2020-02-12	2020-09-27	2751.92	0.0333333	0.0421953	75.8658	2751.92	0.0333333	0.0421953	75.8658	228	0	NULL	NULL	NULL	NULL	132	169	8	NULL	0	769	NULL	NULL	NULL	NULL	NULL	228	0	NULL	NULL	NULL	228	7	228	2020-09-27	CULL	NULL	NULL	2020-09-27	2020-06-23	NULL	NULL	SOLD	NULL
2018-07-03	HF	2y2m	803	26	2020-09-13	2020-09-28	281.976	0.0360491	0.0469338	NULL	281.976	0.0360491	0.0469338	NULL	15	0	NULL	NULL	NULL	NULL	15	NULL	8	NULL	0	803	NULL	NULL	NULL	NULL	NULL	15	0	NULL	NULL	NULL	15	7	15	2020-09-28	CULL	NULL	NULL	2020-09-28	2020-09-28	NULL	NULL	SOLD	NULL
2018-08-08	HF	23m	712	23	2020-07-20	2020-09-28	1968.2	0.0303722	0.0412606	13.1783	1968.2	0.0303722	0.0412606	13.1783	70	1	54	54	54	NULL	70	NULL	7	NULL	0	712	12	NULL	NULL	54	NULL	70	1	54	54	NULL	70	7	70	2020-09-28	DEAD	NULL	NULL	2020-09-28	2020-09-28	NULL	2020-09-12	DIED	NULL
2018-04-21	UN	2y1m	791	26	2020-06-20	2020-09-28	1637.95	0.0333709	0.0442041	40.5391	1637.95	0.0333709	0.0442041	40.5391	100	0	NULL	NULL	NULL	NULL	100	52	8	NULL	0	791	NULL	NULL	NULL	NULL	NULL	100	0	NULL	NULL	NULL	100	7	100	2020-09-28	CULL	NULL	NULL	2020-09-28	2020-09-28	NULL	NULL	SOLD	NULL
2017-12-12	HF	2y2m	794	26	2020-02-14	2020-09-28	6196.26	0.0343356	0.0292897	74.1284	6196.26	0.0343356	0.0292897	74.1284	227	1	46	46	46	46	227	NULL	8	2020-05-12	0	794	4	4	NULL	46	46	227	1	46	46	46	227	7	227	2020-09-28	CULL	NULL	NULL	2020-09-28	2020-09-28	NULL	2020-03-31	SOLD	NULL
2017-12-12	HF	2y1m	780	25	2020-01-31	2020-09-28	4499.94	0.0324001	0.0360425	38.2444	4499.94	0.0324001	0.0360425	38.2444	241	0	NULL	NULL	NULL	NULL	241	93	8	NULL	0	780	NULL	NULL	NULL	NULL	NULL	241	0	NULL	NULL	NULL	241	7	241	2020-09-28	CULL	NULL	NULL	2020-09-28	2020-09-28	NULL	NULL	SOLD	NULL
2016-08-20	HF	3y5m	1249	41	2020-01-21	2020-09-28	3744.24	0.0330859	0.0420536	42	3744.24	0.0330859	0.0420536	42	251	1	44	44	44	NULL	251	NULL	8	NULL	0	1249	2	NULL	NULL	44	NULL	251	1	44	44	NULL	251	7	251	2020-09-28	CULL	NULL	NULL	2020-09-28	2020-09-28	NULL	2020-03-05	SOLD	NULL
2018-10-19	HF	22m	700	23	2020-09-18	2020-09-29	230.934	0.0364405	0.0490393	NULL	230.934	0.0364405	0.0490393	NULL	11	0	NULL	NULL	NULL	NULL	11	NULL	7	NULL	0	700	NULL	NULL	NULL	NULL	NULL	11	0	NULL	NULL	NULL	11	7	11	2020-09-29	DEAD	NULL	NULL	2020-09-29	2020-09-29	NULL	NULL	DIED	NULL
2018-08-25	HF	2y0m	745	25	2020-09-08	2020-09-29	512.654	0.0340434	0.0402193	22	512.654	0.0340434	0.0402193	22	21	0	NULL	NULL	NULL	NULL	21	NULL	8	NULL	0	745	NULL	NULL	NULL	NULL	NULL	21	0	NULL	NULL	NULL	21	7	21	2020-09-29	CULL	NULL	NULL	2020-09-29	2020-09-29	NULL	NULL	SOLD	NULL
2018-02-16	HF	2y6m	933	31	2020-09-06	2020-09-29	641.992	0.0316983	0.0436265	125	641.992	0.0316983	0.0436265	125	23	0	NULL	NULL	NULL	NULL	23	NULL	8	NULL	0	933	NULL	NULL	NULL	NULL	NULL	23	0	NULL	NULL	NULL	23	7	23	2020-09-29	CULL	NULL	NULL	2020-09-29	2020-09-29	NULL	NULL	SOLD	NULL
2018-09-23	HF	23m	705	23	2020-08-28	2020-09-29	599.559	0.0370103	0.0494971	66	599.559	0.0370103	0.0494971	66	32	0	NULL	NULL	NULL	NULL	32	NULL	7	NULL	0	705	NULL	NULL	NULL	NULL	NULL	32	0	NULL	NULL	NULL	32	7	32	2020-09-29	DEAD	NULL	NULL	2020-09-29	2020-09-29	NULL	NULL	DIED	NULL
2017-12-11	HF	2y6m	917	30	2020-06-15	2020-09-29	2017.03	0.0323327	0.0319191	24.1597	2017.03	0.0323327	0.0319191	24.1597	106	0	NULL	NULL	NULL	NULL	106	NULL	8	NULL	0	917	NULL	NULL	NULL	NULL	NULL	106	0	NULL	NULL	NULL	106	7	106	2020-09-29	CULL	NULL	NULL	2020-09-29	2020-09-29	NULL	NULL	SOLD	NULL
2020-09-27	HF	-118d	-118	-3	2020-06-01	2020-09-29	2682.26	0.0309525	0.0279775	340.391	2682.26	0.0309525	0.0279775	340.391	120	0	NULL	NULL	NULL	NULL	120	NULL	8	NULL	0	-118	NULL	NULL	NULL	NULL	NULL	120	0	NULL	NULL	NULL	120	7	120	2020-09-29	CULL	NULL	NULL	2020-09-29	2020-09-29	118	NULL	SOLD	NULL
2017-09-07	HF	2y8m	991	32	2020-05-25	2020-09-29	4090.24	0.0324503	0.0384733	65.1744	4090.24	0.0324503	0.0384733	65.1744	127	0	NULL	NULL	NULL	NULL	127	NULL	8	NULL	0	991	NULL	NULL	NULL	NULL	NULL	127	0	NULL	NULL	NULL	127	7	127	2020-09-29	CULL	NULL	NULL	2020-09-29	2020-09-29	NULL	NULL	SOLD	NULL
2018-02-21	HF	2y3m	827	27	2020-05-28	2020-09-30	4722.44	0.0320195	0.0377957	24.3967	4722.44	0.0320195	0.0377957	24.3967	125	2	48	48	82	NULL	125	NULL	8	NULL	0	827	6	NULL	NULL	48	NULL	125	2	48	82	NULL	125	7	125	2020-09-30	CULL	NULL	NULL	2020-09-30	2020-09-30	NULL	2020-08-18	SOLD	NULL
2018-04-04	HF	2y1m	774	25	2020-05-17	2020-09-30	4483.92	0.0328175	0.0362248	NULL	4483.92	0.0328175	0.0362248	NULL	136	0	NULL	NULL	NULL	NULL	136	NULL	8	NULL	0	774	NULL	NULL	NULL	NULL	NULL	136	0	NULL	NULL	NULL	136	7	136	2020-09-30	CULL	NULL	NULL	2020-09-30	2020-09-30	NULL	NULL	SOLD	NULL
2017-12-06	HF	2y5m	887	29	2020-05-11	2020-09-30	4698.69	0.0328525	0.0362847	NULL	4698.69	0.0328525	0.0362847	NULL	142	0	NULL	NULL	NULL	NULL	142	NULL	8	NULL	0	887	NULL	NULL	NULL	NULL	NULL	142	0	NULL	NULL	NULL	142	7	142	2020-09-30	CULL	NULL	NULL	2020-09-30	2020-09-30	NULL	NULL	SOLD	NULL
2017-08-28	HF	2y7m	958	32	2020-04-12	2020-09-30	6058.62	0.0309824	0.0440243	50.9543	6058.62	0.0309824	0.0440243	50.9543	171	1	82	82	82	82	171	NULL	8	2020-08-14	0	958	40	40	NULL	82	82	171	1	82	82	82	171	7	171	2020-09-30	CULL	NULL	NULL	2020-09-30	2020-09-30	NULL	2020-07-03	SOLD	NULL
2017-10-01	HF	2y4m	881	28	2020-02-29	2020-09-30	3689.89	0.0342688	0.0453644	140.392	3689.89	0.0342688	0.0453644	140.392	214	0	NULL	NULL	NULL	NULL	214	84	8	NULL	0	881	NULL	NULL	NULL	NULL	NULL	214	0	NULL	NULL	NULL	214	7	214	2020-09-30	CULL	NULL	NULL	2020-09-30	2020-09-30	NULL	NULL	SOLD	NULL
2018-01-24	HF	23m	720	24	2020-01-14	2020-09-30	8092.37	0.034634	0.0559199	224.243	8092.37	0.034634	0.0559199	224.243	260	3	118	118	160	NULL	260	NULL	8	NULL	0	720	76	NULL	NULL	118	NULL	260	3	118	160	NULL	260	7	260	2020-09-30	CULL	NULL	NULL	2020-09-30	2020-09-30	NULL	2020-06-22	SOLD	NULL
2018-08-23	HF	2y1m	762	25	2020-09-23	2020-10-01	192.737	0.0360374	0.0448395	NULL	192.737	0.0360374	0.0448395	NULL	8	0	NULL	NULL	NULL	NULL	8	NULL	8	NULL	0	762	NULL	NULL	NULL	NULL	NULL	8	0	NULL	NULL	NULL	8	7	8	2020-10-01	CULL	NULL	NULL	2020-10-01	2020-10-01	NULL	NULL	SOLD	NULL
2018-07-31	HF	2y1m	762	25	2020-08-31	2020-10-01	840.967	0.032784	0.0434621	NULL	840.967	0.032784	0.0434621	NULL	31	0	NULL	NULL	NULL	NULL	31	NULL	8	NULL	0	762	NULL	NULL	NULL	NULL	NULL	31	0	NULL	NULL	NULL	31	7	31	2020-10-01	CULL	NULL	NULL	2020-10-01	2020-10-01	NULL	NULL	SOLD	NULL
2020-09-27	HF	-28d	-28	-1	2020-08-30	2020-10-01	804.408	0.0327011	0.0411179	NULL	804.408	0.0327011	0.0411179	NULL	32	0	NULL	NULL	NULL	NULL	32	NULL	8	NULL	0	-28	NULL	NULL	NULL	NULL	NULL	32	0	NULL	NULL	NULL	32	7	32	2020-10-01	CULL	NULL	NULL	2020-10-01	2020-10-01	28	NULL	SOLD	NULL
2018-09-20	HF	23m	705	23	2020-08-25	2020-10-01	1029.96	0.0331272	0.0422211	53	1029.96	0.0331272	0.0422211	53	37	0	NULL	NULL	NULL	NULL	37	NULL	8	NULL	0	705	NULL	NULL	NULL	NULL	NULL	37	0	NULL	NULL	NULL	37	7	37	2020-10-01	CULL	NULL	NULL	2020-10-01	2020-10-01	NULL	NULL	SOLD	NULL
2017-12-13	AY	2y8m	977	32	2020-08-16	2020-10-01	676.908	0.0259863	0.0476681	24	676.908	0.0259863	0.0476681	24	46	0	NULL	NULL	NULL	NULL	46	NULL	8	NULL	0	977	NULL	NULL	NULL	NULL	NULL	46	0	NULL	NULL	NULL	46	7	46	2020-10-01	CULL	NULL	NULL	2020-10-01	2020-10-01	NULL	NULL	SOLD	NULL
2018-04-03	BF	2y4m	858	28	2020-08-08	2020-10-01	1198.77	0.0313249	0.0384844	NULL	1198.77	0.0313249	0.0384844	NULL	54	0	NULL	NULL	NULL	NULL	54	NULL	8	NULL	0	858	NULL	NULL	NULL	NULL	NULL	54	0	NULL	NULL	NULL	54	7	54	2020-10-01	CULL	NULL	NULL	2020-10-01	2020-10-01	NULL	NULL	SOLD	NULL
2017-11-24	HF	2y8m	985	33	2020-08-05	2020-10-01	1648.81	0.0305595	0.0350277	32	1648.81	0.0305595	0.0350277	32	57	0	NULL	NULL	NULL	NULL	57	NULL	8	NULL	0	985	NULL	NULL	NULL	NULL	NULL	57	0	NULL	NULL	NULL	57	7	57	2020-10-01	CULL	NULL	NULL	2020-10-01	2020-10-01	NULL	NULL	SOLD	NULL
2017-11-08	HF	2y7m	970	32	2020-07-05	2020-10-01	1853.44	0.0277295	0.0251177	52.3046	1853.44	0.0277295	0.0251177	52.3046	88	0	NULL	NULL	NULL	NULL	88	NULL	8	NULL	0	970	NULL	NULL	NULL	NULL	NULL	88	0	NULL	NULL	NULL	88	7	88	2020-10-01	CULL	NULL	NULL	2020-10-01	2020-10-01	NULL	NULL	SOLD	NULL
2018-09-10	UN	20m	611	20	2020-05-13	2020-10-01	3975.3	0.0336538	0.0423645	32.6144	3975.3	0.0336538	0.0423645	32.6144	141	1	54	54	54	54	141	NULL	8	2020-08-17	0	611	12	12	NULL	54	54	141	1	54	54	54	141	7	141	2020-10-01	CULL	NULL	NULL	2020-10-01	2020-10-01	NULL	2020-07-06	SOLD	NULL
2018-03-21	HF	2y0m	736	24	2020-03-26	2020-10-01	5639.36	0.0300475	0.0438124	62.7678	5639.36	0.0300475	0.0438124	62.7678	189	3	71	71	168	NULL	189	142	8	NULL	0	736	29	NULL	NULL	71	NULL	189	3	71	168	NULL	189	7	189	2020-10-01	CULL	NULL	NULL	2020-10-01	2020-10-01	NULL	2020-09-10	SOLD	NULL
2017-09-16	HF	2y4m	873	29	2020-02-06	2020-10-01	3497.54	0.031424	0.0369925	NULL	3497.54	0.031424	0.0369925	NULL	238	0	NULL	NULL	NULL	NULL	94	20	8	NULL	0	873	NULL	NULL	NULL	NULL	NULL	238	0	NULL	NULL	NULL	238	7	238	2020-10-01	CULL	NULL	NULL	2020-10-01	2020-05-10	NULL	NULL	SOLD	NULL
2018-01-31	HFNZ	2y0m	728	24	2020-01-29	2020-10-01	8992.32	0.0293492	0.0359425	12	8992.32	0.0293492	0.0359425	12	246	4	79	79	191	191	246	NULL	8	2020-09-18	0	728	37	149	NULL	79	191	246	4	79	191	191	246	7	246	2020-10-01	CULL	NULL	NULL	2020-10-01	2020-10-01	NULL	2020-08-07	SOLD	NULL
2018-09-07	UN	23m	730	24	2020-09-06	2020-10-02	630.812	0.0338848	0.0473966	NULL	630.812	0.0338848	0.0473966	NULL	26	0	NULL	NULL	NULL	NULL	26	NULL	8	NULL	0	730	NULL	NULL	NULL	NULL	NULL	26	0	NULL	NULL	NULL	26	7	26	2020-10-02	CULL	NULL	NULL	2020-10-02	2020-10-02	NULL	NULL	SOLD	NULL
2018-01-20	UN	2y3m	832	28	2020-05-01	2020-10-02	2723.91	0.0306988	0.0450549	39.9589	2723.91	0.0306988	0.0450549	39.9589	154	0	NULL	NULL	NULL	NULL	154	NULL	8	NULL	0	832	NULL	NULL	NULL	NULL	NULL	154	0	NULL	NULL	NULL	154	7	154	2020-10-02	CULL	NULL	NULL	2020-10-02	2020-10-02	NULL	NULL	SOLD	NULL
2018-01-30	HF	2y0m	754	25	2020-02-23	2020-10-02	7020.99	0.0325006	0.036933	140.082	7020.99	0.0325006	0.036933	140.082	222	2	75	75	117	117	222	NULL	8	2020-07-31	0	754	33	75	NULL	75	117	222	2	75	117	117	222	7	222	2020-10-02	CULL	NULL	NULL	2020-10-02	2020-10-02	NULL	2020-06-19	SOLD	NULL
2017-09-22	HF	2y4m	876	29	2020-02-15	2020-10-02	2995.83	0.0333815	0.0396861	574	2995.83	0.0333815	0.0396861	574	230	0	NULL	NULL	NULL	NULL	230	86	8	NULL	0	876	NULL	NULL	NULL	NULL	NULL	230	0	NULL	NULL	NULL	230	7	230	2020-10-02	CULL	NULL	NULL	2020-10-02	2020-10-02	NULL	NULL	SOLD	NULL
2018-12-01	HF	22m	671	22	2020-10-02	2020-10-03	15.2044	0.0410912	0.0702393	NULL	15.2044	0.0410912	0.0702393	NULL	1	0	NULL	NULL	NULL	NULL	1	NULL	8	NULL	0	671	NULL	NULL	NULL	NULL	NULL	1	0	NULL	NULL	NULL	1	7	1	2020-10-03	CULL	NULL	NULL	2020-10-03	2020-10-03	NULL	NULL	SOLD	NULL
2018-12-30	HF	21m	641	22	2020-10-01	2020-10-03	32.7632	0.0400079	0.0667348	NULL	32.7632	0.0400079	0.0667348	NULL	2	0	NULL	NULL	NULL	NULL	2	NULL	8	NULL	0	641	NULL	NULL	NULL	NULL	NULL	2	0	NULL	NULL	NULL	2	7	2	2020-10-03	CULL	NULL	NULL	2020-10-03	2020-10-03	NULL	NULL	SOLD	NULL
2019-01-06	HF	20m	632	20	2020-09-29	2020-10-03	72.0571	0.0386415	0.0624987	NULL	72.0571	0.0386415	0.0624987	NULL	4	0	NULL	NULL	NULL	NULL	4	NULL	8	NULL	0	632	NULL	NULL	NULL	NULL	NULL	4	0	NULL	NULL	NULL	4	7	4	2020-10-03	CULL	NULL	NULL	2020-10-03	2020-10-03	NULL	NULL	SOLD	NULL
2018-11-16	HF	22m	678	22	2020-09-24	2020-10-03	184.43	0.0367794	0.0571111	NULL	184.43	0.0367794	0.0571111	NULL	9	0	NULL	NULL	NULL	NULL	9	NULL	8	NULL	0	678	NULL	NULL	NULL	NULL	NULL	9	0	NULL	NULL	NULL	9	7	9	2020-10-03	CULL	NULL	NULL	2020-10-03	2020-10-03	NULL	NULL	SOLD	NULL
2018-10-27	HF	22m	697	23	2020-09-23	2020-10-03	208.539	0.0365219	0.0564067	NULL	208.539	0.0365219	0.0564067	NULL	10	0	NULL	NULL	NULL	NULL	10	NULL	8	NULL	0	697	NULL	NULL	NULL	NULL	NULL	10	0	NULL	NULL	NULL	10	7	10	2020-10-03	CULL	NULL	NULL	2020-10-03	2020-10-03	NULL	NULL	SOLD	NULL
2018-12-10	HF	21m	647	21	2020-09-17	2020-10-03	360.847	0.0353363	0.053314	NULL	360.847	0.0353363	0.053314	NULL	16	0	NULL	NULL	NULL	NULL	16	NULL	8	NULL	0	647	NULL	NULL	NULL	NULL	NULL	16	0	NULL	NULL	NULL	16	7	16	2020-10-03	CULL	NULL	NULL	2020-10-03	2020-10-03	NULL	NULL	SOLD	NULL
2018-12-16	HF	20m	637	21	2020-09-13	2020-10-03	467.917	0.0347545	0.0518935	NULL	467.917	0.0347545	0.0518935	NULL	20	0	NULL	NULL	NULL	NULL	20	NULL	8	NULL	0	637	NULL	NULL	NULL	NULL	NULL	20	0	NULL	NULL	NULL	20	7	20	2020-10-03	CULL	NULL	NULL	2020-10-03	2020-10-03	NULL	NULL	SOLD	NULL
2018-12-12	HF	20m	638	21	2020-09-10	2020-10-03	722.653	0.0361735	0.0468966	96	722.653	0.0361735	0.0468966	96	23	0	NULL	NULL	NULL	NULL	23	NULL	8	NULL	0	638	NULL	NULL	NULL	NULL	NULL	23	0	NULL	NULL	NULL	23	7	23	2020-10-03	CULL	NULL	NULL	2020-10-03	2020-10-03	NULL	NULL	SOLD	NULL
2018-11-26	HF	21m	651	22	2020-09-07	2020-10-03	579.747	0.0368468	0.0520863	49	579.747	0.0368468	0.0520863	49	26	0	NULL	NULL	NULL	NULL	26	NULL	8	NULL	0	651	NULL	NULL	NULL	NULL	NULL	26	0	NULL	NULL	NULL	26	7	26	2020-10-03	CULL	NULL	NULL	2020-10-03	2020-10-03	NULL	NULL	SOLD	NULL
2017-12-25	HF	2y8m	986	33	2020-09-06	2020-10-03	668.393	0.0359639	0.0355052	95	668.393	0.0359639	0.0355052	95	27	0	NULL	NULL	NULL	NULL	27	NULL	8	NULL	0	986	NULL	NULL	NULL	NULL	NULL	27	0	NULL	NULL	NULL	27	7	27	2020-10-03	CULL	NULL	NULL	2020-10-03	2020-10-03	NULL	NULL	SOLD	NULL
2018-10-20	HF	22m	687	23	2020-09-06	2020-10-03	653.745	0.0336583	0.0613142	47	653.745	0.0336583	0.0613142	47	27	0	NULL	NULL	NULL	NULL	27	NULL	8	NULL	0	687	NULL	NULL	NULL	NULL	NULL	27	0	NULL	NULL	NULL	27	7	27	2020-10-03	CULL	NULL	NULL	2020-10-03	2020-10-03	NULL	NULL	SOLD	NULL
2018-11-15	HF	21m	661	22	2020-09-06	2020-10-03	668.145	0.0369739	0.0548082	43	668.145	0.0369739	0.0548082	43	27	0	NULL	NULL	NULL	NULL	27	NULL	8	NULL	0	661	NULL	NULL	NULL	NULL	NULL	27	0	NULL	NULL	NULL	27	7	27	2020-10-03	CULL	NULL	NULL	2020-10-03	2020-10-03	NULL	NULL	SOLD	NULL
2018-11-14	HF	21m	661	22	2020-09-05	2020-10-03	734.223	0.0355683	0.0576043	46	734.223	0.0355683	0.0576043	46	28	0	NULL	NULL	NULL	NULL	28	NULL	8	NULL	0	661	NULL	NULL	NULL	NULL	NULL	28	0	NULL	NULL	NULL	28	7	28	2020-10-03	CULL	NULL	NULL	2020-10-03	2020-10-03	NULL	NULL	SOLD	NULL
2017-11-16	HF	2y9m	1021	34	2020-09-02	2020-10-03	905.415	0.0319565	0.034191	30	905.415	0.0319565	0.034191	30	31	0	NULL	NULL	NULL	NULL	31	NULL	8	NULL	0	1021	NULL	NULL	NULL	NULL	NULL	31	0	NULL	NULL	NULL	31	7	31	2020-10-03	CULL	NULL	NULL	2020-10-03	2020-10-03	NULL	NULL	SOLD	NULL
2017-07-23	HF	3y1m	1130	37	2020-08-26	2020-10-03	776.82	0.0338403	0.0504612	57	776.82	0.0338403	0.0504612	57	38	0	NULL	NULL	NULL	NULL	38	NULL	8	NULL	0	1130	NULL	NULL	NULL	NULL	NULL	38	0	NULL	NULL	NULL	38	7	38	2020-10-03	CULL	NULL	NULL	2020-10-03	2020-10-03	NULL	NULL	SOLD	NULL
2018-05-19	HF	2y0m	741	24	2020-05-29	2020-10-03	4024.58	0.0337357	0.0474807	30.4103	4024.58	0.0337357	0.0474807	30.4103	127	0	NULL	NULL	NULL	NULL	127	NULL	8	NULL	0	741	NULL	NULL	NULL	NULL	NULL	127	0	NULL	NULL	NULL	127	7	127	2020-10-03	CULL	NULL	NULL	2020-10-03	2020-10-03	NULL	NULL	SOLD	NULL
2018-03-18	HF	2y6m	917	30	2020-09-20	2020-10-04	293.53	0.0344832	0.0463249	NULL	293.53	0.0344832	0.0463249	NULL	14	0	NULL	NULL	NULL	NULL	14	NULL	8	NULL	0	917	NULL	NULL	NULL	NULL	NULL	14	0	NULL	NULL	NULL	14	7	14	2020-10-04	CULL	NULL	NULL	2020-10-04	2020-10-04	NULL	NULL	SOLD	NULL
2018-08-09	HF	23m	714	23	2020-07-23	2020-10-04	1410.23	0.023725	0.0419071	102.694	1410.23	0.023725	0.0419071	102.694	73	0	NULL	NULL	NULL	NULL	73	NULL	7	NULL	0	714	NULL	NULL	NULL	NULL	NULL	73	0	NULL	NULL	NULL	73	7	73	2020-10-04	DEAD	NULL	NULL	2020-10-04	2020-10-04	NULL	NULL	DIED	NULL
2018-07-10	HF	21m	663	22	2020-05-03	2020-10-04	2743.41	0.0346604	0.0421115	42.7972	2743.41	0.0346604	0.0421115	42.7972	154	0	NULL	NULL	NULL	NULL	154	NULL	8	NULL	0	663	NULL	NULL	NULL	NULL	NULL	154	0	NULL	NULL	NULL	154	7	154	2020-10-04	CULL	NULL	NULL	2020-10-04	2020-10-04	NULL	NULL	SOLD	NULL
2018-07-27	HF	2y1m	783	26	2020-09-17	2020-10-05	336.973	0.0353529	0.0368195	2629	336.973	0.0353529	0.0368195	2629	18	0	NULL	NULL	NULL	NULL	18	NULL	8	NULL	0	783	NULL	NULL	NULL	NULL	NULL	18	0	NULL	NULL	NULL	18	7	18	2020-10-05	CULL	NULL	NULL	2020-10-05	2020-10-05	NULL	NULL	SOLD	NULL
2018-02-22	HF	2y6m	918	30	2020-08-28	2020-10-05	1190.91	0.0296906	0.0413158	351	1190.91	0.0296906	0.0413158	351	38	0	NULL	NULL	NULL	NULL	38	NULL	7	NULL	0	918	NULL	NULL	NULL	NULL	NULL	38	0	NULL	NULL	NULL	38	7	38	2020-10-05	DEAD	NULL	NULL	2020-10-05	2020-10-05	NULL	NULL	DIED	NULL
2018-01-15	HF	2y3m	839	28	2020-05-03	2020-10-05	4558.27	0.0289345	0.0374643	28.8228	4558.27	0.0289345	0.0374643	28.8228	155	0	NULL	NULL	NULL	NULL	155	NULL	8	NULL	0	839	NULL	NULL	NULL	NULL	NULL	155	0	NULL	NULL	NULL	155	7	155	2020-10-05	CULL	NULL	NULL	2020-10-05	2020-10-05	NULL	NULL	SOLD	NULL
2017-08-06	HF	2y8m	987	32	2020-04-19	2020-10-05	5544.67	0.0319633	0.0455629	19.5749	5544.67	0.0319633	0.0455629	19.5749	169	1	61	61	61	61	169	NULL	8	2020-07-31	0	987	19	19	NULL	61	61	169	1	61	61	61	169	7	169	2020-10-05	CULL	NULL	NULL	2020-10-05	2020-10-05	NULL	2020-06-19	SOLD	NULL
2017-12-25	HF	2y1m	778	26	2020-02-11	2020-10-05	7632.34	0.0338086	0.0405682	13.24	7632.34	0.0338086	0.0405682	13.24	237	2	48	48	68	68	237	NULL	8	2020-05-31	0	778	6	26	NULL	48	68	237	2	48	68	68	237	7	237	2020-10-05	CULL	NULL	NULL	2020-10-05	2020-10-05	NULL	2020-04-19	SOLD	NULL
2018-01-19	HF	23m	714	24	2020-01-03	2020-10-05	6755.54	0.0328239	0.0375938	81.2687	6755.54	0.0328239	0.0375938	81.2687	276	0	NULL	NULL	NULL	NULL	276	112	8	NULL	0	714	NULL	NULL	NULL	NULL	NULL	276	0	NULL	NULL	NULL	276	7	276	2020-10-05	CULL	NULL	NULL	2020-10-05	2020-10-05	NULL	NULL	SOLD	NULL
2018-02-26	HF	2y6m	927	31	2020-09-10	2020-10-06	687.276	0.0358895	0.037804	56	687.276	0.0358895	0.037804	56	26	0	NULL	NULL	NULL	NULL	26	NULL	8	NULL	0	927	NULL	NULL	NULL	NULL	NULL	26	0	NULL	NULL	NULL	26	7	26	2020-10-06	CULL	NULL	NULL	2020-10-06	2020-10-06	NULL	NULL	SOLD	NULL
2018-02-23	HF	2y6m	925	31	2020-09-05	2020-10-06	662.567	0.034065	0.0475015	71	662.567	0.034065	0.0475015	71	31	0	NULL	NULL	NULL	NULL	31	NULL	8	NULL	0	925	NULL	NULL	NULL	NULL	NULL	31	0	NULL	NULL	NULL	31	7	31	2020-10-06	CULL	NULL	NULL	2020-10-06	2020-10-06	NULL	NULL	SOLD	NULL
2017-09-07	HF	2y11m	1090	36	2020-09-01	2020-10-06	1155.9	0.03099	0.0524295	228	1155.9	0.03099	0.0524295	228	35	0	NULL	NULL	NULL	NULL	35	NULL	8	NULL	0	1090	NULL	NULL	NULL	NULL	NULL	35	0	NULL	NULL	NULL	35	7	35	2020-10-06	CULL	NULL	NULL	2020-10-06	2020-10-06	NULL	NULL	SOLD	NULL
2017-09-17	HF	2y11m	1076	35	2020-08-28	2020-10-06	692.618	0.0350788	0.0426533	115	692.618	0.0350788	0.0426533	115	39	0	NULL	NULL	NULL	NULL	39	NULL	7	NULL	0	1076	NULL	NULL	NULL	NULL	NULL	39	0	NULL	NULL	NULL	39	7	39	2020-10-06	DEAD	NULL	NULL	2020-10-06	2020-10-06	NULL	NULL	DIED	NULL
2018-07-24	HF	23m	725	24	2020-07-18	2020-10-06	2212.28	0.0328637	0.0445632	17.5385	2212.28	0.0328637	0.0445632	17.5385	80	1	55	55	55	NULL	80	NULL	8	NULL	0	725	13	NULL	NULL	55	NULL	80	1	55	55	NULL	80	7	80	2020-10-06	CULL	NULL	NULL	2020-10-06	2020-10-06	NULL	2020-09-11	SOLD	NULL
2017-12-03	HF	2y5m	891	29	2020-05-12	2020-10-06	3187.04	0.032917	0.0444725	13.7036	3187.04	0.032917	0.0444725	13.7036	147	0	NULL	NULL	NULL	NULL	147	NULL	8	NULL	0	891	NULL	NULL	NULL	NULL	NULL	147	0	NULL	NULL	NULL	147	7	147	2020-10-06	CULL	NULL	NULL	2020-10-06	2020-10-06	NULL	NULL	SOLD	NULL
2017-10-22	HF	2y6m	916	30	2020-04-25	2020-10-06	3034.71	0.0281516	0.0360214	25.5011	3034.71	0.0281516	0.0360214	25.5011	164	0	NULL	NULL	NULL	NULL	164	NULL	8	NULL	0	916	NULL	NULL	NULL	NULL	NULL	164	0	NULL	NULL	NULL	164	7	164	2020-10-06	CULL	NULL	NULL	2020-10-06	2020-10-06	NULL	NULL	SOLD	NULL
2017-09-26	HF	2y5m	897	30	2020-03-11	2020-10-06	3313.18	0.0366419	0.045989	1999.5	3313.18	0.0366419	0.045989	1999.5	209	3	28	28	133	NULL	209	NULL	8	NULL	0	897	-14	NULL	NULL	28	NULL	209	3	28	133	NULL	209	7	209	2020-10-06	CULL	NULL	NULL	2020-10-06	2020-10-06	NULL	2020-07-22	SOLD	NULL
2017-09-29	HF	2y4m	863	29	2020-02-09	2020-10-06	7388.31	0.0385065	0.0394018	1376	7388.31	0.0385065	0.0394018	1376	240	3	75	75	138	138	240	NULL	8	2020-08-07	0	863	33	96	NULL	75	138	240	3	75	138	138	240	7	240	2020-10-06	CULL	NULL	NULL	2020-10-06	2020-10-06	NULL	2020-06-26	SOLD	NULL
2017-09-04	HF	2y5m	886	29	2020-02-07	2020-10-06	6131.06	0.0325245	0.0398219	147	6131.06	0.0325245	0.0398219	147	242	0	NULL	NULL	NULL	NULL	242	NULL	8	NULL	0	886	NULL	NULL	NULL	NULL	NULL	242	0	NULL	NULL	NULL	242	7	242	2020-10-06	CULL	NULL	NULL	2020-10-06	2020-10-06	NULL	NULL	SOLD	NULL
2017-09-10	HF	2y4m	875	29	2020-02-02	2020-10-06	4476.33	0.0313409	0.038343	37	4476.33	0.0313409	0.038343	37	247	1	33	33	33	NULL	247	NULL	8	NULL	0	875	-9	NULL	NULL	33	NULL	247	1	33	33	NULL	247	7	247	2020-10-06	CULL	NULL	NULL	2020-10-06	2020-10-06	NULL	2020-03-06	SOLD	NULL
2016-11-16	HF	3y2m	1166	38	2020-01-26	2020-10-06	5785.65	0.0319523	0.0491667	1100.19	5785.65	0.0319523	0.0491667	1100.19	254	1	80	80	80	NULL	207	NULL	8	NULL	0	1166	38	NULL	NULL	80	NULL	254	1	80	80	NULL	254	7	254	2020-10-06	CULL	NULL	NULL	2020-10-06	2020-08-20	NULL	2020-04-15	SOLD	NULL
2018-07-20	HF	2y1m	766	25	2020-08-24	2020-10-07	1407.15	0.0314336	0.0395068	22	1407.15	0.0314336	0.0395068	22	44	0	NULL	NULL	NULL	NULL	44	NULL	8	NULL	0	766	NULL	NULL	NULL	NULL	NULL	44	0	NULL	NULL	NULL	44	7	44	2020-10-07	CULL	NULL	NULL	2020-10-07	2020-10-07	NULL	NULL	SOLD	NULL
2018-05-12	HF	23m	722	24	2020-05-03	2020-10-07	3634.65	0.0334111	0.0408928	718.125	3634.65	0.0334111	0.0408928	718.125	157	1	96	96	96	NULL	157	NULL	8	NULL	0	722	54	NULL	NULL	96	NULL	157	1	96	96	NULL	157	7	157	2020-10-07	CULL	NULL	NULL	2020-10-07	2020-10-07	NULL	2020-08-07	SOLD	NULL
2017-02-04	HF	3y1m	1152	38	2020-04-01	2020-10-07	4327.24	0.0312837	0.0344773	23.334	4327.24	0.0312837	0.0344773	23.334	189	0	NULL	NULL	NULL	NULL	189	30	8	NULL	0	1152	NULL	NULL	NULL	NULL	NULL	189	0	NULL	NULL	NULL	189	7	189	2020-10-07	CULL	NULL	NULL	2020-10-07	2020-10-07	NULL	NULL	SOLD	NULL
2017-07-05	HF	3y2m	1176	38	2020-09-23	2020-10-08	366.507	0.0382629	0.0451495	NULL	366.507	0.0382629	0.0451495	NULL	15	0	NULL	NULL	NULL	NULL	15	NULL	8	NULL	0	1176	NULL	NULL	NULL	NULL	NULL	15	0	NULL	NULL	NULL	15	7	15	2020-10-08	CULL	NULL	NULL	2020-10-08	2020-10-08	NULL	NULL	SOLD	NULL
2017-06-24	HF	3y2m	1184	39	2020-09-20	2020-10-08	448.379	0.0379668	0.0446544	NULL	448.379	0.0379668	0.0446544	NULL	18	0	NULL	NULL	NULL	NULL	18	NULL	8	NULL	0	1184	NULL	NULL	NULL	NULL	NULL	18	0	NULL	NULL	NULL	18	7	18	2020-10-08	CULL	NULL	NULL	2020-10-08	2020-10-08	NULL	NULL	SOLD	NULL
2017-06-28	HF	3y2m	1177	39	2020-09-17	2020-10-08	532.196	0.0377251	0.0442312	NULL	532.196	0.0377251	0.0442312	NULL	21	0	NULL	NULL	NULL	NULL	21	NULL	8	NULL	0	1177	NULL	NULL	NULL	NULL	NULL	21	0	NULL	NULL	NULL	21	7	21	2020-10-08	CULL	NULL	NULL	2020-10-08	2020-10-08	NULL	NULL	SOLD	NULL
2018-10-10	HF	22m	681	22	2020-08-21	2020-10-08	1383.88	0.0364269	0.0373414	484	1383.88	0.0364269	0.0373414	484	48	0	NULL	NULL	NULL	NULL	48	NULL	8	NULL	0	681	NULL	NULL	NULL	NULL	NULL	48	0	NULL	NULL	NULL	48	7	48	2020-10-08	CULL	NULL	NULL	2020-10-08	2020-10-08	NULL	NULL	SOLD	NULL
2017-12-30	HF	2y7m	952	32	2020-08-08	2020-10-08	1487.84	0.0323296	0.0424016	33	1487.84	0.0323296	0.0424016	33	61	0	NULL	NULL	NULL	NULL	61	NULL	7	NULL	0	952	NULL	NULL	NULL	NULL	NULL	61	0	NULL	NULL	NULL	61	7	61	2020-10-08	DEAD	NULL	NULL	2020-10-08	2020-10-08	NULL	NULL	DIED	NULL
2018-01-22	HF	2y5m	887	29	2020-06-27	2020-10-08	2890.59	0.0309758	0.0443105	43.6253	2890.59	0.0309758	0.0443105	43.6253	103	0	NULL	NULL	NULL	NULL	103	27	8	NULL	0	887	NULL	NULL	NULL	NULL	NULL	103	0	NULL	NULL	NULL	103	7	103	2020-10-08	CULL	NULL	NULL	2020-10-08	2020-10-08	NULL	NULL	SOLD	NULL
2018-06-07	HF	23m	730	24	2020-06-06	2020-10-08	1675.87	0.0325256	0.0387676	53.0573	1675.87	0.0325256	0.0387676	53.0573	124	0	NULL	NULL	NULL	NULL	124	NULL	8	NULL	0	730	NULL	NULL	NULL	NULL	NULL	124	0	NULL	NULL	NULL	124	7	124	2020-10-08	CULL	NULL	NULL	2020-10-08	2020-10-08	NULL	NULL	SOLD	NULL
2018-03-14	HF	2y0m	760	25	2020-04-12	2020-10-08	4715.72	0.0294095	0.045385	42.4724	4715.72	0.0294095	0.045385	42.4724	179	0	NULL	NULL	NULL	NULL	179	10	8	NULL	0	760	NULL	NULL	NULL	NULL	NULL	179	0	NULL	NULL	NULL	179	7	179	2020-10-08	CULL	NULL	NULL	2020-10-08	2020-10-08	NULL	NULL	SOLD	NULL
2018-05-01	HF	23m	707	23	2020-04-07	2020-10-08	4391.24	0.0309964	0.0416845	31.2088	4391.24	0.0309964	0.0416845	31.2088	184	0	NULL	NULL	NULL	NULL	184	15	8	NULL	0	707	NULL	NULL	NULL	NULL	NULL	184	0	NULL	NULL	NULL	184	7	184	2020-10-08	CULL	NULL	NULL	2020-10-08	2020-10-08	NULL	NULL	SOLD	NULL
2017-09-12	HF	2y6m	920	30	2020-03-20	2020-10-08	4076.74	0.0329416	0.0358544	NULL	4076.74	0.0329416	0.0358544	NULL	202	0	NULL	NULL	NULL	NULL	202	NULL	8	NULL	0	920	NULL	NULL	NULL	NULL	NULL	202	0	NULL	NULL	NULL	202	7	202	2020-10-08	CULL	NULL	NULL	2020-10-08	2020-10-08	NULL	NULL	SOLD	NULL
2018-03-26	HF	2y5m	894	30	2020-09-05	2020-10-09	1051.52	0.0330401	0.0436868	19	1051.52	0.0330401	0.0436868	19	34	0	NULL	NULL	NULL	NULL	34	NULL	8	NULL	0	894	NULL	NULL	NULL	NULL	NULL	34	0	NULL	NULL	NULL	34	7	34	2020-10-09	CULL	NULL	NULL	2020-10-09	2020-10-09	NULL	NULL	SOLD	NULL
2016-08-31	HF	3y11m	1451	48	2020-08-21	2020-10-09	1442.97	0.0333294	0.050937	40.5749	1442.97	0.0333294	0.050937	40.5749	49	0	NULL	NULL	NULL	NULL	49	NULL	8	NULL	0	1451	NULL	NULL	NULL	NULL	NULL	49	0	NULL	NULL	NULL	49	7	49	2020-10-09	CULL	NULL	NULL	2020-10-09	2020-10-09	NULL	NULL	SOLD	NULL
2018-04-23	HF	2y3m	848	28	2020-08-18	2020-10-09	1336.4	0.0323686	0.0403541	22.3329	1336.4	0.0323686	0.0403541	22.3329	52	0	NULL	NULL	NULL	NULL	52	NULL	8	NULL	0	848	NULL	NULL	NULL	NULL	NULL	52	0	NULL	NULL	NULL	52	7	52	2020-10-09	CULL	NULL	NULL	2020-10-09	2020-10-09	NULL	NULL	SOLD	NULL
2017-12-30	HF	2y6m	933	31	2020-07-20	2020-10-09	2637.75	0.0287448	0.0378102	23.4659	2637.75	0.0287448	0.0378102	23.4659	81	0	NULL	NULL	NULL	NULL	81	NULL	8	NULL	0	933	NULL	NULL	NULL	NULL	NULL	81	0	NULL	NULL	NULL	81	7	81	2020-10-09	CULL	NULL	NULL	2020-10-09	2020-10-09	NULL	NULL	SOLD	NULL
2018-03-26	HF	2y3m	841	28	2020-07-14	2020-10-09	2638.52	0.0311504	0.0354394	21.179	2638.52	0.0311504	0.0354394	21.179	87	0	NULL	NULL	NULL	NULL	87	NULL	8	NULL	0	841	NULL	NULL	NULL	NULL	NULL	87	0	NULL	NULL	NULL	87	7	87	2020-10-09	CULL	NULL	NULL	2020-10-09	2020-10-09	NULL	NULL	SOLD	NULL
2018-03-27	HF	2y3m	838	28	2020-07-12	2020-10-09	2725.41	0.032604	0.0356313	77.9657	2725.41	0.032604	0.0356313	77.9657	89	0	NULL	NULL	NULL	NULL	89	NULL	8	NULL	0	838	NULL	NULL	NULL	NULL	NULL	89	0	NULL	NULL	NULL	89	7	89	2020-10-09	CULL	NULL	NULL	2020-10-09	2020-10-09	NULL	NULL	SOLD	NULL
2018-02-26	HF	2y4m	862	29	2020-07-07	2020-10-09	2193.11	0.0351099	0.0465821	18.1225	2193.11	0.0351099	0.0465821	18.1225	94	1	75	75	75	NULL	94	NULL	8	NULL	0	862	33	NULL	NULL	75	NULL	94	1	75	75	NULL	94	7	94	2020-10-09	CULL	NULL	NULL	2020-10-09	2020-10-09	NULL	2020-09-20	SOLD	NULL
2018-02-09	HF	2y3m	847	28	2020-06-05	2020-10-09	4097.09	0.029834	0.0368809	1379.43	4097.09	0.029834	0.0368809	1379.43	126	1	73	73	73	NULL	126	NULL	8	NULL	0	847	31	NULL	NULL	73	NULL	126	1	73	73	NULL	126	7	126	2020-10-09	CULL	NULL	NULL	2020-10-09	2020-10-09	NULL	2020-08-17	SOLD	NULL
2018-03-11	HF	2y1m	779	25	2020-04-28	2020-10-09	4882.6	0.0309031	0.0401763	39.5552	4882.6	0.0309031	0.0401763	39.5552	164	2	86	86	119	NULL	164	NULL	8	NULL	0	779	44	NULL	NULL	86	NULL	164	2	86	119	NULL	164	7	164	2020-10-09	CULL	NULL	NULL	2020-10-09	2020-10-09	NULL	2020-08-25	SOLD	NULL
2017-10-26	HF	2y5m	883	29	2020-03-27	2020-10-09	6955.64	0.0288903	0.0322952	31.4801	6955.64	0.0288903	0.0322952	31.4801	196	1	74	74	74	74	196	NULL	8	2020-07-21	0	883	32	32	NULL	74	74	196	1	74	74	74	196	7	196	2020-10-09	CULL	NULL	NULL	2020-10-09	2020-10-09	NULL	2020-06-09	SOLD	NULL
2017-09-11	HF	2y6m	913	30	2020-03-12	2020-10-09	7920.58	0.0291843	0.0302721	18.2582	7920.58	0.0291843	0.0302721	18.2582	211	2	62	62	116	NULL	211	NULL	8	NULL	0	913	20	NULL	NULL	62	NULL	211	2	62	116	NULL	211	7	211	2020-10-09	CULL	NULL	NULL	2020-10-09	2020-10-09	NULL	2020-07-06	SOLD	NULL
2017-07-15	HF	2y7m	970	32	2020-03-11	2020-10-09	6678.98	0.0324444	0.0387589	18.699	6678.98	0.0324444	0.0387589	18.699	212	1	70	70	70	70	212	NULL	8	2020-07-01	0	970	28	28	NULL	70	70	212	1	70	70	70	212	7	212	2020-10-09	CULL	NULL	NULL	2020-10-09	2020-10-09	NULL	2020-05-20	SOLD	NULL
2017-10-10	HF	2y4m	863	28	2020-02-20	2020-10-09	8103.85	0.033909	0.0372335	33	8103.85	0.033909	0.0372335	33	232	2	77	77	99	99	232	NULL	8	2020-07-10	0	863	35	57	NULL	77	99	232	2	77	99	99	232	7	232	2020-10-09	CULL	NULL	NULL	2020-10-09	2020-10-09	NULL	2020-05-29	SOLD	NULL
2017-09-18	HF	2y4m	870	29	2020-02-05	2020-10-09	8079.8	0.0304793	0.0399683	456	8079.8	0.0304793	0.0399683	456	247	1	106	106	106	106	247	NULL	8	2020-07-02	0	870	64	64	NULL	106	106	247	1	106	106	106	247	7	247	2020-10-09	CULL	NULL	NULL	2020-10-09	2020-10-09	NULL	2020-05-21	SOLD	NULL
2017-05-31	HF	2y8m	973	32	2020-01-29	2020-10-09	6992.89	0.0359446	0.0483988	218	6992.89	0.0359446	0.0483988	218	254	2	74	74	96	96	254	NULL	8	2020-06-15	0	973	32	54	NULL	74	96	254	2	74	96	96	254	7	254	2020-10-09	CULL	NULL	NULL	2020-10-09	2020-10-09	NULL	2020-05-04	SOLD	NULL
2017-09-05	HF	2y4m	860	28	2020-01-13	2020-10-09	5584.31	0.0318928	0.0357153	136	5584.31	0.0318928	0.0357153	136	270	2	68	68	89	89	270	NULL	8	2020-05-23	0	860	26	47	NULL	68	89	270	2	68	89	89	270	7	270	2020-10-09	CULL	NULL	NULL	2020-10-09	2020-10-09	NULL	2020-04-11	SOLD	NULL
2017-09-22	HF	2y3m	839	28	2020-01-09	2020-10-09	5934.97	0.0359713	0.0441926	33	5934.97	0.0359713	0.0441926	33	274	3	78	78	124	124	274	NULL	8	2020-06-23	0	839	36	82	NULL	78	124	274	3	78	124	124	274	7	274	2020-10-09	CULL	NULL	NULL	2020-10-09	2020-10-09	NULL	2020-05-12	SOLD	NULL
2018-08-20	HF	23m	703	23	2020-07-23	2020-10-10	2096.51	0.0356195	0.0460065	18.4616	2096.51	0.0356195	0.0460065	18.4616	79	0	NULL	NULL	NULL	NULL	79	NULL	8	NULL	0	703	NULL	NULL	NULL	NULL	NULL	79	0	NULL	NULL	NULL	79	7	79	2020-10-10	CULL	NULL	NULL	2020-10-10	2020-10-10	NULL	NULL	SOLD	NULL
2017-12-22	HF	2y6m	929	31	2020-07-08	2020-10-10	2433.42	0.0291976	0.0493599	51.6662	2433.42	0.0291976	0.0493599	51.6662	94	0	NULL	NULL	NULL	NULL	94	NULL	8	NULL	0	929	NULL	NULL	NULL	NULL	NULL	94	0	NULL	NULL	NULL	94	7	94	2020-10-10	CULL	NULL	NULL	2020-10-10	2020-10-10	NULL	NULL	SOLD	NULL
2017-08-17	HF	2y4m	872	29	2020-01-06	2020-10-10	6596.65	0.0312336	0.0417307	436.332	6596.65	0.0312336	0.0417307	436.332	278	2	66	66	165	NULL	278	NULL	8	NULL	0	872	24	NULL	NULL	66	NULL	278	2	66	165	NULL	278	7	278	2020-10-10	CULL	NULL	NULL	2020-10-10	2020-10-10	NULL	2020-06-19	SOLD	NULL
2018-09-20	HF	23m	709	23	2020-08-29	2020-10-11	1015.51	0.0329614	0.0387827	NULL	1015.51	0.0329614	0.0387827	NULL	43	0	NULL	NULL	NULL	NULL	43	NULL	8	NULL	0	709	NULL	NULL	NULL	NULL	NULL	43	0	NULL	NULL	NULL	43	7	43	2020-10-11	CULL	NULL	NULL	2020-10-11	2020-10-11	NULL	NULL	SOLD	NULL
2017-03-24	HF	3y5m	1249	41	2020-08-24	2020-10-11	906.218	0.0319242	0.0408034	779.023	906.218	0.0319242	0.0408034	779.023	48	0	NULL	NULL	NULL	NULL	48	NULL	8	NULL	0	1249	NULL	NULL	NULL	NULL	NULL	48	0	NULL	NULL	NULL	48	7	48	2020-10-11	CULL	NULL	NULL	2020-10-11	2020-10-11	NULL	NULL	SOLD	NULL
2018-05-21	HF	2y1m	772	26	2020-07-01	2020-10-11	3512.61	0.0305012	0.0426616	37.1159	3512.61	0.0305012	0.0426616	37.1159	102	0	NULL	NULL	NULL	NULL	102	NULL	8	NULL	0	772	NULL	NULL	NULL	NULL	NULL	102	0	NULL	NULL	NULL	102	7	102	2020-10-11	CULL	NULL	NULL	2020-10-11	2020-10-11	NULL	NULL	SOLD	NULL
2018-12-28	HF	21m	646	22	2020-10-04	2020-10-12	146.13	0.0379734	0.0424206	NULL	146.13	0.0379734	0.0424206	NULL	8	0	NULL	NULL	NULL	NULL	8	NULL	8	NULL	0	646	NULL	NULL	NULL	NULL	NULL	8	0	NULL	NULL	NULL	8	7	8	2020-10-12	CULL	NULL	NULL	2020-10-12	2020-10-12	NULL	NULL	SOLD	NULL
2018-06-07	HF	2y3m	839	27	2020-09-23	2020-10-12	471.173	0.0342663	0.0441606	NULL	471.173	0.0342663	0.0441606	NULL	19	0	NULL	NULL	NULL	NULL	19	NULL	8	NULL	0	839	NULL	NULL	NULL	NULL	NULL	19	0	NULL	NULL	NULL	19	7	19	2020-10-12	CULL	NULL	NULL	2020-10-12	2020-10-12	NULL	NULL	SOLD	NULL
2018-03-01	HF	2y6m	934	30	2020-09-20	2020-10-12	554.655	0.0340785	0.0437718	NULL	554.655	0.0340785	0.0437718	NULL	22	0	NULL	NULL	NULL	NULL	22	NULL	8	NULL	0	934	NULL	NULL	NULL	NULL	NULL	22	0	NULL	NULL	NULL	22	7	22	2020-10-12	CULL	NULL	NULL	2020-10-12	2020-10-12	NULL	NULL	SOLD	NULL
2017-03-22	HF	3y3m	1202	40	2020-07-06	2020-10-12	2374.52	0.0287747	0.0390072	44.739	2374.52	0.0287747	0.0390072	44.739	98	0	NULL	NULL	NULL	NULL	98	NULL	8	NULL	0	1202	NULL	NULL	NULL	NULL	NULL	98	0	NULL	NULL	NULL	98	7	98	2020-10-12	CULL	NULL	NULL	2020-10-12	2020-10-12	NULL	NULL	SOLD	NULL
2017-09-06	HF	2y9m	1024	33	2020-06-26	2020-10-12	2825.1	0.0317312	0.0405009	451.396	2825.1	0.0317312	0.0405009	451.396	108	0	NULL	NULL	NULL	NULL	108	89	8	NULL	0	1024	NULL	NULL	NULL	NULL	NULL	108	0	NULL	NULL	NULL	108	7	108	2020-10-12	CULL	NULL	NULL	2020-10-12	2020-10-12	NULL	NULL	SOLD	NULL
2018-01-26	HF	2y4m	864	29	2020-06-08	2020-10-12	104.534	0.0374664	0.0362113	NULL	104.534	0.0374664	0.0362113	NULL	126	0	NULL	NULL	NULL	NULL	6	NULL	8	NULL	0	864	NULL	NULL	NULL	NULL	NULL	126	0	NULL	NULL	NULL	126	7	126	2020-10-12	CULL	NULL	NULL	2020-10-12	2020-06-14	NULL	NULL	SOLD	NULL
2017-12-17	HF	2y4m	864	28	2020-04-29	2020-10-12	3652.82	0.033941	0.0441355	153.46	3652.82	0.033941	0.0441355	153.46	166	3	62	62	130	NULL	166	NULL	8	NULL	0	864	20	NULL	NULL	62	NULL	166	3	62	130	NULL	166	7	166	2020-10-12	CULL	NULL	NULL	2020-10-12	2020-10-12	NULL	2020-09-06	SOLD	NULL
2017-01-02	HF	3y3m	1207	39	2020-04-23	2020-10-12	2415.61	0.0314119	0.0343371	22.7121	2415.61	0.0314119	0.0343371	22.7121	172	2	49	49	61	NULL	172	NULL	8	NULL	0	1207	7	NULL	NULL	49	NULL	172	2	49	61	NULL	172	7	172	2020-10-12	CULL	NULL	NULL	2020-10-12	2020-10-12	NULL	2020-06-23	SOLD	NULL
2018-01-20	HF	2y2m	815	27	2020-04-14	2020-10-12	4322.07	0.0309171	0.04083	34.867	4322.07	0.0309171	0.04083	34.867	181	1	123	123	123	NULL	181	NULL	8	NULL	0	815	81	NULL	NULL	123	NULL	181	1	123	123	NULL	181	7	181	2020-10-12	CULL	NULL	NULL	2020-10-12	2020-10-12	NULL	2020-08-15	SOLD	NULL
2016-12-04	HF	3y2m	1174	38	2020-02-21	2020-10-12	4087.89	0.0325329	0.03346	288.594	4087.89	0.0325329	0.03346	288.594	234	4	63	63	150	NULL	234	168	8	NULL	0	1174	21	NULL	NULL	63	NULL	234	4	63	150	NULL	234	7	234	2020-10-12	CULL	NULL	NULL	2020-10-12	2020-10-12	NULL	2020-07-20	SOLD	NULL
2017-02-14	HF	3y7m	1335	44	2020-10-11	2020-10-13	32.2801	0.0384973	0.0439355	NULL	32.2801	0.0384973	0.0439355	NULL	2	0	NULL	NULL	NULL	NULL	2	NULL	8	NULL	0	1335	NULL	NULL	NULL	NULL	NULL	2	0	NULL	NULL	NULL	2	7	2	2020-10-13	CULL	NULL	NULL	2020-10-13	2020-10-13	NULL	NULL	SOLD	NULL
2018-05-26	HF	2y4m	855	28	2020-09-27	2020-10-13	303.466	0.0331008	0.038492	NULL	303.466	0.0331008	0.038492	NULL	16	0	NULL	NULL	NULL	NULL	16	NULL	8	NULL	0	855	NULL	NULL	NULL	NULL	NULL	16	0	NULL	NULL	NULL	16	7	16	2020-10-13	CULL	NULL	NULL	2020-10-13	2020-10-13	NULL	NULL	SOLD	NULL
2018-09-17	HF	2y0m	741	24	2020-09-27	2020-10-13	303.466	0.0331008	0.038492	NULL	303.466	0.0331008	0.038492	NULL	16	0	NULL	NULL	NULL	NULL	16	NULL	8	NULL	0	741	NULL	NULL	NULL	NULL	NULL	16	0	NULL	NULL	NULL	16	7	16	2020-10-13	CULL	NULL	NULL	2020-10-13	2020-10-13	NULL	NULL	SOLD	NULL
2017-06-11	HF	3y1m	1151	38	2020-08-05	2020-10-13	914.418	0.0287018	0.0375531	92.5622	914.418	0.0287018	0.0375531	92.5622	69	0	NULL	NULL	NULL	NULL	69	NULL	8	NULL	0	1151	NULL	NULL	NULL	NULL	NULL	69	0	NULL	NULL	NULL	69	7	69	2020-10-13	CULL	NULL	NULL	2020-10-13	2020-10-13	NULL	NULL	SOLD	NULL
2018-06-17	HF	2y1m	780	26	2020-08-05	2020-10-13	2084.95	0.0321222	0.0399304	312.999	2084.95	0.0321222	0.0399304	312.999	69	0	NULL	NULL	NULL	NULL	69	NULL	8	NULL	0	780	NULL	NULL	NULL	NULL	NULL	69	0	NULL	NULL	NULL	69	7	69	2020-10-13	CULL	NULL	NULL	2020-10-13	2020-10-13	NULL	NULL	SOLD	NULL
2017-10-23	HF	2y4m	855	28	2020-02-25	2020-10-13	9680.76	0.0311923	0.0371174	30.6354	9680.76	0.0311923	0.0371174	30.6354	231	2	65	65	88	88	231	NULL	8	2020-07-04	0	855	23	46	NULL	65	88	231	2	65	88	88	231	7	231	2020-10-13	CULL	NULL	NULL	2020-10-13	2020-10-13	NULL	2020-05-23	SOLD	NULL
2017-12-20	HF	2y0m	753	25	2020-01-12	2020-10-13	6290.18	0.0365742	0.044354	121.972	6290.18	0.0365742	0.044354	121.972	275	1	45	45	45	NULL	275	50	8	NULL	0	753	3	NULL	NULL	45	NULL	275	1	45	45	NULL	275	7	275	2020-10-13	CULL	NULL	NULL	2020-10-13	2020-10-13	NULL	2020-02-26	SOLD	NULL
2017-09-15	HF	2y3m	848	28	2020-01-11	2020-10-13	7162.11	0.0351187	0.0448394	20	7162.11	0.0351187	0.0448394	20	276	2	90	90	110	110	276	NULL	8	2020-06-11	0	848	48	68	NULL	90	110	276	2	90	110	110	276	7	276	2020-10-13	CULL	NULL	NULL	2020-10-13	2020-10-13	NULL	2020-04-30	SOLD	NULL
2018-12-03	HF	21m	653	21	2020-09-16	2020-10-14	483.131	0.0318937	0.0484491	87	483.131	0.0318937	0.0484491	87	28	0	NULL	NULL	NULL	NULL	28	NULL	8	NULL	0	653	NULL	NULL	NULL	NULL	NULL	28	0	NULL	NULL	NULL	28	7	28	2020-10-14	CULL	NULL	NULL	2020-10-14	2020-10-14	NULL	NULL	SOLD	NULL
2018-07-02	HF	2y1m	785	25	2020-08-25	2020-10-14	1027.99	0.0289389	0.0391592	47	1027.99	0.0289389	0.0391592	47	50	0	NULL	NULL	NULL	NULL	50	NULL	8	NULL	0	785	NULL	NULL	NULL	NULL	NULL	50	0	NULL	NULL	NULL	50	7	50	2020-10-14	CULL	NULL	NULL	2020-10-14	2020-10-14	NULL	NULL	SOLD	NULL
2018-10-18	HF	21m	648	21	2020-07-27	2020-10-14	2312.47	0.0261041	0.0469108	16.9916	2312.47	0.0261041	0.0469108	16.9916	79	0	NULL	NULL	NULL	NULL	79	77	8	NULL	0	648	NULL	NULL	NULL	NULL	NULL	79	0	NULL	NULL	NULL	79	7	79	2020-10-14	CULL	NULL	NULL	2020-10-14	2020-10-14	NULL	NULL	SOLD	NULL
2018-04-08	UN	2y3m	830	27	2020-07-16	2020-10-14	2945.88	0.032271	0.0374295	NULL	2945.88	0.032271	0.0374295	NULL	90	0	NULL	NULL	NULL	NULL	90	NULL	8	NULL	0	830	NULL	NULL	NULL	NULL	NULL	90	0	NULL	NULL	NULL	90	7	90	2020-10-14	CULL	NULL	NULL	2020-10-14	2020-10-14	NULL	NULL	SOLD	NULL
2018-01-22	HF	2y5m	893	30	2020-07-03	2020-10-14	3392.78	0.0267942	0.0436395	83.5164	3392.78	0.0267942	0.0436395	83.5164	103	1	95	95	95	NULL	103	NULL	8	NULL	0	893	53	NULL	NULL	95	NULL	103	1	95	95	NULL	103	7	103	2020-10-14	CULL	NULL	NULL	2020-10-14	2020-10-14	NULL	2020-10-06	SOLD	NULL
2018-04-10	AA	2y2m	815	27	2020-07-03	2020-10-14	3440.37	0.0320743	0.0371403	NULL	3440.37	0.0320743	0.0371403	NULL	103	0	NULL	NULL	NULL	NULL	103	NULL	8	NULL	0	815	NULL	NULL	NULL	NULL	NULL	103	0	NULL	NULL	NULL	103	7	103	2020-10-14	CULL	NULL	NULL	2020-10-14	2020-10-14	NULL	NULL	SOLD	NULL
2018-05-11	HF	2y1m	778	25	2020-06-27	2020-10-14	3271.03	0.0305809	0.04366	53.2841	3271.03	0.0305809	0.04366	53.2841	109	2	58	58	80	NULL	109	NULL	8	NULL	0	778	16	NULL	NULL	58	NULL	109	2	58	80	NULL	109	7	109	2020-10-14	CULL	NULL	NULL	2020-10-14	2020-10-14	NULL	2020-09-15	SOLD	NULL
2017-12-04	HF	2y5m	893	29	2020-05-15	2020-10-14	3694.35	0.0281289	0.0364186	35.9284	3694.35	0.0281289	0.0364186	35.9284	152	1	133	133	133	NULL	152	NULL	8	NULL	0	893	91	NULL	NULL	133	NULL	152	1	133	133	NULL	152	7	152	2020-10-14	CULL	NULL	NULL	2020-10-14	2020-10-14	NULL	2020-09-25	SOLD	NULL
2017-11-28	HF	2y4m	857	29	2020-04-03	2020-10-14	5326.79	0.0285962	0.0403308	118.684	5326.79	0.0285962	0.0403308	118.684	194	5	42	42	150	NULL	194	NULL	8	NULL	0	857	0	NULL	NULL	42	NULL	194	5	42	150	NULL	194	7	194	2020-10-14	CULL	NULL	NULL	2020-10-14	2020-10-14	NULL	2020-08-31	SOLD	NULL
2018-03-02	HF	23m	729	23	2020-02-29	2020-10-14	4509.09	0.0310495	0.0369149	49.4674	4509.09	0.0310495	0.0369149	49.4674	228	0	NULL	NULL	NULL	NULL	228	NULL	8	NULL	0	729	NULL	NULL	NULL	NULL	NULL	228	0	NULL	NULL	NULL	228	7	228	2020-10-14	CULL	NULL	NULL	2020-10-14	2020-10-14	NULL	NULL	SOLD	NULL
2016-12-18	HF	3y0m	1113	37	2020-01-05	2020-10-14	3876.71	0.0309229	0.0449799	244.691	3876.71	0.0309229	0.0449799	244.691	283	1	98	98	98	NULL	223	NULL	8	NULL	0	1113	56	NULL	NULL	98	NULL	283	1	98	98	NULL	283	7	283	2020-10-14	CULL	NULL	NULL	2020-10-14	2020-08-15	NULL	2020-04-12	SOLD	NULL
2018-02-26	HF	2y6m	934	31	2020-09-17	2020-10-15	948.327	0.033717	0.0529108	37	948.327	0.033717	0.0529108	37	28	0	NULL	NULL	NULL	NULL	28	NULL	8	NULL	0	934	NULL	NULL	NULL	NULL	NULL	28	0	NULL	NULL	NULL	28	7	28	2020-10-15	CULL	NULL	NULL	2020-10-15	2020-10-15	NULL	NULL	SOLD	NULL
2018-05-02	HF	2y4m	859	28	2020-09-07	2020-10-15	357.58	0.0366377	0.0451408	262	357.58	0.0366377	0.0451408	262	38	0	NULL	NULL	NULL	NULL	38	NULL	7	NULL	0	859	NULL	NULL	NULL	NULL	NULL	38	0	NULL	NULL	NULL	38	7	38	2020-10-15	DEAD	NULL	NULL	2020-10-15	2020-10-15	NULL	NULL	DIED	NULL
2018-09-02	HF	23m	729	23	2020-08-31	2020-10-15	1373.51	0.0324755	0.0381281	24	1373.51	0.0324755	0.0381281	24	45	0	NULL	NULL	NULL	NULL	45	NULL	8	NULL	0	729	NULL	NULL	NULL	NULL	NULL	45	0	NULL	NULL	NULL	45	7	45	2020-10-15	CULL	NULL	NULL	2020-10-15	2020-10-15	NULL	NULL	SOLD	NULL
2018-10-26	HF	22m	696	23	2020-09-21	2020-10-16	773.741	0.0319017	0.0373423	9	773.741	0.0319017	0.0373423	9	25	0	NULL	NULL	NULL	NULL	25	NULL	8	NULL	0	696	NULL	NULL	NULL	NULL	NULL	25	0	NULL	NULL	NULL	25	7	25	2020-10-16	CULL	NULL	NULL	2020-10-16	2020-10-16	NULL	NULL	SOLD	NULL
2018-04-16	HF	2y4m	879	29	2020-09-11	2020-10-16	1060.21	0.0306698	0.0537726	125.132	1060.21	0.0306698	0.0537726	125.132	35	0	NULL	NULL	NULL	NULL	35	NULL	8	NULL	0	879	NULL	NULL	NULL	NULL	NULL	35	0	NULL	NULL	NULL	35	7	35	2020-10-16	CULL	NULL	NULL	2020-10-16	2020-10-16	NULL	NULL	SOLD	NULL
2018-08-02	HF	2y0m	733	24	2020-08-04	2020-10-16	1463.38	0.0348407	0.0397044	13.3804	1463.38	0.0348407	0.0397044	13.3804	73	0	NULL	NULL	NULL	NULL	73	NULL	8	NULL	0	733	NULL	NULL	NULL	NULL	NULL	73	0	NULL	NULL	NULL	73	7	73	2020-10-16	CULL	NULL	NULL	2020-10-16	2020-10-16	NULL	NULL	SOLD	NULL
2018-07-24	HF	2y0m	738	24	2020-07-31	2020-10-16	1754.5	0.031134	0.0328271	29.8541	1754.5	0.031134	0.0328271	29.8541	77	0	NULL	NULL	NULL	NULL	77	NULL	8	NULL	0	738	NULL	NULL	NULL	NULL	NULL	77	0	NULL	NULL	NULL	77	7	77	2020-10-16	CULL	NULL	NULL	2020-10-16	2020-10-16	NULL	NULL	SOLD	NULL
2017-12-26	HF	2y7m	944	31	2020-07-27	2020-10-16	1417.3	0.0342819	0.0232289	468.967	1417.3	0.0342819	0.0232289	468.967	81	0	NULL	NULL	NULL	NULL	81	78	8	NULL	0	944	NULL	NULL	NULL	NULL	NULL	81	0	NULL	NULL	NULL	81	7	81	2020-10-16	CULL	NULL	NULL	2020-10-16	2020-10-16	NULL	NULL	SOLD	NULL
2015-12-08	HF	4y4m	1602	52	2020-04-27	2020-10-16	2133.96	0.0309885	0.0394157	47.3709	2133.96	0.0309885	0.0394157	47.3709	172	0	NULL	NULL	NULL	NULL	172	NULL	8	NULL	0	1602	NULL	NULL	NULL	NULL	NULL	172	0	NULL	NULL	NULL	172	7	172	2020-10-16	CULL	NULL	NULL	2020-10-16	2020-10-16	NULL	NULL	SOLD	NULL
2017-11-23	HF	2y3m	833	28	2020-03-05	2020-10-16	5829.07	0.0332966	0.0367825	410.811	5829.07	0.0332966	0.0367825	410.811	225	0	NULL	NULL	NULL	NULL	225	105	8	NULL	0	833	NULL	NULL	NULL	NULL	NULL	225	0	NULL	NULL	NULL	225	7	225	2020-10-16	CULL	NULL	NULL	2020-10-16	2020-10-16	NULL	NULL	SOLD	NULL
2017-09-19	HF	2y4m	880	29	2020-02-16	2020-10-16	3068.09	0.0303226	0.044945	248.171	3068.09	0.0303226	0.044945	248.171	243	0	NULL	NULL	NULL	NULL	243	233	8	NULL	0	880	NULL	NULL	NULL	NULL	NULL	243	0	NULL	NULL	NULL	243	7	243	2020-10-16	CULL	NULL	NULL	2020-10-16	2020-10-16	NULL	NULL	SOLD	NULL
2017-08-11	HF	2y5m	896	29	2020-01-24	2020-10-16	5817.78	0.0345339	0.0434393	44.3814	5817.78	0.0345339	0.0434393	44.3814	266	1	78	78	78	78	186	NULL	8	2020-05-23	0	896	36	36	NULL	78	78	266	1	78	78	78	266	7	266	2020-10-16	CULL	NULL	NULL	2020-10-16	2020-07-28	NULL	2020-04-11	SOLD	NULL
2018-09-16	HF	2y0m	744	24	2020-09-29	2020-10-17	425.636	0.0359192	0.0464945	NULL	425.636	0.0359192	0.0464945	NULL	18	0	NULL	NULL	NULL	NULL	18	NULL	8	NULL	0	744	NULL	NULL	NULL	NULL	NULL	18	0	NULL	NULL	NULL	18	7	18	2020-10-17	CULL	NULL	NULL	2020-10-17	2020-10-17	NULL	NULL	SOLD	NULL
2018-08-24	HF	2y0m	751	25	2020-09-13	2020-10-17	1074.87	0.032513	0.0409969	42	1074.87	0.032513	0.0409969	42	34	0	NULL	NULL	NULL	NULL	34	NULL	8	NULL	0	751	NULL	NULL	NULL	NULL	NULL	34	0	NULL	NULL	NULL	34	7	34	2020-10-17	CULL	NULL	NULL	2020-10-17	2020-10-17	NULL	NULL	SOLD	NULL
2018-09-04	HF	23m	722	23	2020-08-26	2020-10-17	1610.55	0.0292762	0.0415363	39	1610.55	0.0292762	0.0415363	39	52	0	NULL	NULL	NULL	NULL	52	NULL	8	NULL	0	722	NULL	NULL	NULL	NULL	NULL	52	0	NULL	NULL	NULL	52	7	52	2020-10-17	CULL	NULL	NULL	2020-10-17	2020-10-17	NULL	NULL	SOLD	NULL
2017-11-10	HF	2y9m	1006	33	2020-08-12	2020-10-17	1617.14	0.0321345	0.0424051	80.3749	1617.14	0.0321345	0.0424051	80.3749	66	0	NULL	NULL	NULL	NULL	66	NULL	8	NULL	0	1006	NULL	NULL	NULL	NULL	NULL	66	0	NULL	NULL	NULL	66	7	66	2020-10-17	CULL	NULL	NULL	2020-10-17	2020-10-17	NULL	NULL	SOLD	NULL
2018-04-24	HF	2y2m	800	27	2020-07-02	2020-10-17	1431.11	0.0322554	0.0420011	9999	1431.11	0.0322554	0.0420011	9999	107	0	NULL	NULL	NULL	NULL	107	NULL	8	NULL	0	800	NULL	NULL	NULL	NULL	NULL	107	0	NULL	NULL	NULL	107	7	107	2020-10-17	CULL	NULL	NULL	2020-10-17	2020-10-17	NULL	NULL	SOLD	NULL
2018-10-22	HF	23m	727	24	2020-10-18	2020-10-19	16.4014	0.0375007	0.041308	NULL	16.4014	0.0375007	0.041308	NULL	1	0	NULL	NULL	NULL	NULL	1	NULL	8	NULL	0	727	NULL	NULL	NULL	NULL	NULL	1	0	NULL	NULL	NULL	1	7	1	2020-10-19	CULL	NULL	NULL	2020-10-19	2020-10-19	NULL	NULL	SOLD	NULL
2018-06-02	HF	2y4m	866	28	2020-10-15	2020-10-19	85.1738	0.0365233	0.0499458	NULL	85.1738	0.0365233	0.0499458	NULL	4	0	NULL	NULL	NULL	NULL	4	NULL	8	NULL	0	866	NULL	NULL	NULL	NULL	NULL	4	0	NULL	NULL	NULL	4	7	4	2020-10-19	CULL	NULL	NULL	2020-10-19	2020-10-19	NULL	NULL	SOLD	NULL
2018-07-15	HFA	2y2m	800	26	2020-09-22	2020-10-19	467.695	0.0222391	0.0563792	101	467.695	0.0222391	0.0563792	101	27	0	NULL	NULL	NULL	NULL	27	NULL	8	NULL	0	800	NULL	NULL	NULL	NULL	NULL	27	0	NULL	NULL	NULL	27	7	27	2020-10-19	CULL	NULL	NULL	2020-10-19	2020-10-19	NULL	NULL	SOLD	NULL
2018-06-01	HF	2y3m	825	27	2020-09-03	2020-10-19	1082.02	0.0314814	0.0463178	4909	1082.02	0.0314814	0.0463178	4909	46	0	NULL	NULL	NULL	NULL	46	NULL	8	NULL	0	825	NULL	NULL	NULL	NULL	NULL	46	0	NULL	NULL	NULL	46	7	46	2020-10-19	CULL	NULL	NULL	2020-10-19	2020-10-19	NULL	NULL	SOLD	NULL
2018-01-05	HF	2y4m	872	28	2020-05-26	2020-10-19	3342.31	0.0327582	0.0407802	22	3342.31	0.0327582	0.0407802	22	146	0	NULL	NULL	NULL	NULL	146	NULL	8	NULL	0	872	NULL	NULL	NULL	NULL	NULL	146	0	NULL	NULL	NULL	146	7	146	2020-10-19	CULL	NULL	NULL	2020-10-19	2020-10-19	NULL	NULL	SOLD	NULL
2018-03-19	HF	2y1m	783	26	2020-05-10	2020-10-19	2050.49	0.0296121	0.0310479	37.3525	2050.49	0.0296121	0.0310479	37.3525	162	1	53	53	53	NULL	109	93	8	NULL	0	783	11	NULL	NULL	53	NULL	162	1	53	53	NULL	162	7	162	2020-10-19	CULL	NULL	NULL	2020-10-19	2020-08-27	NULL	2020-07-02	SOLD	NULL
2018-01-05	HF	2y3m	827	27	2020-04-11	2020-10-19	5327.84	0.0319378	0.0394929	31.9106	5327.84	0.0319378	0.0394929	31.9106	191	2	93	93	151	NULL	191	NULL	8	NULL	0	827	51	NULL	NULL	93	NULL	191	2	93	151	NULL	191	7	191	2020-10-19	CULL	NULL	NULL	2020-10-19	2020-10-19	NULL	2020-09-09	SOLD	NULL
2017-08-01	HF	2y6m	929	30	2020-02-16	2020-10-19	6860.18	0.0317552	0.0431417	243	6860.18	0.0317552	0.0431417	243	246	0	NULL	NULL	NULL	NULL	246	NULL	8	NULL	0	929	NULL	NULL	NULL	NULL	NULL	246	0	NULL	NULL	NULL	246	7	246	2020-10-19	CULL	NULL	NULL	2020-10-19	2020-10-19	NULL	NULL	SOLD	NULL
2016-12-23	HF	3y0m	1113	37	2020-01-10	2020-10-19	6469.12	0.0324717	0.0490898	22	6469.12	0.0324717	0.0490898	22	283	0	NULL	NULL	NULL	NULL	283	NULL	8	NULL	0	1113	NULL	NULL	NULL	NULL	NULL	283	0	NULL	NULL	NULL	283	7	283	2020-10-19	CULL	NULL	NULL	2020-10-19	2020-10-19	NULL	NULL	SOLD	NULL
2018-10-02	HF	2y0m	736	24	2020-10-07	2020-10-20	278.45	0.0349976	0.0453484	NULL	278.45	0.0349976	0.0453484	NULL	13	0	NULL	NULL	NULL	NULL	13	NULL	8	NULL	0	736	NULL	NULL	NULL	NULL	NULL	13	0	NULL	NULL	NULL	13	7	13	2020-10-20	CULL	NULL	NULL	2020-10-20	2020-10-20	NULL	NULL	SOLD	NULL
2018-02-18	HF	2y7m	960	32	2020-10-05	2020-10-20	321.886	0.0330066	0.0447834	NULL	321.886	0.0330066	0.0447834	NULL	15	0	NULL	NULL	NULL	NULL	15	NULL	8	NULL	0	960	NULL	NULL	NULL	NULL	NULL	15	0	NULL	NULL	NULL	15	7	15	2020-10-20	CULL	NULL	NULL	2020-10-20	2020-10-20	NULL	NULL	SOLD	NULL
2018-09-02	HF	2y1m	763	25	2020-10-04	2020-10-20	350.738	0.0345691	0.0448682	NULL	350.738	0.0345691	0.0448682	NULL	16	0	NULL	NULL	NULL	NULL	16	NULL	8	NULL	0	763	NULL	NULL	NULL	NULL	NULL	16	0	NULL	NULL	NULL	16	7	16	2020-10-20	CULL	NULL	NULL	2020-10-20	2020-10-20	NULL	NULL	SOLD	NULL
2017-12-02	HF	2y9m	1031	33	2020-09-28	2020-10-20	622.567	0.0321384	0.036638	19	622.567	0.0321384	0.036638	19	22	0	NULL	NULL	NULL	NULL	22	NULL	8	NULL	0	1031	NULL	NULL	NULL	NULL	NULL	22	0	NULL	NULL	NULL	22	7	22	2020-10-20	CULL	NULL	NULL	2020-10-20	2020-10-20	NULL	NULL	SOLD	NULL
2018-04-02	HF	2y5m	902	29	2020-09-20	2020-10-20	792.279	0.0347211	0.0431131	NULL	792.279	0.0347211	0.0431131	NULL	30	0	NULL	NULL	NULL	NULL	30	NULL	8	NULL	0	902	NULL	NULL	NULL	NULL	NULL	30	0	NULL	NULL	NULL	30	7	30	2020-10-20	CULL	NULL	NULL	2020-10-20	2020-10-20	NULL	NULL	SOLD	NULL
2018-09-11	HF	2y0m	738	24	2020-09-18	2020-10-20	326.155	0.0299143	0.0393058	59	326.155	0.0299143	0.0393058	59	32	0	NULL	NULL	NULL	NULL	32	NULL	8	NULL	0	738	NULL	NULL	NULL	NULL	NULL	32	0	NULL	NULL	NULL	32	7	32	2020-10-20	CULL	NULL	NULL	2020-10-20	2020-10-20	NULL	NULL	SOLD	NULL
2017-04-16	HF	3y5m	1249	41	2020-09-16	2020-10-20	788.472	0.0352992	0.0420403	25	788.472	0.0352992	0.0420403	25	34	0	NULL	NULL	NULL	NULL	34	NULL	8	NULL	0	1249	NULL	NULL	NULL	NULL	NULL	34	0	NULL	NULL	NULL	34	7	34	2020-10-20	CULL	NULL	NULL	2020-10-20	2020-10-20	NULL	NULL	SOLD	NULL
2018-09-18	HF	23m	728	24	2020-09-15	2020-10-20	944.989	0.0343161	0.0426106	NULL	944.989	0.0343161	0.0426106	NULL	35	0	NULL	NULL	NULL	NULL	35	NULL	8	NULL	0	728	NULL	NULL	NULL	NULL	NULL	35	0	NULL	NULL	NULL	35	7	35	2020-10-20	CULL	NULL	NULL	2020-10-20	2020-10-20	NULL	NULL	SOLD	NULL
2018-06-29	HF	2y2m	802	27	2020-09-08	2020-10-20	1101.18	0.0356913	0.031963	50	1101.18	0.0356913	0.031963	50	42	0	NULL	NULL	NULL	NULL	42	NULL	8	NULL	0	802	NULL	NULL	NULL	NULL	NULL	42	0	NULL	NULL	NULL	42	7	42	2020-10-20	CULL	NULL	NULL	2020-10-20	2020-10-20	NULL	NULL	SOLD	NULL
2018-02-25	HF	2y6m	924	31	2020-09-06	2020-10-20	1050.98	0.0343458	0.0477605	17.9052	1050.98	0.0343458	0.0477605	17.9052	44	0	NULL	NULL	NULL	NULL	44	NULL	8	NULL	0	924	NULL	NULL	NULL	NULL	NULL	44	0	NULL	NULL	NULL	44	7	44	2020-10-20	CULL	NULL	NULL	2020-10-20	2020-10-20	NULL	NULL	SOLD	NULL
2018-08-03	UN	2y1m	762	25	2020-09-03	2020-10-20	814.036	0.0336462	0.0442262	603.316	814.036	0.0336462	0.0442262	603.316	47	0	NULL	NULL	NULL	NULL	47	NULL	8	NULL	0	762	NULL	NULL	NULL	NULL	NULL	47	0	NULL	NULL	NULL	47	7	47	2020-10-20	CULL	NULL	NULL	2020-10-20	2020-10-20	NULL	NULL	SOLD	NULL
2017-08-29	HF	3y0m	1096	36	2020-08-29	2020-10-20	342.464	0.0335921	0.0379006	468	342.464	0.0335921	0.0379006	468	52	0	NULL	NULL	NULL	NULL	52	NULL	8	NULL	0	1096	NULL	NULL	NULL	NULL	NULL	52	0	NULL	NULL	NULL	52	7	52	2020-10-20	CULL	NULL	NULL	2020-10-20	2020-10-20	NULL	NULL	SOLD	NULL
2018-07-26	HF	2y0m	752	25	2020-08-16	2020-10-20	2253.62	0.0280158	0.0501673	28.1888	2253.62	0.0280158	0.0501673	28.1888	65	1	50	50	50	NULL	65	NULL	8	NULL	0	752	8	NULL	NULL	50	NULL	65	1	50	50	NULL	65	7	65	2020-10-20	CULL	NULL	NULL	2020-10-20	2020-10-20	NULL	2020-10-05	SOLD	NULL
2018-01-29	HF	2y3m	820	27	2020-04-28	2020-10-20	4847.43	0.0311043	0.04233	50.2938	4847.43	0.0311043	0.04233	50.2938	175	2	86	86	142	NULL	175	NULL	8	NULL	0	820	44	NULL	NULL	86	NULL	175	2	86	142	NULL	175	7	175	2020-10-20	CULL	NULL	NULL	2020-10-20	2020-10-20	NULL	2020-09-17	SOLD	NULL
2018-04-12	HF	23m	728	24	2020-04-09	2020-10-20	2120.22	0.0339502	0.0443951	139.439	2120.22	0.0339502	0.0443951	139.439	194	1	81	81	81	81	111	NULL	8	2020-08-10	0	728	39	39	NULL	81	81	194	1	81	81	81	194	7	194	2020-10-20	CULL	NULL	NULL	2020-10-20	2020-07-29	NULL	2020-06-29	SOLD	NULL
2018-02-06	HF	2y2m	793	26	2020-04-09	2020-10-20	5520.01	0.0308356	0.0423805	169.94	5520.01	0.0308356	0.0423805	169.94	194	0	NULL	NULL	NULL	NULL	194	NULL	8	NULL	0	793	NULL	NULL	NULL	NULL	NULL	194	0	NULL	NULL	NULL	194	7	194	2020-10-20	CULL	NULL	NULL	2020-10-20	2020-10-20	NULL	NULL	SOLD	NULL
2017-11-28	HF	2y3m	823	27	2020-02-29	2020-10-20	4531.6	0.0314217	0.031456	38.2424	4531.6	0.0314217	0.031456	38.2424	234	2	141	141	184	NULL	234	NULL	8	NULL	0	823	99	NULL	NULL	141	NULL	234	2	141	184	NULL	234	7	234	2020-10-20	CULL	NULL	NULL	2020-10-20	2020-10-20	NULL	2020-08-31	SOLD	NULL
2018-04-03	HF	22m	684	22	2020-02-16	2020-10-20	6463.48	0.0316598	0.0372234	46.3344	6463.48	0.0316598	0.0372234	46.3344	247	5	67	67	137	137	247	NULL	8	2020-08-13	0	684	25	95	NULL	67	137	247	5	67	137	137	247	7	247	2020-10-20	CULL	NULL	NULL	2020-10-20	2020-10-20	NULL	2020-07-02	SOLD	NULL
2018-07-07	HF	2y2m	805	26	2020-09-19	2020-10-21	707.907	0.0358422	0.050358	30	707.907	0.0358422	0.050358	30	32	0	NULL	NULL	NULL	NULL	32	NULL	8	NULL	0	805	NULL	NULL	NULL	NULL	NULL	32	0	NULL	NULL	NULL	32	7	32	2020-10-21	CULL	NULL	NULL	2020-10-21	2020-10-21	NULL	NULL	SOLD	NULL
2018-09-04	HF	2y0m	741	24	2020-09-14	2020-10-21	1224.61	0.0297455	0.0421799	17	1224.61	0.0297455	0.0421799	17	37	0	NULL	NULL	NULL	NULL	37	NULL	8	NULL	0	741	NULL	NULL	NULL	NULL	NULL	37	0	NULL	NULL	NULL	37	7	37	2020-10-21	CULL	NULL	NULL	2020-10-21	2020-10-21	NULL	NULL	SOLD	NULL
2018-11-13	HF	21m	669	22	2020-09-12	2020-10-21	39.1309	0.0364821	0.0509901	NULL	39.1309	0.0364821	0.0509901	NULL	39	0	NULL	NULL	NULL	NULL	2	NULL	8	NULL	0	669	NULL	NULL	NULL	NULL	NULL	39	0	NULL	NULL	NULL	39	7	39	2020-10-21	CULL	NULL	NULL	2020-10-21	2020-09-14	NULL	NULL	SOLD	NULL
2018-09-20	HF	23m	720	24	2020-09-09	2020-10-21	1263	0.031915	0.0498209	19	1263	0.031915	0.0498209	19	42	0	NULL	NULL	NULL	NULL	42	NULL	8	NULL	0	720	NULL	NULL	NULL	NULL	NULL	42	0	NULL	NULL	NULL	42	7	42	2020-10-21	CULL	NULL	NULL	2020-10-21	2020-10-21	NULL	NULL	SOLD	NULL
2018-10-21	HF	22m	688	23	2020-09-08	2020-10-21	1315	0.0302838	0.0552532	34	1315	0.0302838	0.0552532	34	43	0	NULL	NULL	NULL	NULL	43	NULL	8	NULL	0	688	NULL	NULL	NULL	NULL	NULL	43	0	NULL	NULL	NULL	43	7	43	2020-10-21	CULL	NULL	NULL	2020-10-21	2020-10-21	NULL	NULL	SOLD	NULL
2018-01-06	HF	2y7m	968	31	2020-08-31	2020-10-21	404.285	0.0399034	0.0323647	1013	404.285	0.0399034	0.0323647	1013	51	0	NULL	NULL	NULL	NULL	51	NULL	8	NULL	0	968	NULL	NULL	NULL	NULL	NULL	51	0	NULL	NULL	NULL	51	7	51	2020-10-21	CULL	NULL	NULL	2020-10-21	2020-10-21	NULL	NULL	SOLD	NULL
2017-10-25	HF	2y9m	1027	34	2020-08-17	2020-10-21	1518.24	0.0332725	0.0403052	NULL	1518.24	0.0332725	0.0403052	NULL	65	0	NULL	NULL	NULL	NULL	65	NULL	8	NULL	0	1027	NULL	NULL	NULL	NULL	NULL	65	0	NULL	NULL	NULL	65	7	65	2020-10-21	CULL	NULL	NULL	2020-10-21	2020-10-21	NULL	NULL	SOLD	NULL
2018-10-18	HF	21m	661	22	2020-08-09	2020-10-21	2184.57	0.0294555	0.037718	10.9034	2184.57	0.0294555	0.037718	10.9034	73	0	NULL	NULL	NULL	NULL	73	NULL	8	NULL	0	661	NULL	NULL	NULL	NULL	NULL	73	0	NULL	NULL	NULL	73	7	73	2020-10-21	CULL	NULL	NULL	2020-10-21	2020-10-21	NULL	NULL	SOLD	NULL
2018-08-28	HF	23m	710	24	2020-08-07	2020-10-21	2105.35	0.030584	0.0387936	17.5988	2105.35	0.030584	0.0387936	17.5988	75	0	NULL	NULL	NULL	NULL	75	NULL	8	NULL	0	710	NULL	NULL	NULL	NULL	NULL	75	0	NULL	NULL	NULL	75	7	75	2020-10-21	CULL	NULL	NULL	2020-10-21	2020-10-21	NULL	NULL	SOLD	NULL
2018-08-06	HF	23m	719	23	2020-07-25	2020-10-21	2840.82	0.0314598	0.0418321	30.3203	2840.82	0.0314598	0.0418321	30.3203	88	1	54	54	54	NULL	88	NULL	8	NULL	0	719	12	NULL	NULL	54	NULL	88	1	54	54	NULL	88	7	88	2020-10-21	CULL	NULL	NULL	2020-10-21	2020-10-21	NULL	2020-09-17	SOLD	NULL
2018-04-14	HF	2y0m	756	25	2020-05-09	2020-10-21	3187.81	0.0296116	0.0384309	185.929	3187.81	0.0296116	0.0384309	185.929	165	0	NULL	NULL	NULL	NULL	165	NULL	8	NULL	0	756	NULL	NULL	NULL	NULL	NULL	165	0	NULL	NULL	NULL	165	7	165	2020-10-21	CULL	NULL	NULL	2020-10-21	2020-10-21	NULL	NULL	SOLD	NULL
2018-01-30	HF	2y1m	761	26	2020-03-01	2020-10-21	5631.52	0.031477	0.0352787	69.9123	5631.52	0.031477	0.0352787	69.9123	234	1	100	100	100	100	234	NULL	8	2020-07-21	0	761	58	58	NULL	100	100	234	1	100	100	100	234	7	234	2020-10-21	CULL	NULL	NULL	2020-10-21	2020-10-21	NULL	2020-06-09	SOLD	NULL
2018-01-07	HF	2y1m	776	25	2020-02-22	2020-10-21	6596.41	0.0322684	0.0439801	50.0217	6596.41	0.0322684	0.0439801	50.0217	242	2	51	51	80	80	242	NULL	8	2020-06-23	0	776	9	38	NULL	51	80	242	2	51	80	80	242	7	242	2020-10-21	CULL	NULL	NULL	2020-10-21	2020-10-21	NULL	2020-05-12	SOLD	NULL
2017-04-20	HF	2y10m	1037	34	2020-02-21	2020-10-21	7919.91	0.0319706	0.0417546	35.4227	7919.91	0.0319706	0.0417546	35.4227	243	4	69	69	160	NULL	243	185	8	NULL	0	1037	27	NULL	NULL	69	NULL	243	4	69	160	NULL	243	7	243	2020-10-21	CULL	NULL	NULL	2020-10-21	2020-10-21	NULL	2020-07-30	SOLD	NULL
2018-03-04	HF	22m	701	23	2020-02-03	2020-10-21	6693.95	0.0330065	0.0388354	59.6231	6693.95	0.0330065	0.0388354	59.6231	261	2	66	66	75	75	261	NULL	8	2020-05-30	0	701	24	33	NULL	66	75	261	2	66	75	75	261	7	261	2020-10-21	CULL	NULL	NULL	2020-10-21	2020-10-21	NULL	2020-04-18	SOLD	NULL
2018-07-09	HF	2y2m	816	27	2020-10-02	2020-10-22	257.01	0.0394114	0.0574584	28	257.01	0.0394114	0.0574584	28	20	0	NULL	NULL	NULL	NULL	20	NULL	8	NULL	0	816	NULL	NULL	NULL	NULL	NULL	20	0	NULL	NULL	NULL	20	7	20	2020-10-22	CULL	NULL	NULL	2020-10-22	2020-10-22	NULL	NULL	SOLD	NULL
2018-07-11	HF	2y2m	802	26	2020-09-20	2020-10-22	779.822	0.0325181	0.0444548	NULL	779.822	0.0325181	0.0444548	NULL	32	0	NULL	NULL	NULL	NULL	32	NULL	8	NULL	0	802	NULL	NULL	NULL	NULL	NULL	32	0	NULL	NULL	NULL	32	7	32	2020-10-22	CULL	NULL	NULL	2020-10-22	2020-10-22	NULL	NULL	SOLD	NULL
2018-07-08	HF	2y1m	783	25	2020-08-29	2020-10-22	1388.93	0.034642	0.0499645	2937.74	1388.93	0.034642	0.0499645	2937.74	54	0	NULL	NULL	NULL	NULL	54	NULL	8	NULL	0	783	NULL	NULL	NULL	NULL	NULL	54	0	NULL	NULL	NULL	54	7	54	2020-10-22	CULL	NULL	NULL	2020-10-22	2020-10-22	NULL	NULL	SOLD	NULL
2018-03-25	HF	2y4m	854	28	2020-07-26	2020-10-22	2587.47	0.0326135	0.0383739	70.6766	2587.47	0.0326135	0.0383739	70.6766	88	0	NULL	NULL	NULL	NULL	88	NULL	8	NULL	0	854	NULL	NULL	NULL	NULL	NULL	88	0	NULL	NULL	NULL	88	7	88	2020-10-22	CULL	NULL	NULL	2020-10-22	2020-10-22	NULL	NULL	SOLD	NULL
2018-05-13	HF	2y1m	783	26	2020-07-04	2020-10-22	2849.42	0.0317801	0.0413671	25.2521	2849.42	0.0317801	0.0413671	25.2521	110	1	68	68	68	NULL	110	NULL	8	NULL	0	783	26	NULL	NULL	68	NULL	110	1	68	68	NULL	110	7	110	2020-10-22	CULL	NULL	NULL	2020-10-22	2020-10-22	NULL	2020-09-10	SOLD	NULL
2018-01-08	HF	2y2m	820	27	2020-04-07	2020-10-22	3558.61	0.0346156	0.0435143	207.856	3558.61	0.0346156	0.0435143	207.856	198	2	89	89	151	NULL	198	NULL	8	NULL	0	820	47	NULL	NULL	89	NULL	198	2	89	151	NULL	198	7	198	2020-10-22	CULL	NULL	NULL	2020-10-22	2020-10-22	NULL	2020-09-05	SOLD	NULL
2017-12-09	HF	2y3m	831	27	2020-03-19	2020-10-22	2835.22	0.0350789	0.0355775	63	2835.22	0.0350789	0.0355775	63	217	0	NULL	NULL	NULL	NULL	138	NULL	8	NULL	0	831	NULL	NULL	NULL	NULL	NULL	217	0	NULL	NULL	NULL	217	7	217	2020-10-22	CULL	NULL	NULL	2020-10-22	2020-08-04	NULL	NULL	SOLD	NULL
2018-07-26	RDC	2y1m	776	26	2020-09-09	2020-10-23	180.357	0.0363515	0.0485582	NULL	180.357	0.0363515	0.0485582	NULL	44	0	NULL	NULL	NULL	NULL	10	27	8	NULL	0	776	NULL	NULL	NULL	NULL	NULL	44	0	NULL	NULL	NULL	44	7	44	2020-10-23	CULL	NULL	NULL	2020-10-23	2020-09-19	NULL	NULL	SOLD	NULL
2018-08-23	HF	23m	729	24	2020-08-21	2020-10-23	450.943	0.0364275	0.0390903	407.198	450.943	0.0364275	0.0390903	407.198	63	0	NULL	NULL	NULL	NULL	63	NULL	8	NULL	0	729	NULL	NULL	NULL	NULL	NULL	63	0	NULL	NULL	NULL	63	7	63	2020-10-23	CULL	NULL	NULL	2020-10-23	2020-10-23	NULL	NULL	SOLD	NULL
2018-05-12	HF	2y2m	805	26	2020-07-25	2020-10-23	1796.23	0.022519	0.0319443	17	1796.23	0.022519	0.0319443	17	90	0	NULL	NULL	NULL	NULL	90	NULL	8	NULL	0	805	NULL	NULL	NULL	NULL	NULL	90	0	NULL	NULL	NULL	90	7	90	2020-10-23	CULL	NULL	NULL	2020-10-23	2020-10-23	NULL	NULL	SOLD	NULL
2018-07-11	HF	23m	717	23	2020-06-27	2020-10-23	4617.07	0.0293595	0.0394306	185.609	4617.07	0.0293595	0.0394306	185.609	118	0	NULL	NULL	NULL	NULL	118	NULL	8	NULL	0	717	NULL	NULL	NULL	NULL	NULL	118	0	NULL	NULL	NULL	118	7	118	2020-10-23	CULL	NULL	NULL	2020-10-23	2020-10-23	NULL	NULL	SOLD	NULL
2018-01-24	HF	23m	723	24	2020-01-17	2020-10-23	8507.89	0.0304609	0.0393925	60.9808	8507.89	0.0304609	0.0393925	60.9808	280	0	NULL	NULL	NULL	NULL	280	1	8	NULL	0	723	NULL	NULL	NULL	NULL	NULL	280	0	NULL	NULL	NULL	280	7	280	2020-10-23	CULL	NULL	NULL	2020-10-23	2020-10-23	NULL	NULL	SOLD	NULL
2018-10-22	HF	2y0m	733	24	2020-10-24	2020-10-24	NULL	NULL	NULL	NULL	0	NULL	NULL	0	0	0	NULL	NULL	NULL	NULL	0	NULL	8	NULL	0	733	NULL	NULL	NULL	NULL	NULL	0	0	NULL	NULL	NULL	0	7	0	2020-10-24	CALV	NULL	NULL	2020-10-24	2020-10-24	NULL	NULL	SOLD	NULL
2017-11-14	HF	2y8m	980	32	2020-07-21	2020-10-24	2747.34	0.033967	0.0438293	124.719	2747.34	0.033967	0.0438293	124.719	95	1	63	63	63	NULL	95	NULL	8	NULL	0	980	21	NULL	NULL	63	NULL	95	1	63	63	NULL	95	7	95	2020-10-24	CULL	NULL	NULL	2020-10-24	2020-10-24	NULL	2020-09-22	SOLD	NULL
2017-10-18	HF	2y8m	995	33	2020-07-09	2020-10-24	3713.67	0.036432	0.0398005	303.223	3713.67	0.036432	0.0398005	303.223	107	1	44	44	44	44	107	NULL	8	2020-10-03	0	995	2	2	NULL	44	44	107	1	44	44	44	107	7	107	2020-10-24	CULL	NULL	NULL	2020-10-24	2020-10-24	NULL	2020-08-22	SOLD	NULL
2017-03-05	HF	3y0m	1117	36	2020-03-26	2020-10-24	6702.16	0.026518	0.0300421	36.889	6702.16	0.026518	0.0300421	36.889	212	0	NULL	NULL	NULL	NULL	212	NULL	8	NULL	0	1117	NULL	NULL	NULL	NULL	NULL	212	0	NULL	NULL	NULL	212	7	212	2020-10-24	CULL	NULL	NULL	2020-10-24	2020-10-24	NULL	NULL	SOLD	NULL
2018-05-18	HF	2y0m	751	25	2020-06-07	2020-10-25	5075.85	0.0276384	0.0367172	30.9881	5075.85	0.0276384	0.0367172	30.9881	140	1	88	88	88	88	140	NULL	8	2020-10-15	0	751	46	46	NULL	88	88	140	1	88	88	88	140	7	140	2020-10-25	CULL	NULL	NULL	2020-10-25	2020-10-25	NULL	2020-09-03	SOLD	NULL
2018-09-30	HF	2y0m	750	25	2020-10-19	2020-10-26	144.851	0.0374056	0.0481241	NULL	144.851	0.0374056	0.0481241	NULL	7	0	NULL	NULL	NULL	NULL	7	NULL	8	NULL	0	750	NULL	NULL	NULL	NULL	NULL	7	0	NULL	NULL	NULL	7	7	7	2020-10-26	CULL	NULL	NULL	2020-10-26	2020-10-26	NULL	NULL	SOLD	NULL
2018-06-30	HF	2y0m	738	25	2020-07-07	2020-10-26	2575.99	0.032231	0.0389881	125.849	2575.99	0.032231	0.0389881	125.849	111	2	53	53	74	NULL	111	NULL	8	NULL	0	738	11	NULL	NULL	53	NULL	111	2	53	74	NULL	111	7	111	2020-10-26	CULL	NULL	NULL	2020-10-26	2020-10-26	NULL	2020-09-19	SOLD	NULL
2018-02-21	HF	2y3m	836	28	2020-06-06	2020-10-26	3701.11	0.0322885	0.0386642	41.7252	3701.11	0.0322885	0.0386642	41.7252	142	3	98	98	140	NULL	142	NULL	8	NULL	0	836	56	NULL	NULL	98	NULL	142	3	98	140	NULL	142	7	142	2020-10-26	CULL	NULL	NULL	2020-10-26	2020-10-26	NULL	2020-10-24	SOLD	NULL
2018-01-02	HF	2y2m	799	26	2020-03-11	2020-10-26	3865.81	0.0344149	0.047745	30.0142	3865.81	0.0344149	0.047745	30.0142	229	2	77	77	126	NULL	229	NULL	8	NULL	0	799	35	NULL	NULL	77	NULL	229	2	77	126	NULL	229	7	229	2020-10-26	CULL	NULL	NULL	2020-10-26	2020-10-26	NULL	2020-07-15	SOLD	NULL
2017-08-19	HF	2y5m	906	30	2020-02-11	2020-10-26	5085.1	0.0323078	0.0374065	1647.9	5085.1	0.0323078	0.0374065	1647.9	258	0	NULL	NULL	NULL	NULL	258	NULL	8	NULL	0	906	NULL	NULL	NULL	NULL	NULL	258	0	NULL	NULL	NULL	258	7	258	2020-10-26	CULL	NULL	NULL	2020-10-26	2020-10-26	NULL	NULL	SOLD	NULL
2017-10-23	HF	2y3m	834	28	2020-02-04	2020-10-26	6547.92	0.0307752	0.0369338	82	6547.92	0.0307752	0.0369338	82	265	5	73	73	222	NULL	265	NULL	8	NULL	0	834	31	NULL	NULL	73	NULL	265	5	73	222	NULL	265	7	265	2020-10-26	CULL	NULL	NULL	2020-10-26	2020-10-26	NULL	2020-09-13	SOLD	NULL
2017-12-03	HF	2y10m	1035	34	2020-10-03	2020-10-27	403.714	0.0352519	0.0519734	34	403.714	0.0352519	0.0519734	34	24	0	NULL	NULL	NULL	NULL	24	NULL	8	NULL	0	1035	NULL	NULL	NULL	NULL	NULL	24	0	NULL	NULL	NULL	24	7	24	2020-10-27	CULL	NULL	NULL	2020-10-27	2020-10-27	NULL	NULL	SOLD	NULL
2018-10-28	HF	22m	685	23	2020-09-12	2020-10-27	1001.87	0.032189	0.0474699	30	1001.87	0.032189	0.0474699	30	45	0	NULL	NULL	NULL	NULL	45	NULL	8	NULL	0	685	NULL	NULL	NULL	NULL	NULL	45	0	NULL	NULL	NULL	45	7	45	2020-10-27	CULL	NULL	NULL	2020-10-27	2020-10-27	NULL	NULL	SOLD	NULL
2018-04-28	HF	2y4m	854	28	2020-08-29	2020-10-27	1234.24	0.0337299	0.0398379	NULL	1234.24	0.0337299	0.0398379	NULL	59	1	54	54	54	NULL	59	NULL	8	NULL	0	854	12	NULL	NULL	54	NULL	59	1	54	54	NULL	59	7	59	2020-10-27	CULL	NULL	NULL	2020-10-27	2020-10-27	NULL	2020-10-22	SOLD	NULL
2018-06-20	HF	2y2m	799	26	2020-08-27	2020-10-27	1319.17	0.0308586	0.0409025	104.469	1319.17	0.0308586	0.0409025	104.469	61	0	NULL	NULL	NULL	NULL	61	NULL	8	NULL	0	799	NULL	NULL	NULL	NULL	NULL	61	0	NULL	NULL	NULL	61	7	61	2020-10-27	CULL	NULL	NULL	2020-10-27	2020-10-27	NULL	NULL	SOLD	NULL
2018-03-08	HF	2y5m	896	29	2020-08-20	2020-10-27	1649.46	0.0347075	0.0460172	24.9989	1649.46	0.0347075	0.0460172	24.9989	68	1	54	54	54	NULL	68	NULL	8	NULL	0	896	12	NULL	NULL	54	NULL	68	1	54	54	NULL	68	7	68	2020-10-27	CULL	NULL	NULL	2020-10-27	2020-10-27	NULL	2020-10-13	SOLD	NULL
2018-04-17	HF	2y3m	843	28	2020-08-07	2020-10-27	1490.87	0.0302876	0.0352113	27.2588	1490.87	0.0302876	0.0352113	27.2588	81	0	NULL	NULL	NULL	NULL	81	NULL	8	NULL	0	843	NULL	NULL	NULL	NULL	NULL	81	0	NULL	NULL	NULL	81	7	81	2020-10-27	CULL	NULL	NULL	2020-10-27	2020-10-27	NULL	NULL	SOLD	NULL
2018-03-06	HF	2y4m	874	28	2020-07-27	2020-10-27	2762.11	0.0277745	0.0247986	20.8623	2762.11	0.0277745	0.0247986	20.8623	92	0	NULL	NULL	NULL	NULL	92	NULL	8	NULL	0	874	NULL	NULL	NULL	NULL	NULL	92	0	NULL	NULL	NULL	92	7	92	2020-10-27	CULL	NULL	NULL	2020-10-27	2020-10-27	NULL	NULL	SOLD	NULL
2018-03-11	HF	2y4m	864	28	2020-07-22	2020-10-27	2024.55	0.0284381	0.0490289	22	2024.55	0.0284381	0.0490289	22	97	1	62	62	62	NULL	97	NULL	8	NULL	0	864	20	NULL	NULL	62	NULL	97	1	62	62	NULL	97	7	97	2020-10-27	CULL	NULL	NULL	2020-10-27	2020-10-27	NULL	2020-09-22	SOLD	NULL
2018-09-22	HF	21m	650	22	2020-07-03	2020-10-27	2725.33	0.0318838	0.0445522	37.3451	2725.33	0.0318838	0.0445522	37.3451	116	2	94	94	109	NULL	116	NULL	8	NULL	0	650	52	NULL	NULL	94	NULL	116	2	94	109	NULL	116	7	116	2020-10-27	CULL	NULL	NULL	2020-10-27	2020-10-27	NULL	2020-10-20	SOLD	NULL
2017-08-15	HF	2y8m	974	32	2020-04-15	2020-10-27	5826.81	0.0342414	0.0432986	31.6432	5826.81	0.0342414	0.0432986	31.6432	195	2	61	61	83	83	195	NULL	8	2020-08-18	0	974	19	41	NULL	61	83	195	2	61	83	83	195	7	195	2020-10-27	CULL	NULL	NULL	2020-10-27	2020-10-27	NULL	2020-07-07	SOLD	NULL
2017-09-16	HF	2y5m	887	29	2020-02-20	2020-10-27	5402.63	0.0339773	0.0429369	26.2407	5402.63	0.0339773	0.0429369	26.2407	250	1	85	85	85	NULL	250	NULL	8	NULL	0	887	43	NULL	NULL	85	NULL	250	1	85	85	NULL	250	7	250	2020-10-27	CULL	NULL	NULL	2020-10-27	2020-10-27	NULL	2020-05-15	SOLD	NULL
2017-04-09	HF	2y10m	1038	34	2020-02-11	2020-10-27	4753.37	0.0332042	0.0435594	31.235	4753.37	0.0332042	0.0435594	31.235	259	1	63	63	63	NULL	259	NULL	8	NULL	0	1038	21	NULL	NULL	63	NULL	259	1	63	63	NULL	259	7	259	2020-10-27	CULL	NULL	NULL	2020-10-27	2020-10-27	NULL	2020-04-14	SOLD	NULL
2017-10-02	HF	2y4m	855	28	2020-02-04	2020-10-27	4380.94	0.0345857	0.0440229	64.117	4380.94	0.0345857	0.0440229	64.117	266	1	59	59	59	NULL	266	NULL	8	NULL	0	855	17	NULL	NULL	59	NULL	266	1	59	59	NULL	266	7	266	2020-10-27	CULL	NULL	NULL	2020-10-27	2020-10-27	NULL	2020-04-03	SOLD	NULL
2018-08-29	HF	2y1m	783	26	2020-10-20	2020-10-28	154.863	0.0369345	0.0514179	NULL	154.863	0.0369345	0.0514179	NULL	8	0	NULL	NULL	NULL	NULL	8	NULL	8	NULL	0	783	NULL	NULL	NULL	NULL	NULL	8	0	NULL	NULL	NULL	8	7	8	2020-10-28	CULL	NULL	NULL	2020-10-28	2020-10-28	NULL	NULL	SOLD	NULL
2018-10-24	HF	23m	709	24	2020-10-02	2020-10-28	642.995	0.034931	0.0455076	NULL	642.995	0.034931	0.0455076	NULL	26	0	NULL	NULL	NULL	NULL	26	NULL	8	NULL	0	709	NULL	NULL	NULL	NULL	NULL	26	0	NULL	NULL	NULL	26	7	26	2020-10-28	CULL	NULL	NULL	2020-10-28	2020-10-28	NULL	NULL	SOLD	NULL
2018-06-03	HF	2y3m	848	27	2020-09-28	2020-10-28	685.564	0.0313778	0.0511783	114	685.564	0.0313778	0.0511783	114	30	0	NULL	NULL	NULL	NULL	30	NULL	8	NULL	0	848	NULL	NULL	NULL	NULL	NULL	30	0	NULL	NULL	NULL	30	7	30	2020-10-28	CULL	NULL	NULL	2020-10-28	2020-10-28	NULL	NULL	SOLD	NULL
2018-07-05	HF	2y2m	811	26	2020-09-23	2020-10-28	860.968	0.0353534	0.0558067	20	860.968	0.0353534	0.0558067	20	35	0	NULL	NULL	NULL	NULL	35	NULL	8	NULL	0	811	NULL	NULL	NULL	NULL	NULL	35	0	NULL	NULL	NULL	35	7	35	2020-10-28	CULL	NULL	NULL	2020-10-28	2020-10-28	NULL	NULL	SOLD	NULL
2018-09-05	HF	2y0m	744	24	2020-09-18	2020-10-28	241.267	0.041462	0.0501769	345	241.267	0.041462	0.0501769	345	40	0	NULL	NULL	NULL	NULL	40	NULL	8	NULL	0	744	NULL	NULL	NULL	NULL	NULL	40	0	NULL	NULL	NULL	40	7	40	2020-10-28	CULL	NULL	NULL	2020-10-28	2020-10-28	NULL	NULL	SOLD	NULL
2018-09-24	HF	23m	723	24	2020-09-16	2020-10-28	1105.22	0.0334663	0.034335	26.1837	1105.22	0.0334663	0.034335	26.1837	42	0	NULL	NULL	NULL	NULL	42	NULL	8	NULL	0	723	NULL	NULL	NULL	NULL	NULL	42	0	NULL	NULL	NULL	42	7	42	2020-10-28	CULL	NULL	NULL	2020-10-28	2020-10-28	NULL	NULL	SOLD	NULL
2018-09-11	HF	23m	728	24	2020-09-08	2020-10-28	805.396	0.0319855	0.060647	34	805.396	0.0319855	0.060647	34	50	0	NULL	NULL	NULL	NULL	50	NULL	8	NULL	0	728	NULL	NULL	NULL	NULL	NULL	50	0	NULL	NULL	NULL	50	7	50	2020-10-28	CULL	NULL	NULL	2020-10-28	2020-10-28	NULL	NULL	SOLD	NULL
2018-08-09	HF	2y0m	753	24	2020-08-31	2020-10-28	1709.95	0.0331963	0.0460827	34.7	1709.95	0.0331963	0.0460827	34.7	58	1	37	37	37	NULL	58	NULL	8	NULL	0	753	-5	NULL	NULL	37	NULL	58	1	37	37	NULL	58	7	58	2020-10-28	CULL	NULL	NULL	2020-10-28	2020-10-28	NULL	2020-10-07	SOLD	NULL
2018-02-11	HF	2y6m	922	30	2020-08-21	2020-10-28	2126.86	0.0311718	0.0428134	16	2126.86	0.0311718	0.0428134	16	68	0	NULL	NULL	NULL	NULL	68	NULL	8	NULL	0	922	NULL	NULL	NULL	NULL	NULL	68	0	NULL	NULL	NULL	68	7	68	2020-10-28	CULL	NULL	NULL	2020-10-28	2020-10-28	NULL	NULL	SOLD	NULL
2018-09-17	HF	22m	698	23	2020-08-15	2020-10-28	2170.78	0.0333581	0.0364712	682.424	2170.78	0.0333581	0.0364712	682.424	74	1	30	30	30	30	74	NULL	8	2020-10-26	0	698	-12	-12	NULL	30	30	74	1	30	30	30	74	7	74	2020-10-28	CULL	NULL	NULL	2020-10-28	2020-10-28	NULL	2020-09-14	SOLD	NULL
2018-08-20	HF	23m	724	24	2020-08-13	2020-10-28	1076.58	0.034321	0.0398621	231.517	1076.58	0.034321	0.0398621	231.517	76	0	NULL	NULL	NULL	NULL	76	NULL	8	NULL	0	724	NULL	NULL	NULL	NULL	NULL	76	0	NULL	NULL	NULL	76	7	76	2020-10-28	CULL	NULL	NULL	2020-10-28	2020-10-28	NULL	NULL	SOLD	NULL
2018-08-26	HF	21m	643	21	2020-05-30	2020-10-28	1426.47	0.0388556	0.0534381	78.3829	1426.47	0.0388556	0.0534381	78.3829	151	0	NULL	NULL	NULL	NULL	151	NULL	8	NULL	0	643	NULL	NULL	NULL	NULL	NULL	151	0	NULL	NULL	NULL	151	7	151	2020-10-28	CULL	NULL	NULL	2020-10-28	2020-10-28	NULL	NULL	SOLD	NULL
2017-07-31	HF	2y9m	1020	34	2020-05-16	2020-10-28	2544.07	0.0368731	0.028022	115.272	2544.07	0.0368731	0.028022	115.272	165	0	NULL	NULL	NULL	NULL	165	NULL	8	NULL	0	1020	NULL	NULL	NULL	NULL	NULL	165	0	NULL	NULL	NULL	165	7	165	2020-10-28	CULL	NULL	NULL	2020-10-28	2020-10-28	NULL	NULL	SOLD	NULL
2018-03-02	HF	2y1m	789	25	2020-04-29	2020-10-28	3730.08	0.0350238	0.0414248	38.7017	3730.08	0.0350238	0.0414248	38.7017	182	1	72	72	72	72	182	NULL	8	2020-08-21	0	789	30	30	NULL	72	72	182	1	72	72	72	182	7	182	2020-10-28	CULL	NULL	NULL	2020-10-28	2020-10-28	NULL	2020-07-10	SOLD	NULL
2018-04-12	HF	2y5m	913	30	2020-10-11	2020-10-29	503.221	0.0332224	0.0419191	NULL	503.221	0.0332224	0.0419191	NULL	18	0	NULL	NULL	NULL	NULL	18	NULL	8	NULL	0	913	NULL	NULL	NULL	NULL	NULL	18	0	NULL	NULL	NULL	18	7	18	2020-10-29	CULL	NULL	NULL	2020-10-29	2020-10-29	NULL	NULL	SOLD	NULL
2018-02-04	HF	2y8m	979	32	2020-10-10	2020-10-29	533.954	0.0331802	0.0417391	NULL	533.954	0.0331802	0.0417391	NULL	19	0	NULL	NULL	NULL	NULL	19	NULL	8	NULL	0	979	NULL	NULL	NULL	NULL	NULL	19	0	NULL	NULL	NULL	19	7	19	2020-10-29	CULL	NULL	NULL	2020-10-29	2020-10-29	NULL	NULL	SOLD	NULL
2018-02-05	HF	2y8m	978	32	2020-10-10	2020-10-29	533.954	0.0331802	0.0417391	NULL	533.954	0.0331802	0.0417391	NULL	19	0	NULL	NULL	NULL	NULL	19	NULL	8	NULL	0	978	NULL	NULL	NULL	NULL	NULL	19	0	NULL	NULL	NULL	19	7	19	2020-10-29	CULL	NULL	NULL	2020-10-29	2020-10-29	NULL	NULL	SOLD	NULL
2017-11-02	HF	2y11m	1072	35	2020-10-09	2020-10-29	564.83	0.0331388	0.0415683	NULL	564.83	0.0331388	0.0415683	NULL	20	0	NULL	NULL	NULL	NULL	20	NULL	8	NULL	0	1072	NULL	NULL	NULL	NULL	NULL	20	0	NULL	NULL	NULL	20	7	20	2020-10-29	CULL	NULL	NULL	2020-10-29	2020-10-29	NULL	NULL	SOLD	NULL
2018-01-04	HF	2y9m	1009	33	2020-10-09	2020-10-29	564.83	0.0331388	0.0415683	NULL	564.83	0.0331388	0.0415683	NULL	20	0	NULL	NULL	NULL	NULL	20	NULL	8	NULL	0	1009	NULL	NULL	NULL	NULL	NULL	20	0	NULL	NULL	NULL	20	7	20	2020-10-29	CULL	NULL	NULL	2020-10-29	2020-10-29	NULL	NULL	SOLD	NULL
2018-01-02	HF	2y8m	991	32	2020-09-19	2020-10-29	1052.64	0.0328842	0.0417129	NULL	1052.64	0.0328842	0.0417129	NULL	40	0	NULL	NULL	NULL	NULL	40	NULL	8	NULL	0	991	NULL	NULL	NULL	NULL	NULL	40	0	NULL	NULL	NULL	40	7	40	2020-10-29	CULL	NULL	NULL	2020-10-29	2020-10-29	NULL	NULL	SOLD	NULL
2018-08-31	HF	2y0m	739	25	2020-09-08	2020-10-29	1033.41	0.0334517	0.035974	103	1033.41	0.0334517	0.035974	103	51	0	NULL	NULL	NULL	NULL	51	NULL	8	NULL	0	739	NULL	NULL	NULL	NULL	NULL	51	0	NULL	NULL	NULL	51	7	51	2020-10-29	CULL	NULL	NULL	2020-10-29	2020-10-29	NULL	NULL	SOLD	NULL
2018-08-23	HF	23m	728	24	2020-08-20	2020-10-29	1862.17	0.0315606	0.0480078	63.4818	1862.17	0.0315606	0.0480078	63.4818	70	0	NULL	NULL	NULL	NULL	70	NULL	8	NULL	0	728	NULL	NULL	NULL	NULL	NULL	70	0	NULL	NULL	NULL	70	7	70	2020-10-29	CULL	NULL	NULL	2020-10-29	2020-10-29	NULL	NULL	SOLD	NULL
2018-07-09	HF	2y0m	760	25	2020-08-07	2020-10-29	2099.26	0.0311894	0.052517	35.7899	2099.26	0.0311894	0.052517	35.7899	83	1	46	46	46	NULL	83	NULL	8	NULL	0	760	4	NULL	NULL	46	NULL	83	1	46	46	NULL	83	7	83	2020-10-29	CULL	NULL	NULL	2020-10-29	2020-10-29	NULL	2020-09-22	SOLD	NULL
2018-06-26	HF	2y0m	760	25	2020-07-25	2020-10-29	2136.35	0.032238	0.038053	27.4674	2136.35	0.032238	0.038053	27.4674	96	0	NULL	NULL	NULL	NULL	96	46	8	NULL	0	760	NULL	NULL	NULL	NULL	NULL	96	0	NULL	NULL	NULL	96	7	96	2020-10-29	CULL	NULL	NULL	2020-10-29	2020-10-29	NULL	NULL	SOLD	NULL
2017-10-13	HF	2y4m	860	28	2020-02-20	2020-10-29	6181.52	0.031003	0.0343485	48.5539	6181.52	0.031003	0.0343485	48.5539	252	3	25	25	139	NULL	252	NULL	7	NULL	0	860	-17	NULL	NULL	25	NULL	252	3	25	139	NULL	252	7	252	2020-10-29	DEAD	NULL	NULL	2020-10-29	2020-10-29	NULL	2020-07-08	DIED	NULL
2017-07-13	HF	2y7m	952	31	2020-02-20	2020-10-29	6098.43	0.0314746	0.0390205	58.6361	6098.43	0.0314746	0.0390205	58.6361	252	1	92	92	92	NULL	252	NULL	8	NULL	0	952	50	NULL	NULL	92	NULL	252	1	92	92	NULL	252	7	252	2020-10-29	CULL	NULL	NULL	2020-10-29	2020-10-29	NULL	2020-05-22	SOLD	NULL
2017-09-24	HF	2y3m	845	28	2020-01-17	2020-10-29	7389.22	0.0345057	0.0422082	12.1721	7389.22	0.0345057	0.0422082	12.1721	286	1	65	65	65	65	286	NULL	7	2020-05-03	0	845	23	23	NULL	65	65	286	1	65	65	65	286	7	286	2020-10-29	DEAD	NULL	NULL	2020-10-29	2020-10-29	NULL	2020-03-22	DIED	NULL
2017-07-06	HF	2y5m	909	30	2020-01-01	2020-10-29	8891.32	0.0315573	0.0403502	25.362	8891.32	0.0315573	0.0403502	25.362	302	3	42	42	114	114	302	NULL	8	2020-06-05	0	909	0	72	NULL	42	114	302	3	42	114	114	302	7	302	2020-10-29	CULL	NULL	NULL	2020-10-29	2020-10-29	NULL	2020-04-24	SOLD	NULL
2018-10-15	HF	2y0m	733	24	2020-10-17	2020-10-30	442.604	0.0408536	0.0652636	375	442.604	0.0408536	0.0652636	375	13	0	NULL	NULL	NULL	NULL	13	NULL	8	NULL	0	733	NULL	NULL	NULL	NULL	NULL	13	0	NULL	NULL	NULL	13	7	13	2020-10-30	CULL	NULL	NULL	2020-10-30	2020-10-30	NULL	NULL	SOLD	NULL
2018-08-19	HF	2y1m	763	25	2020-09-20	2020-10-30	368.398	0.0325148	0.0485925	51	368.398	0.0325148	0.0485925	51	40	0	NULL	NULL	NULL	NULL	40	NULL	7	NULL	0	763	NULL	NULL	NULL	NULL	NULL	40	0	NULL	NULL	NULL	40	7	40	2020-10-30	DEAD	NULL	NULL	2020-10-30	2020-10-30	NULL	NULL	DIED	NULL
2018-06-30	HF	2y2m	797	27	2020-09-04	2020-10-30	1883.7	0.0310652	0.0315826	123	1883.7	0.0310652	0.0315826	123	56	0	NULL	NULL	NULL	NULL	56	NULL	8	NULL	0	797	NULL	NULL	NULL	NULL	NULL	56	0	NULL	NULL	NULL	56	7	56	2020-10-30	CULL	NULL	NULL	2020-10-30	2020-10-30	NULL	NULL	SOLD	NULL
2018-09-25	HF	22m	699	23	2020-08-24	2020-10-30	1077.05	0.0332859	0.0550503	47.618	1077.05	0.0332859	0.0550503	47.618	67	0	NULL	NULL	NULL	NULL	67	NULL	8	NULL	0	699	NULL	NULL	NULL	NULL	NULL	67	0	NULL	NULL	NULL	67	7	67	2020-10-30	CULL	NULL	NULL	2020-10-30	2020-10-30	NULL	NULL	SOLD	NULL
2018-10-09	HF	21m	647	21	2020-07-17	2020-10-30	1540.19	0.0309414	0.0384936	69.0488	1540.19	0.0309414	0.0384936	69.0488	105	1	69	69	69	NULL	105	NULL	8	NULL	0	647	27	NULL	NULL	69	NULL	105	1	69	69	NULL	105	7	105	2020-10-30	CULL	NULL	NULL	2020-10-30	2020-10-30	NULL	2020-09-24	SOLD	NULL
2018-06-03	HF	2y0m	740	24	2020-06-12	2020-10-30	3032.43	0.0340547	0.0421003	47.6096	3032.43	0.0340547	0.0421003	47.6096	140	3	67	67	115	NULL	140	NULL	8	NULL	0	740	25	NULL	NULL	67	NULL	140	3	67	115	NULL	140	7	140	2020-10-30	CULL	NULL	NULL	2020-10-30	2020-10-30	NULL	2020-10-05	SOLD	NULL
2018-04-23	HF	2y1m	763	25	2020-05-25	2020-10-30	2031.48	0.0315554	0.0321275	109.422	2031.48	0.0315554	0.0321275	109.422	158	1	72	72	72	NULL	158	73	8	NULL	0	763	30	NULL	NULL	72	NULL	158	1	72	72	NULL	158	7	158	2020-10-30	CULL	NULL	NULL	2020-10-30	2020-10-30	NULL	2020-08-05	SOLD	NULL
2018-03-10	HF	2y2m	796	26	2020-05-14	2020-10-30	3828.09	0.0310741	0.0389948	79.3579	3828.09	0.0310741	0.0389948	79.3579	169	2	73	73	165	NULL	169	NULL	8	NULL	0	796	31	NULL	NULL	73	NULL	169	2	73	165	NULL	169	7	169	2020-10-30	CULL	NULL	NULL	2020-10-30	2020-10-30	NULL	2020-10-26	SOLD	NULL
2018-02-22	HF	23m	720	24	2020-02-12	2020-10-30	5153.95	0.0298219	0.0357458	21.9356	5153.95	0.0298219	0.0357458	21.9356	261	1	104	104	104	104	261	NULL	8	2020-07-07	0	720	62	62	NULL	104	104	261	1	104	104	104	261	7	261	2020-10-30	CULL	NULL	NULL	2020-10-30	2020-10-30	NULL	2020-05-26	SOLD	NULL
2017-09-07	HF	2y4m	861	28	2020-01-16	2020-10-30	9930.36	0.0353023	0.0406168	662.804	9930.36	0.0353023	0.0406168	662.804	288	1	99	99	99	99	288	NULL	8	2020-06-05	0	861	57	57	NULL	99	99	288	1	99	99	99	288	7	288	2020-10-30	CULL	NULL	NULL	2020-10-30	2020-10-30	NULL	2020-04-24	SOLD	NULL
2017-08-09	HF	2y4m	879	29	2020-01-05	2020-10-30	5755.74	0.0318475	0.0392678	49	5755.74	0.0318475	0.0392678	49	299	4	130	130	260	NULL	299	NULL	8	NULL	0	879	88	NULL	NULL	130	NULL	299	4	130	260	NULL	299	7	299	2020-10-30	CULL	NULL	NULL	2020-10-30	2020-10-30	NULL	2020-09-21	SOLD	NULL
2018-06-02	HF	2y4m	860	28	2020-10-09	2020-10-31	385.947	0.041645	0.0461558	207	385.947	0.041645	0.0461558	207	22	0	NULL	NULL	NULL	NULL	22	NULL	8	NULL	0	860	NULL	NULL	NULL	NULL	NULL	22	0	NULL	NULL	NULL	22	7	22	2020-10-31	CULL	NULL	NULL	2020-10-31	2020-10-31	NULL	NULL	SOLD	NULL
2018-08-06	HF	2y0m	747	24	2020-08-22	2020-10-31	2294.34	0.0297548	0.0361298	54.7731	2294.34	0.0297548	0.0361298	54.7731	70	0	NULL	NULL	NULL	NULL	70	NULL	8	NULL	0	747	NULL	NULL	NULL	NULL	NULL	70	0	NULL	NULL	NULL	70	7	70	2020-10-31	CULL	NULL	NULL	2020-10-31	2020-10-31	NULL	NULL	SOLD	NULL
2018-05-02	HF	2y3m	831	27	2020-08-10	2020-10-31	2871.54	0.029849	0.0305837	35.1187	2871.54	0.029849	0.0305837	35.1187	82	1	67	67	67	NULL	82	NULL	8	NULL	0	831	25	NULL	NULL	67	NULL	82	1	67	67	NULL	82	7	82	2020-10-31	CULL	NULL	NULL	2020-10-31	2020-10-31	NULL	2020-10-16	SOLD	NULL
2017-09-20	HF	2y10m	1051	35	2020-08-06	2020-10-31	2954.7	0.0306767	0.0392081	57.8904	2954.7	0.0306767	0.0392081	57.8904	86	0	NULL	NULL	NULL	NULL	86	NULL	8	NULL	0	1051	NULL	NULL	NULL	NULL	NULL	86	0	NULL	NULL	NULL	86	7	86	2020-10-31	CULL	NULL	NULL	2020-10-31	2020-10-31	NULL	NULL	SOLD	NULL
2018-05-14	HF	2y2m	803	26	2020-07-25	2020-10-31	2034.79	0.0292433	0.0366007	72.0636	2034.79	0.0292433	0.0366007	72.0636	98	2	67	67	74	NULL	98	NULL	8	NULL	0	803	25	NULL	NULL	67	NULL	98	2	67	74	NULL	98	7	98	2020-10-31	CULL	NULL	NULL	2020-10-31	2020-10-31	NULL	2020-10-07	SOLD	NULL
2018-03-16	HF	2y3m	847	28	2020-07-10	2020-10-31	3735.22	0.0302297	0.0348304	19.8837	3735.22	0.0302297	0.0348304	19.8837	113	1	67	67	67	NULL	113	NULL	8	NULL	0	847	25	NULL	NULL	67	NULL	113	1	67	67	NULL	113	7	113	2020-10-31	CULL	NULL	NULL	2020-10-31	2020-10-31	NULL	2020-09-15	SOLD	NULL
2018-06-30	HF	2y0m	735	25	2020-07-04	2020-10-31	3728.23	0.0278866	0.034888	79.5912	3728.23	0.0278866	0.034888	79.5912	119	1	46	46	46	46	119	NULL	8	2020-09-30	0	735	4	4	NULL	46	46	119	1	46	46	46	119	7	119	2020-10-31	CULL	NULL	NULL	2020-10-31	2020-10-31	NULL	2020-08-19	SOLD	NULL
2018-08-30	HF	2y0m	756	25	2020-09-24	2020-11-01	1085.01	0.0354691	0.0338948	164	1085.01	0.0354691	0.0338948	164	38	0	NULL	NULL	NULL	NULL	38	NULL	8	NULL	0	756	NULL	NULL	NULL	NULL	NULL	38	0	NULL	NULL	NULL	38	7	38	2020-11-01	CULL	NULL	NULL	2020-11-01	2020-11-01	NULL	NULL	SOLD	NULL
2018-09-22	HF	23m	719	24	2020-09-10	2020-11-01	1463.69	0.0352884	0.040094	39	1463.69	0.0352884	0.040094	39	52	0	NULL	NULL	NULL	NULL	52	NULL	8	NULL	0	719	NULL	NULL	NULL	NULL	NULL	52	0	NULL	NULL	NULL	52	7	52	2020-11-01	CULL	NULL	NULL	2020-11-01	2020-11-01	NULL	NULL	SOLD	NULL
2017-01-08	HF	3y0m	1119	37	2020-02-01	2020-11-01	5474.17	0.0318122	0.0460898	146.841	5474.17	0.0318122	0.0460898	146.841	274	1	142	142	142	142	255	NULL	7	2020-08-03	0	1119	100	100	NULL	142	142	274	1	142	142	142	274	7	274	2020-11-01	DEAD	NULL	NULL	2020-11-01	2020-10-13	NULL	2020-06-22	DIED	NULL
2018-11-29	BF	23m	704	24	2020-11-02	2020-11-02	NULL	NULL	NULL	NULL	0	NULL	NULL	0	0	0	NULL	NULL	NULL	NULL	0	NULL	8	NULL	0	704	NULL	NULL	NULL	NULL	NULL	0	0	NULL	NULL	NULL	0	7	0	2020-11-02	CALV	NULL	NULL	2020-11-02	2020-11-02	NULL	NULL	SOLD	NULL
2018-05-03	HF	2y5m	890	29	2020-10-09	2020-11-02	380.081	0.0367194	0.0387802	107	380.081	0.0367194	0.0387802	107	24	0	NULL	NULL	NULL	NULL	24	NULL	8	NULL	0	890	NULL	NULL	NULL	NULL	NULL	24	0	NULL	NULL	NULL	24	7	24	2020-11-02	CULL	NULL	NULL	2020-11-02	2020-11-02	NULL	NULL	SOLD	NULL
2018-08-08	HF	2y0m	741	24	2020-08-18	2020-11-02	2142.63	0.029764	0.0410148	37.9706	2142.63	0.029764	0.0410148	37.9706	76	0	NULL	NULL	NULL	NULL	76	NULL	8	NULL	0	741	NULL	NULL	NULL	NULL	NULL	76	0	NULL	NULL	NULL	76	7	76	2020-11-02	CULL	NULL	NULL	2020-11-02	2020-11-02	NULL	NULL	SOLD	NULL
2018-07-29	HF	23m	729	24	2020-07-27	2020-11-02	2260.15	0.030179	0.0411484	1059.69	2260.15	0.030179	0.0411484	1059.69	98	0	NULL	NULL	NULL	NULL	98	NULL	8	NULL	0	729	NULL	NULL	NULL	NULL	NULL	98	0	NULL	NULL	NULL	98	7	98	2020-11-02	CULL	NULL	NULL	2020-11-02	2020-11-02	NULL	NULL	SOLD	NULL
2017-10-07	HF	2y7m	954	31	2020-05-18	2020-11-02	2306.91	0.0317692	0.0440246	42	2306.91	0.0317692	0.0440246	42	168	0	NULL	NULL	NULL	NULL	93	NULL	8	NULL	0	954	NULL	NULL	NULL	NULL	NULL	168	0	NULL	NULL	NULL	168	7	168	2020-11-02	CULL	NULL	NULL	2020-11-02	2020-08-19	NULL	NULL	SOLD	NULL
2017-10-18	HF	2y6m	942	31	2020-05-17	2020-11-02	4455.05	0.0297158	0.037744	51.2824	4455.05	0.0297158	0.037744	51.2824	169	1	104	104	104	NULL	169	NULL	8	NULL	0	942	62	NULL	NULL	104	NULL	169	1	104	104	NULL	169	7	169	2020-11-02	CULL	NULL	NULL	2020-11-02	2020-11-02	NULL	2020-08-29	SOLD	NULL
2018-03-26	HF	2y1m	775	26	2020-05-09	2020-11-02	3764.86	0.0293946	0.0418091	45.9134	3764.86	0.0293946	0.0418091	45.9134	177	2	32	32	119	119	177	NULL	8	2020-10-17	0	775	-10	77	NULL	32	119	177	2	32	119	119	177	7	177	2020-11-02	CULL	NULL	NULL	2020-11-02	2020-11-02	NULL	2020-09-05	SOLD	NULL
2017-04-11	HF	3y0m	1117	37	2020-05-02	2020-11-02	3328.06	0.0317574	0.0475922	252	3328.06	0.0317574	0.0475922	252	184	2	88	88	135	NULL	184	NULL	8	NULL	0	1117	46	NULL	NULL	88	NULL	184	2	88	135	NULL	184	7	184	2020-11-02	CULL	NULL	NULL	2020-11-02	2020-11-02	NULL	2020-09-14	SOLD	NULL
2018-04-19	HF	22m	677	22	2020-02-25	2020-11-02	6281.72	0.0323881	0.0344501	48.9967	6281.72	0.0323881	0.0344501	48.9967	251	1	65	65	65	65	251	NULL	8	2020-06-11	0	677	23	23	NULL	65	65	251	1	65	65	65	251	7	251	2020-11-02	CULL	NULL	NULL	2020-11-02	2020-11-02	NULL	2020-04-30	SOLD	NULL
2018-03-25	HF	22m	698	23	2020-02-21	2020-11-02	9264.03	0.0361949	0.0436962	35.1948	9264.03	0.0361949	0.0436962	35.1948	255	9	75	75	234	NULL	255	NULL	8	NULL	0	698	33	NULL	NULL	75	NULL	255	9	75	234	NULL	255	7	255	2020-11-02	CULL	NULL	NULL	2020-11-02	2020-11-02	NULL	2020-10-12	SOLD	NULL
2017-11-28	HF	2y2m	814	27	2020-02-20	2020-11-02	5186.67	0.0338605	0.0369375	70.0622	5186.67	0.0338605	0.0369375	70.0622	256	5	52	52	221	NULL	256	NULL	8	NULL	0	814	10	NULL	NULL	52	NULL	256	5	52	221	NULL	256	7	256	2020-11-02	CULL	NULL	NULL	2020-11-02	2020-11-02	NULL	2020-09-28	SOLD	NULL
2017-11-23	HF	2y2m	817	27	2020-02-18	2020-11-02	5870.85	0.0313154	0.0366151	39.6255	5870.85	0.0313154	0.0366151	39.6255	258	1	71	71	71	NULL	258	121	8	NULL	0	817	29	NULL	NULL	71	NULL	258	1	71	71	NULL	258	7	258	2020-11-02	CULL	NULL	NULL	2020-11-02	2020-11-02	NULL	2020-04-29	SOLD	NULL
2020-09-27	HF	-263d	-263	-8	2020-01-08	2020-11-02	7153.71	0.0317496	0.0334083	1153.83	7153.71	0.0317496	0.0334083	1153.83	299	2	54	54	143	NULL	299	NULL	8	NULL	0	-263	12	NULL	NULL	54	NULL	299	2	54	143	NULL	299	7	299	2020-11-02	CULL	NULL	NULL	2020-11-02	2020-11-02	263	2020-05-30	SOLD	NULL
2017-10-24	HF	2y2m	802	27	2020-01-04	2020-11-02	9885.74	0.0309582	0.0352353	23.2489	9885.74	0.0309582	0.0352353	23.2489	303	7	57	57	230	NULL	303	269	8	NULL	0	802	15	NULL	NULL	57	NULL	303	7	57	230	NULL	303	7	303	2020-11-02	CULL	NULL	NULL	2020-11-02	2020-11-02	NULL	2020-08-21	SOLD	NULL
2018-11-20	HF	22m	699	23	2020-10-19	2020-11-03	359.426	0.032569	0.0430517	NULL	359.426	0.032569	0.0430517	NULL	15	0	NULL	NULL	NULL	NULL	15	NULL	8	NULL	0	699	NULL	NULL	NULL	NULL	NULL	15	0	NULL	NULL	NULL	15	7	15	2020-11-03	CULL	NULL	NULL	2020-11-03	2020-11-03	NULL	NULL	SOLD	NULL
2018-08-16	HF	2y2m	793	26	2020-10-17	2020-11-03	412.969	0.0324255	0.0428487	NULL	412.969	0.0324255	0.0428487	NULL	17	0	NULL	NULL	NULL	NULL	17	NULL	8	NULL	0	793	NULL	NULL	NULL	NULL	NULL	17	0	NULL	NULL	NULL	17	7	17	2020-11-03	CULL	NULL	NULL	2020-11-03	2020-11-03	NULL	NULL	SOLD	NULL
2018-07-16	HF	2y3m	823	27	2020-10-16	2020-11-03	391.757	0.0346709	0.0480744	36	391.757	0.0346709	0.0480744	36	18	0	NULL	NULL	NULL	NULL	18	NULL	8	NULL	0	823	NULL	NULL	NULL	NULL	NULL	18	0	NULL	NULL	NULL	18	7	18	2020-11-03	CULL	NULL	NULL	2020-11-03	2020-11-03	NULL	NULL	SOLD	NULL
2018-07-26	HF	2y2m	808	27	2020-10-11	2020-11-03	790.08	0.032067	0.0373394	33	790.08	0.032067	0.0373394	33	23	0	NULL	NULL	NULL	NULL	23	NULL	8	NULL	0	808	NULL	NULL	NULL	NULL	NULL	23	0	NULL	NULL	NULL	23	7	23	2020-11-03	CULL	NULL	NULL	2020-11-03	2020-11-03	NULL	NULL	SOLD	NULL
2018-08-02	HF	2y2m	792	26	2020-10-02	2020-11-03	819.394	0.0320778	0.0409522	28	819.394	0.0320778	0.0409522	28	32	0	NULL	NULL	NULL	NULL	32	NULL	8	NULL	0	792	NULL	NULL	NULL	NULL	NULL	32	0	NULL	NULL	NULL	32	7	32	2020-11-03	CULL	NULL	NULL	2020-11-03	2020-11-03	NULL	NULL	SOLD	NULL
2018-01-05	HF	2y8m	995	32	2020-09-26	2020-11-03	1343.52	0.0302378	0.0439567	36	1343.52	0.0302378	0.0439567	36	38	0	NULL	NULL	NULL	NULL	38	NULL	8	NULL	0	995	NULL	NULL	NULL	NULL	NULL	38	0	NULL	NULL	NULL	38	7	38	2020-11-03	CULL	NULL	NULL	2020-11-03	2020-11-03	NULL	NULL	SOLD	NULL
2018-05-31	HF	2y2m	805	27	2020-08-13	2020-11-03	2362.66	0.0326919	0.0426575	15.7237	2362.66	0.0326919	0.0426575	15.7237	82	2	51	51	72	NULL	82	NULL	8	NULL	0	805	9	NULL	NULL	51	NULL	82	2	51	72	NULL	82	7	82	2020-11-03	CULL	NULL	NULL	2020-11-03	2020-11-03	NULL	2020-10-24	SOLD	NULL
2018-09-17	HF	22m	691	23	2020-08-08	2020-11-03	2127.8	0.0309768	0.0362933	420.259	2127.8	0.0309768	0.0362933	420.259	87	0	NULL	NULL	NULL	NULL	87	NULL	8	NULL	0	691	NULL	NULL	NULL	NULL	NULL	87	0	NULL	NULL	NULL	87	7	87	2020-11-03	CULL	NULL	NULL	2020-11-03	2020-11-03	NULL	NULL	SOLD	NULL
2018-09-02	HF	23m	702	23	2020-08-04	2020-11-03	2006.54	0.0319275	0.0423026	15.7809	2006.54	0.0319275	0.0423026	15.7809	91	1	48	48	48	NULL	91	NULL	8	NULL	0	702	6	NULL	NULL	48	NULL	91	1	48	48	NULL	91	7	91	2020-11-03	CULL	NULL	NULL	2020-11-03	2020-11-03	NULL	2020-09-21	SOLD	NULL
2018-08-31	HF	22m	685	23	2020-07-16	2020-11-03	2603.77	0.0318782	0.0412804	1059.94	2603.77	0.0318782	0.0412804	1059.94	110	1	87	87	87	NULL	110	NULL	8	NULL	0	685	45	NULL	NULL	87	NULL	110	1	87	87	NULL	110	7	110	2020-11-03	CULL	NULL	NULL	2020-11-03	2020-11-03	NULL	2020-10-11	SOLD	NULL
2017-11-02	UN	2y6m	933	30	2020-05-23	2020-11-03	3784.74	0.0300931	0.0427924	97.0239	3784.74	0.0300931	0.0427924	97.0239	164	2	139	139	147	NULL	164	NULL	8	NULL	0	933	97	NULL	NULL	139	NULL	164	2	139	147	NULL	164	7	164	2020-11-03	CULL	NULL	NULL	2020-11-03	2020-11-03	NULL	2020-10-17	SOLD	NULL
2017-11-25	HF	2y4m	856	28	2020-03-30	2020-11-03	5199.57	0.034467	0.0440451	24.3387	5199.57	0.034467	0.0440451	24.3387	218	1	54	54	54	54	218	NULL	8	2020-07-04	0	856	12	12	NULL	54	54	218	1	54	54	54	218	7	218	2020-11-03	CULL	NULL	NULL	2020-11-03	2020-11-03	NULL	2020-05-23	SOLD	NULL
2017-11-30	HF	2y3m	843	28	2020-03-22	2020-11-03	6643.84	0.0311886	0.0438043	27.9577	6643.84	0.0311886	0.0438043	27.9577	226	3	48	48	136	NULL	226	NULL	8	NULL	0	843	6	NULL	NULL	48	NULL	226	3	48	136	NULL	226	7	226	2020-11-03	CULL	NULL	NULL	2020-11-03	2020-11-03	NULL	2020-08-05	SOLD	NULL
2017-10-16	HF	2y5m	886	29	2020-03-20	2020-11-03	5242.21	0.0316021	0.0426584	2941.71	5242.21	0.0316021	0.0426584	2941.71	228	3	59	59	105	105	228	NULL	8	2020-08-14	0	886	17	63	NULL	59	105	228	3	59	105	105	228	7	228	2020-11-03	CULL	NULL	NULL	2020-11-03	2020-11-03	NULL	2020-07-03	SOLD	NULL
2018-03-01	HF	2y0m	750	24	2020-03-20	2020-11-03	5396.33	0.030851	0.0443724	35.7638	5396.33	0.030851	0.0443724	35.7638	228	0	NULL	NULL	NULL	NULL	228	NULL	8	NULL	0	750	NULL	NULL	NULL	NULL	NULL	228	0	NULL	NULL	NULL	228	7	228	2020-11-03	CULL	NULL	NULL	2020-11-03	2020-11-03	NULL	NULL	SOLD	NULL
2018-03-31	HF	23m	719	24	2020-03-19	2020-11-03	5623.34	0.036723	0.0483279	63.7155	5623.34	0.036723	0.0483279	63.7155	229	0	NULL	NULL	NULL	NULL	229	NULL	8	NULL	0	719	NULL	NULL	NULL	NULL	NULL	229	0	NULL	NULL	NULL	229	7	229	2020-11-03	CULL	NULL	NULL	2020-11-03	2020-11-03	NULL	NULL	SOLD	NULL
2018-03-14	HF	23m	714	23	2020-02-26	2020-11-03	6621.96	0.0298486	0.0350129	68.4342	6621.96	0.0298486	0.0350129	68.4342	251	2	103	103	125	NULL	251	NULL	8	NULL	0	714	61	NULL	NULL	103	NULL	251	2	103	125	NULL	251	7	251	2020-11-03	CULL	NULL	NULL	2020-11-03	2020-11-03	NULL	2020-06-30	SOLD	NULL
2016-10-07	HF	3y4m	1234	40	2020-02-23	2020-11-03	4572.11	0.031394	0.0443988	81.7329	4572.11	0.031394	0.0443988	81.7329	254	1	141	141	141	NULL	179	NULL	8	NULL	0	1234	99	NULL	NULL	141	NULL	254	1	141	141	NULL	254	7	254	2020-11-03	CULL	NULL	NULL	2020-11-03	2020-08-20	NULL	2020-07-13	SOLD	NULL
2017-03-20	HF	3y7m	1321	43	2020-10-31	2020-11-04	82.8964	0.0400188	0.0515134	NULL	82.8964	0.0400188	0.0515134	NULL	4	0	NULL	NULL	NULL	NULL	4	NULL	8	NULL	0	1321	NULL	NULL	NULL	NULL	NULL	4	0	NULL	NULL	NULL	4	7	4	2020-11-04	CULL	NULL	NULL	2020-11-04	2020-11-04	NULL	NULL	SOLD	NULL
2018-10-24	MONT	2y0m	735	24	2020-10-28	2020-11-04	125.165	0.0371979	0.0491224	NULL	125.165	0.0371979	0.0491224	NULL	7	0	NULL	NULL	NULL	NULL	7	NULL	8	NULL	0	735	NULL	NULL	NULL	NULL	NULL	7	0	NULL	NULL	NULL	7	7	7	2020-11-04	CULL	NULL	NULL	2020-11-04	2020-11-04	NULL	NULL	SOLD	NULL
2017-09-10	HF	3y1m	1143	37	2020-10-27	2020-11-04	173.172	0.0388865	0.0495932	NULL	173.172	0.0388865	0.0495932	NULL	8	0	NULL	NULL	NULL	NULL	8	NULL	8	NULL	0	1143	NULL	NULL	NULL	NULL	NULL	8	0	NULL	NULL	NULL	8	7	8	2020-11-04	CULL	NULL	NULL	2020-11-04	2020-11-04	NULL	NULL	SOLD	NULL
2017-03-31	HF	3y6m	1303	43	2020-10-24	2020-11-04	243.013	0.0383659	0.0486283	NULL	243.013	0.0383659	0.0486283	NULL	11	0	NULL	NULL	NULL	NULL	11	NULL	8	NULL	0	1303	NULL	NULL	NULL	NULL	NULL	11	0	NULL	NULL	NULL	11	7	11	2020-11-04	CULL	NULL	NULL	2020-11-04	2020-11-04	NULL	NULL	SOLD	NULL
2018-10-06	HF	2y0m	735	24	2020-10-10	2020-11-04	630.796	0.0354014	0.0442638	NULL	630.796	0.0354014	0.0442638	NULL	25	0	NULL	NULL	NULL	NULL	25	NULL	8	NULL	0	735	NULL	NULL	NULL	NULL	NULL	25	0	NULL	NULL	NULL	25	7	25	2020-11-04	CULL	NULL	NULL	2020-11-04	2020-11-04	NULL	NULL	SOLD	NULL
2018-07-19	HF	2y2m	809	27	2020-10-05	2020-11-04	775.31	0.0350959	0.0437365	NULL	775.31	0.0350959	0.0437365	NULL	30	0	NULL	NULL	NULL	NULL	30	NULL	8	NULL	0	809	NULL	NULL	NULL	NULL	NULL	30	0	NULL	NULL	NULL	30	7	30	2020-11-04	CULL	NULL	NULL	2020-11-04	2020-11-04	NULL	NULL	SOLD	NULL
2018-10-06	HF	23m	723	23	2020-09-28	2020-11-04	832.159	0.0352647	0.0404473	159	832.159	0.0352647	0.0404473	159	37	0	NULL	NULL	NULL	NULL	37	NULL	8	NULL	0	723	NULL	NULL	NULL	NULL	NULL	37	0	NULL	NULL	NULL	37	7	37	2020-11-04	CULL	NULL	NULL	2020-11-04	2020-11-04	NULL	NULL	SOLD	NULL
2018-10-12	HF	22m	697	23	2020-09-08	2020-11-04	1770.56	0.031487	0.0348791	38	1770.56	0.031487	0.0348791	38	57	0	NULL	NULL	NULL	NULL	57	NULL	8	NULL	0	697	NULL	NULL	NULL	NULL	NULL	57	0	NULL	NULL	NULL	57	7	57	2020-11-04	CULL	NULL	NULL	2020-11-04	2020-11-04	NULL	NULL	SOLD	NULL
2018-03-04	HF	2y5m	891	29	2020-08-11	2020-11-04	1218.58	0.02865	0.0409491	78.7511	1218.58	0.02865	0.0409491	78.7511	85	0	NULL	NULL	NULL	NULL	85	NULL	8	NULL	0	891	NULL	NULL	NULL	NULL	NULL	85	0	NULL	NULL	NULL	85	7	85	2020-11-04	CULL	NULL	NULL	2020-11-04	2020-11-04	NULL	NULL	SOLD	NULL
2018-02-02	HF	2y0m	750	24	2020-02-22	2020-11-04	6321.21	0.0326227	0.0324731	44.195	6321.21	0.0326227	0.0324731	44.195	256	5	77	77	235	NULL	256	NULL	8	NULL	0	750	35	NULL	NULL	77	NULL	256	5	77	235	NULL	256	7	256	2020-11-04	CULL	NULL	NULL	2020-11-04	2020-11-04	NULL	2020-10-14	SOLD	NULL
2018-01-01	HF	2y1m	769	25	2020-02-09	2020-11-04	7116.19	0.0360934	0.0447217	51.0445	7116.19	0.0360934	0.0447217	51.0445	269	2	38	38	70	NULL	269	NULL	8	NULL	0	769	-4	NULL	NULL	38	NULL	269	2	38	70	NULL	269	7	269	2020-11-04	CULL	NULL	NULL	2020-11-04	2020-11-04	NULL	2020-04-19	SOLD	NULL
2017-08-13	HF	2y4m	874	29	2020-01-04	2020-11-04	8234.42	0.0350866	0.0468131	28	8234.42	0.0350866	0.0468131	28	305	8	62	62	280	NULL	305	NULL	8	NULL	0	874	20	NULL	NULL	62	NULL	305	8	62	280	NULL	305	7	305	2020-11-04	CULL	NULL	NULL	2020-11-04	2020-11-04	NULL	2020-10-10	SOLD	NULL
2018-05-15	HF	2y4m	882	29	2020-10-13	2020-11-05	595.353	0.0396191	0.051898	36	595.353	0.0396191	0.051898	36	23	0	NULL	NULL	NULL	NULL	23	NULL	8	NULL	0	882	NULL	NULL	NULL	NULL	NULL	23	0	NULL	NULL	NULL	23	7	23	2020-11-05	CULL	NULL	NULL	2020-11-05	2020-11-05	NULL	NULL	SOLD	NULL
2018-09-08	HF	2y1m	765	25	2020-10-12	2020-11-05	495.604	0.0343588	0.0409786	NULL	495.604	0.0343588	0.0409786	NULL	24	0	NULL	NULL	NULL	NULL	24	NULL	8	NULL	0	765	NULL	NULL	NULL	NULL	NULL	24	0	NULL	NULL	NULL	24	7	24	2020-11-05	CULL	NULL	NULL	2020-11-05	2020-11-05	NULL	NULL	SOLD	NULL
2018-10-05	HF	2y0m	736	24	2020-10-10	2020-11-05	645.261	0.0345099	0.0446355	NULL	645.261	0.0345099	0.0446355	NULL	26	0	NULL	NULL	NULL	NULL	26	NULL	8	NULL	0	736	NULL	NULL	NULL	NULL	NULL	26	0	NULL	NULL	NULL	26	7	26	2020-11-05	CULL	NULL	NULL	2020-11-05	2020-11-05	NULL	NULL	SOLD	NULL
2018-05-15	HF	2y4m	878	29	2020-10-09	2020-11-05	791.213	0.0356374	0.050834	24	791.213	0.0356374	0.050834	24	27	0	NULL	NULL	NULL	NULL	27	NULL	8	NULL	0	878	NULL	NULL	NULL	NULL	NULL	27	0	NULL	NULL	NULL	27	7	27	2020-11-05	CULL	NULL	NULL	2020-11-05	2020-11-05	NULL	NULL	SOLD	NULL
2018-04-21	HF	2y5m	898	30	2020-10-05	2020-11-05	1148.77	0.0293292	0.0358485	67	1148.77	0.0293292	0.0358485	67	31	0	NULL	NULL	NULL	NULL	31	NULL	8	NULL	0	898	NULL	NULL	NULL	NULL	NULL	31	0	NULL	NULL	NULL	31	7	31	2020-11-05	CULL	NULL	NULL	2020-11-05	2020-11-05	NULL	NULL	SOLD	NULL
2018-09-16	HF	2y0m	748	25	2020-10-03	2020-11-05	965.648	0.0298954	0.0465079	108	965.648	0.0298954	0.0465079	108	33	0	NULL	NULL	NULL	NULL	33	NULL	8	NULL	0	748	NULL	NULL	NULL	NULL	NULL	33	0	NULL	NULL	NULL	33	7	33	2020-11-05	CULL	NULL	NULL	2020-11-05	2020-11-05	NULL	NULL	SOLD	NULL
2018-06-18	HF	2y3m	837	28	2020-10-02	2020-11-05	1278.02	0.0296965	0.0399665	20	1278.02	0.0296965	0.0399665	20	34	0	NULL	NULL	NULL	NULL	34	NULL	8	NULL	0	837	NULL	NULL	NULL	NULL	NULL	34	0	NULL	NULL	NULL	34	7	34	2020-11-05	CULL	NULL	NULL	2020-11-05	2020-11-05	NULL	NULL	SOLD	NULL
2018-06-30	HF	2y3m	825	28	2020-10-02	2020-11-05	1224.49	0.0336764	0.0482071	16	1224.49	0.0336764	0.0482071	16	34	0	NULL	NULL	NULL	NULL	34	NULL	8	NULL	0	825	NULL	NULL	NULL	NULL	NULL	34	0	NULL	NULL	NULL	34	7	34	2020-11-05	CULL	NULL	NULL	2020-11-05	2020-11-05	NULL	NULL	SOLD	NULL
2018-04-25	HF	2y5m	889	29	2020-09-30	2020-11-05	1188	0.0357184	0.0486305	21	1188	0.0357184	0.0486305	21	36	0	NULL	NULL	NULL	NULL	36	NULL	8	NULL	0	889	NULL	NULL	NULL	NULL	NULL	36	0	NULL	NULL	NULL	36	7	36	2020-11-05	CULL	NULL	NULL	2020-11-05	2020-11-05	NULL	NULL	SOLD	NULL
2017-01-27	HF	3y8m	1341	44	2020-09-29	2020-11-05	622.803	0.0392605	0.0638058	150	622.803	0.0392605	0.0638058	150	37	0	NULL	NULL	NULL	NULL	37	NULL	7	NULL	0	1341	NULL	NULL	NULL	NULL	NULL	37	0	NULL	NULL	NULL	37	7	37	2020-11-05	DEAD	NULL	NULL	2020-11-05	2020-11-05	NULL	NULL	DIED	NULL
2018-06-18	HF	2y3m	831	27	2020-09-26	2020-11-05	1188.59	0.0296054	0.0364657	138	1188.59	0.0296054	0.0364657	138	40	0	NULL	NULL	NULL	NULL	40	NULL	8	NULL	0	831	NULL	NULL	NULL	NULL	NULL	40	0	NULL	NULL	NULL	40	7	40	2020-11-05	CULL	NULL	NULL	2020-11-05	2020-11-05	NULL	NULL	SOLD	NULL
2018-06-26	HF	2y3m	823	27	2020-09-26	2020-11-05	1431.71	0.0322781	0.0416751	62	1431.71	0.0322781	0.0416751	62	40	0	NULL	NULL	NULL	NULL	40	NULL	8	NULL	0	823	NULL	NULL	NULL	NULL	NULL	40	0	NULL	NULL	NULL	40	7	40	2020-11-05	CULL	NULL	NULL	2020-11-05	2020-11-05	NULL	NULL	SOLD	NULL
2018-09-11	HF	2y0m	743	24	2020-09-23	2020-11-05	1101.73	0.0369484	0.0450539	26	1101.73	0.0369484	0.0450539	26	43	0	NULL	NULL	NULL	NULL	43	NULL	8	NULL	0	743	NULL	NULL	NULL	NULL	NULL	43	0	NULL	NULL	NULL	43	7	43	2020-11-05	CULL	NULL	NULL	2020-11-05	2020-11-05	NULL	NULL	SOLD	NULL
2018-08-31	HF	2y0m	754	25	2020-09-23	2020-11-05	1107.52	0.0330392	0.0410597	39.1508	1107.52	0.0330392	0.0410597	39.1508	43	0	NULL	NULL	NULL	NULL	43	NULL	8	NULL	0	754	NULL	NULL	NULL	NULL	NULL	43	0	NULL	NULL	NULL	43	7	43	2020-11-05	CULL	NULL	NULL	2020-11-05	2020-11-05	NULL	NULL	SOLD	NULL
2018-06-30	HF	2y2m	815	27	2020-09-22	2020-11-05	1734.46	0.0305221	0.0371711	14	1734.46	0.0305221	0.0371711	14	44	0	NULL	NULL	NULL	NULL	44	NULL	8	NULL	0	815	NULL	NULL	NULL	NULL	NULL	44	0	NULL	NULL	NULL	44	7	44	2020-11-05	CULL	NULL	NULL	2020-11-05	2020-11-05	NULL	NULL	SOLD	NULL
2018-06-08	HF	2y3m	836	27	2020-09-21	2020-11-05	1478.67	0.0337396	0.0474805	33	1478.67	0.0337396	0.0474805	33	45	0	NULL	NULL	NULL	NULL	45	NULL	8	NULL	0	836	NULL	NULL	NULL	NULL	NULL	45	0	NULL	NULL	NULL	45	7	45	2020-11-05	CULL	NULL	NULL	2020-11-05	2020-11-05	NULL	NULL	SOLD	NULL
2018-09-06	HF	2y0m	745	24	2020-09-20	2020-11-05	1114.4	0.0312701	0.0383371	544	1114.4	0.0312701	0.0383371	544	46	0	NULL	NULL	NULL	NULL	46	NULL	8	NULL	0	745	NULL	NULL	NULL	NULL	NULL	46	0	NULL	NULL	NULL	46	7	46	2020-11-05	CULL	NULL	NULL	2020-11-05	2020-11-05	NULL	NULL	SOLD	NULL
2018-06-17	HF	2y3m	825	27	2020-09-19	2020-11-05	1481.78	0.03295	0.043576	7	1481.78	0.03295	0.043576	7	47	0	NULL	NULL	NULL	NULL	47	NULL	8	NULL	0	825	NULL	NULL	NULL	NULL	NULL	47	0	NULL	NULL	NULL	47	7	47	2020-11-05	CULL	NULL	NULL	2020-11-05	2020-11-05	NULL	NULL	SOLD	NULL
2018-05-15	HF	2y3m	852	28	2020-09-13	2020-11-05	922.355	0.0262891	0.0412324	60	922.355	0.0262891	0.0412324	60	53	0	NULL	NULL	NULL	NULL	53	NULL	8	NULL	0	852	NULL	NULL	NULL	NULL	NULL	53	0	NULL	NULL	NULL	53	7	53	2020-11-05	CULL	NULL	NULL	2020-11-05	2020-11-05	NULL	NULL	SOLD	NULL
2018-09-29	HF	23m	707	24	2020-09-05	2020-11-05	1798.56	0.0278514	0.0397748	21	1798.56	0.0278514	0.0397748	21	61	0	NULL	NULL	NULL	NULL	61	NULL	8	NULL	0	707	NULL	NULL	NULL	NULL	NULL	61	0	NULL	NULL	NULL	61	7	61	2020-11-05	CULL	NULL	NULL	2020-11-05	2020-11-05	NULL	NULL	SOLD	NULL
2018-09-20	HF	23m	715	24	2020-09-04	2020-11-05	1362.37	0.037437	0.0406478	216.937	1362.37	0.037437	0.0406478	216.937	62	0	NULL	NULL	NULL	NULL	62	NULL	8	NULL	0	715	NULL	NULL	NULL	NULL	NULL	62	0	NULL	NULL	NULL	62	7	62	2020-11-05	CULL	NULL	NULL	2020-11-05	2020-11-05	NULL	NULL	SOLD	NULL
2018-06-27	HF	2y2m	799	27	2020-09-03	2020-11-05	1616.36	0.0288954	0.0318349	49.9143	1616.36	0.0288954	0.0318349	49.9143	63	0	NULL	NULL	NULL	NULL	63	NULL	8	NULL	0	799	NULL	NULL	NULL	NULL	NULL	63	0	NULL	NULL	NULL	63	7	63	2020-11-05	CULL	NULL	NULL	2020-11-05	2020-11-05	NULL	NULL	SOLD	NULL
2017-05-17	BF	3y2m	1173	39	2020-08-02	2020-11-05	1515.67	0.034457	0.0454642	534.028	1515.67	0.034457	0.0454642	534.028	95	0	NULL	NULL	NULL	NULL	95	NULL	8	NULL	0	1173	NULL	NULL	NULL	NULL	NULL	95	0	NULL	NULL	NULL	95	7	95	2020-11-05	CULL	NULL	NULL	2020-11-05	2020-11-05	NULL	NULL	SOLD	NULL
2018-07-19	HF	23m	701	23	2020-06-19	2020-11-05	4079.43	0.0332793	0.0433054	99.1786	4079.43	0.0332793	0.0433054	99.1786	139	1	38	38	38	38	139	NULL	8	2020-09-07	0	701	-4	-4	NULL	38	38	139	1	38	38	38	139	7	139	2020-11-05	CULL	NULL	NULL	2020-11-05	2020-11-05	NULL	2020-07-27	SOLD	NULL
2017-04-23	HF	2y10m	1049	35	2020-03-07	2020-11-05	4120.56	0.0285255	0.0448634	37.1906	4120.56	0.0285255	0.0448634	37.1906	243	2	51	51	166	166	181	NULL	8	2020-10-01	0	1049	9	124	NULL	51	166	243	2	51	166	166	243	7	243	2020-11-05	CULL	NULL	NULL	2020-11-05	2020-09-04	NULL	2020-08-20	SOLD	NULL
2018-06-19	HF	2y4m	860	28	2020-10-26	2020-11-06	298.303	0.0327347	0.0439666	NULL	298.303	0.0327347	0.0439666	NULL	11	0	NULL	NULL	NULL	NULL	11	NULL	8	NULL	0	860	NULL	NULL	NULL	NULL	NULL	11	0	NULL	NULL	NULL	11	7	11	2020-11-06	CULL	NULL	NULL	2020-11-06	2020-11-06	NULL	NULL	SOLD	NULL
2018-10-19	HF	22m	680	22	2020-08-29	2020-11-06	1116.86	0.0261545	0.0472553	154.363	1116.86	0.0261545	0.0472553	154.363	69	0	NULL	NULL	NULL	NULL	69	NULL	8	NULL	0	680	NULL	NULL	NULL	NULL	NULL	69	0	NULL	NULL	NULL	69	7	69	2020-11-06	CULL	NULL	NULL	2020-11-06	2020-11-06	NULL	NULL	SOLD	NULL
2017-12-16	HF	2y2m	807	27	2020-03-02	2020-11-06	8226.66	0.0308372	0.0455312	30.4603	8226.66	0.0308372	0.0455312	30.4603	249	3	124	124	222	NULL	249	NULL	8	NULL	0	807	82	NULL	NULL	124	NULL	249	3	124	222	NULL	249	7	249	2020-11-06	CULL	NULL	NULL	2020-11-06	2020-11-06	NULL	2020-10-10	SOLD	NULL
2018-09-03	HF	2y2m	796	26	2020-11-07	2020-11-08	18.522	0.0403021	0.0455359	NULL	18.522	0.0403021	0.0455359	NULL	1	0	NULL	NULL	NULL	NULL	1	NULL	8	NULL	0	796	NULL	NULL	NULL	NULL	NULL	1	0	NULL	NULL	NULL	1	7	1	2020-11-08	CULL	NULL	NULL	2020-11-08	2020-11-08	NULL	NULL	SOLD	NULL
2017-11-28	HF	2y3m	839	28	2020-03-16	2020-11-08	5727.83	0.0339172	0.0500193	46.6243	5727.83	0.0339172	0.0500193	46.6243	237	6	59	59	162	NULL	237	NULL	8	NULL	0	839	17	NULL	NULL	59	NULL	237	6	59	162	NULL	237	7	237	2020-11-08	CULL	NULL	NULL	2020-11-08	2020-11-08	NULL	2020-08-25	SOLD	NULL
2018-07-04	HF	2y2m	820	27	2020-10-01	2020-11-09	1177.72	0.0305836	0.0378943	29	1177.72	0.0305836	0.0378943	29	39	0	NULL	NULL	NULL	NULL	39	NULL	8	NULL	0	820	NULL	NULL	NULL	NULL	NULL	39	0	NULL	NULL	NULL	39	7	39	2020-11-09	CULL	NULL	NULL	2020-11-09	2020-11-09	NULL	NULL	SOLD	NULL
2018-07-09	HF	2y2m	808	26	2020-09-24	2020-11-09	1367.37	0.030424	0.048772	19	1367.37	0.030424	0.048772	19	46	0	NULL	NULL	NULL	NULL	46	NULL	8	NULL	0	808	NULL	NULL	NULL	NULL	NULL	46	0	NULL	NULL	NULL	46	7	46	2020-11-09	CULL	NULL	NULL	2020-11-09	2020-11-09	NULL	NULL	SOLD	NULL
2017-10-24	HF	2y10m	1046	35	2020-09-04	2020-11-09	1033.68	0.0277153	0.0365835	57.8297	1033.68	0.0277153	0.0365835	57.8297	66	0	NULL	NULL	NULL	NULL	66	NULL	8	NULL	0	1046	NULL	NULL	NULL	NULL	NULL	66	0	NULL	NULL	NULL	66	7	66	2020-11-09	CULL	NULL	NULL	2020-11-09	2020-11-09	NULL	NULL	SOLD	NULL
2018-05-29	HF	2y3m	823	27	2020-08-29	2020-11-09	2111.28	0.0292849	0.0498804	103.663	2111.28	0.0292849	0.0498804	103.663	72	1	54	54	54	NULL	72	NULL	8	NULL	0	823	12	NULL	NULL	54	NULL	72	1	54	54	NULL	72	7	72	2020-11-09	CULL	NULL	NULL	2020-11-09	2020-11-09	NULL	2020-10-22	SOLD	NULL
2018-06-12	HF	2y1m	789	26	2020-08-09	2020-11-09	989.644	0.0332412	0.0366647	79.5257	989.644	0.0332412	0.0366647	79.5257	92	0	NULL	NULL	NULL	NULL	76	76	8	NULL	0	789	NULL	NULL	NULL	NULL	NULL	92	0	NULL	NULL	NULL	92	7	92	2020-11-09	CULL	NULL	NULL	2020-11-09	2020-10-24	NULL	NULL	SOLD	NULL
2018-08-08	HF	23m	724	24	2020-08-01	2020-11-09	2232.21	0.0310538	0.04512	60.2254	2232.21	0.0310538	0.04512	60.2254	100	0	NULL	NULL	NULL	NULL	100	NULL	8	NULL	0	724	NULL	NULL	NULL	NULL	NULL	100	0	NULL	NULL	NULL	100	7	100	2020-11-09	CULL	NULL	NULL	2020-11-09	2020-11-09	NULL	NULL	SOLD	NULL
2018-05-07	JER	2y2m	806	26	2020-07-21	2020-11-09	3674.96	0.031156	0.0458786	269	3674.96	0.031156	0.0458786	269	111	0	NULL	NULL	NULL	NULL	111	NULL	7	NULL	0	806	NULL	NULL	NULL	NULL	NULL	111	0	NULL	NULL	NULL	111	7	111	2020-11-09	DEAD	NULL	NULL	2020-11-09	2020-11-09	NULL	NULL	DIED	NULL
2018-01-19	HF	2y3m	838	28	2020-05-06	2020-11-09	3833.44	0.0324842	0.0411635	675.749	3833.44	0.0324842	0.0411635	675.749	187	0	NULL	NULL	NULL	NULL	187	NULL	8	NULL	0	838	NULL	NULL	NULL	NULL	NULL	187	0	NULL	NULL	NULL	187	7	187	2020-11-09	CULL	NULL	NULL	2020-11-09	2020-11-09	NULL	NULL	SOLD	NULL
2017-10-31	HF	2y5m	891	30	2020-04-09	2020-11-09	7563.44	0.028587	0.0331226	48.5878	7563.44	0.028587	0.0331226	48.5878	214	1	52	52	52	52	214	NULL	8	2020-07-12	0	891	10	10	NULL	52	52	214	1	52	52	52	214	7	214	2020-11-09	CULL	NULL	NULL	2020-11-09	2020-11-09	NULL	2020-05-31	SOLD	NULL
2018-03-15	HF	2y0m	739	24	2020-03-23	2020-11-09	6171.63	0.0288942	0.0365658	73.4105	6171.63	0.0288942	0.0365658	73.4105	231	1	52	52	52	52	231	NULL	8	2020-06-25	0	739	10	10	NULL	52	52	231	1	52	52	52	231	7	231	2020-11-09	CULL	NULL	NULL	2020-11-09	2020-11-09	NULL	2020-05-14	SOLD	NULL
2018-02-24	HF	2y0m	731	24	2020-02-25	2020-11-09	4450.57	0.0331941	0.0457425	130.112	4450.57	0.0331941	0.0457425	130.112	258	1	99	99	99	99	258	NULL	8	2020-07-15	0	731	57	57	NULL	99	99	258	1	99	99	99	258	7	258	2020-11-09	CULL	NULL	NULL	2020-11-09	2020-11-09	NULL	2020-06-03	SOLD	NULL
2018-04-13	HF	22m	675	22	2020-02-17	2020-11-09	6338.39	0.0258483	0.0337858	16	6338.39	0.0258483	0.0337858	16	266	2	116	116	137	137	236	NULL	8	2020-08-14	0	675	74	95	NULL	116	137	266	2	116	137	137	266	7	266	2020-11-09	CULL	NULL	NULL	2020-11-09	2020-10-10	NULL	2020-07-03	SOLD	NULL
2017-10-04	HF	2y3m	831	27	2020-01-13	2020-11-09	9363.52	0.0339176	0.0446038	17	9363.52	0.0339176	0.0446038	17	301	4	112	112	250	NULL	301	NULL	8	NULL	0	831	70	NULL	NULL	112	NULL	301	4	112	250	NULL	301	7	301	2020-11-09	CULL	NULL	NULL	2020-11-09	2020-11-09	NULL	2020-09-19	SOLD	NULL
2018-03-12	HF	22m	671	22	2020-01-12	2020-11-09	6054.44	0.0342126	0.0376002	23.9404	6054.44	0.0342126	0.0376002	23.9404	302	2	40	40	67	67	302	NULL	8	2020-04-30	0	671	-2	25	NULL	40	67	302	2	40	67	67	302	7	302	2020-11-09	CULL	NULL	NULL	2020-11-09	2020-11-09	NULL	2020-03-19	SOLD	NULL
2018-07-09	HF	2y4m	855	28	2020-11-10	2020-11-10	NULL	NULL	NULL	NULL	0	NULL	NULL	0	0	0	NULL	NULL	NULL	NULL	0	NULL	8	NULL	0	855	NULL	NULL	NULL	NULL	NULL	0	0	NULL	NULL	NULL	0	7	0	2020-11-10	CALV	NULL	NULL	2020-11-10	2020-11-10	NULL	NULL	SOLD	NULL
2018-08-10	SIM	2y2m	821	27	2020-11-08	2020-11-10	24.4596	0.038096	0.036565	NULL	24.4596	0.038096	0.036565	NULL	2	0	NULL	NULL	NULL	NULL	2	NULL	8	NULL	0	821	NULL	NULL	NULL	NULL	NULL	2	0	NULL	NULL	NULL	2	7	2	2020-11-10	CULL	NULL	NULL	2020-11-10	2020-11-10	NULL	NULL	SOLD	NULL
2018-09-08	HF	2y1m	778	25	2020-10-25	2020-11-10	353.894	0.0347622	0.0441998	NULL	353.894	0.0347622	0.0441998	NULL	16	0	NULL	NULL	NULL	NULL	16	NULL	8	NULL	0	778	NULL	NULL	NULL	NULL	NULL	16	0	NULL	NULL	NULL	16	7	16	2020-11-10	CULL	NULL	NULL	2020-11-10	2020-11-10	NULL	NULL	SOLD	NULL
2018-09-03	HF	2y1m	773	25	2020-10-15	2020-11-10	635.065	0.0356838	0.0489488	115	635.065	0.0356838	0.0489488	115	26	0	NULL	NULL	NULL	NULL	26	NULL	8	NULL	0	773	NULL	NULL	NULL	NULL	NULL	26	0	NULL	NULL	NULL	26	7	26	2020-11-10	CULL	NULL	NULL	2020-11-10	2020-11-10	NULL	NULL	SOLD	NULL
2018-01-29	HF	2y8m	985	33	2020-10-10	2020-11-10	726.936	0.033679	0.0428364	NULL	726.936	0.033679	0.0428364	NULL	31	0	NULL	NULL	NULL	NULL	31	NULL	8	NULL	0	985	NULL	NULL	NULL	NULL	NULL	31	0	NULL	NULL	NULL	31	7	31	2020-11-10	CULL	NULL	NULL	2020-11-10	2020-11-10	NULL	NULL	SOLD	NULL
2018-08-23	HF	2y1m	777	26	2020-10-08	2020-11-10	569.664	0.0329217	0.039849	NULL	569.664	0.0329217	0.039849	NULL	33	0	NULL	NULL	NULL	NULL	33	NULL	8	NULL	0	777	NULL	NULL	NULL	NULL	NULL	33	0	NULL	NULL	NULL	33	7	33	2020-11-10	CULL	NULL	NULL	2020-11-10	2020-11-10	NULL	NULL	SOLD	NULL
2018-02-10	HF	2y7m	971	32	2020-10-08	2020-11-10	927.062	0.0357866	0.0502796	64	927.062	0.0357866	0.0502796	64	33	0	NULL	NULL	NULL	NULL	33	NULL	8	NULL	0	971	NULL	NULL	NULL	NULL	NULL	33	0	NULL	NULL	NULL	33	7	33	2020-11-10	CULL	NULL	NULL	2020-11-10	2020-11-10	NULL	NULL	SOLD	NULL
2018-05-05	HF	2y5m	884	29	2020-10-05	2020-11-10	1196.18	0.0354537	0.0435516	33	1196.18	0.0354537	0.0435516	33	36	0	NULL	NULL	NULL	NULL	36	NULL	8	NULL	0	884	NULL	NULL	NULL	NULL	NULL	36	0	NULL	NULL	NULL	36	7	36	2020-11-10	CULL	NULL	NULL	2020-11-10	2020-11-10	NULL	NULL	SOLD	NULL
2018-07-07	HF	2y2m	820	27	2020-10-04	2020-11-10	843.133	0.0350555	0.0402101	512	843.133	0.0350555	0.0402101	512	37	0	NULL	NULL	NULL	NULL	37	NULL	8	NULL	0	820	NULL	NULL	NULL	NULL	NULL	37	0	NULL	NULL	NULL	37	7	37	2020-11-10	CULL	NULL	NULL	2020-11-10	2020-11-10	NULL	NULL	SOLD	NULL
2017-09-14	HF	3y0m	1113	37	2020-10-01	2020-11-10	1009.88	0.0336611	0.0495716	79	1009.88	0.0336611	0.0495716	79	40	0	NULL	NULL	NULL	NULL	40	NULL	8	NULL	0	1113	NULL	NULL	NULL	NULL	NULL	40	0	NULL	NULL	NULL	40	7	40	2020-11-10	CULL	NULL	NULL	2020-11-10	2020-11-10	NULL	NULL	SOLD	NULL
2020-09-28	HF	3d	3	1	2020-10-01	2020-11-10	1075.71	0.0296057	0.0366636	36	1075.71	0.0296057	0.0366636	36	40	0	NULL	NULL	NULL	NULL	40	NULL	8	NULL	0	3	NULL	NULL	NULL	NULL	NULL	40	0	NULL	NULL	NULL	40	7	40	2020-11-10	CULL	NULL	NULL	2020-11-10	2020-11-10	NULL	NULL	SOLD	NULL
2020-09-28	HF	3d	3	1	2020-10-01	2020-11-10	1089.56	0.0316243	0.0337744	18	1089.56	0.0316243	0.0337744	18	40	0	NULL	NULL	NULL	NULL	40	NULL	8	NULL	0	3	NULL	NULL	NULL	NULL	NULL	40	0	NULL	NULL	NULL	40	7	40	2020-11-10	CULL	NULL	NULL	2020-11-10	2020-11-10	NULL	NULL	SOLD	NULL
2017-09-15	HF	3y0m	1102	36	2020-09-21	2020-11-10	1470.61	0.0296145	0.0464108	74	1470.61	0.0296145	0.0464108	74	50	0	NULL	NULL	NULL	NULL	50	NULL	8	NULL	0	1102	NULL	NULL	NULL	NULL	NULL	50	0	NULL	NULL	NULL	50	7	50	2020-11-10	CULL	NULL	NULL	2020-11-10	2020-11-10	NULL	NULL	SOLD	NULL
2018-01-10	HF	2y8m	981	32	2020-09-17	2020-11-10	1389.19	0.0349787	0.0433101	NULL	1389.19	0.0349787	0.0433101	NULL	54	0	NULL	NULL	NULL	NULL	54	NULL	8	NULL	0	981	NULL	NULL	NULL	NULL	NULL	54	0	NULL	NULL	NULL	54	7	54	2020-11-10	CULL	NULL	NULL	2020-11-10	2020-11-10	NULL	NULL	SOLD	NULL
2018-08-18	HF	2y0m	758	25	2020-09-14	2020-11-10	708.327	0.0338117	0.0437732	26	708.327	0.0338117	0.0437732	26	57	0	NULL	NULL	NULL	NULL	57	NULL	8	NULL	0	758	NULL	NULL	NULL	NULL	NULL	57	0	NULL	NULL	NULL	57	7	57	2020-11-10	CULL	NULL	NULL	2020-11-10	2020-11-10	NULL	NULL	SOLD	NULL
2018-05-12	HF	2y4m	856	28	2020-09-14	2020-11-10	1319.73	0.0267915	0.0394659	33	1319.73	0.0267915	0.0394659	33	57	0	NULL	NULL	NULL	NULL	57	NULL	8	NULL	0	856	NULL	NULL	NULL	NULL	NULL	57	0	NULL	NULL	NULL	57	7	57	2020-11-10	CULL	NULL	NULL	2020-11-10	2020-11-10	NULL	NULL	SOLD	NULL
2017-10-14	HF	2y10m	1048	34	2020-08-27	2020-11-10	1904.57	0.0333429	0.041262	2058.9	1904.57	0.0333429	0.041262	2058.9	75	0	NULL	NULL	NULL	NULL	75	NULL	8	NULL	0	1048	NULL	NULL	NULL	NULL	NULL	75	0	NULL	NULL	NULL	75	7	75	2020-11-10	CULL	NULL	NULL	2020-11-10	2020-11-10	NULL	NULL	SOLD	NULL
2018-11-02	HF	21m	652	21	2020-08-15	2020-11-10	2735.74	0.0309918	0.0424962	43.488	2735.74	0.0309918	0.0424962	43.488	87	1	48	48	48	NULL	87	NULL	8	NULL	0	652	6	NULL	NULL	48	NULL	87	1	48	48	NULL	87	7	87	2020-11-10	CULL	NULL	NULL	2020-11-10	2020-11-10	NULL	2020-10-02	SOLD	NULL
2017-11-15	HF	2y7m	946	31	2020-06-18	2020-11-10	3159.13	0.0320415	0.0435155	66.0722	3159.13	0.0320415	0.0435155	66.0722	145	1	68	68	68	NULL	145	NULL	8	NULL	0	946	26	NULL	NULL	68	NULL	145	1	68	68	NULL	145	7	145	2020-11-10	CULL	NULL	NULL	2020-11-10	2020-11-10	NULL	2020-08-25	SOLD	NULL
2017-09-30	HF	2y8m	979	33	2020-06-05	2020-11-10	4575.82	0.0339394	0.0431537	1404.08	4575.82	0.0339394	0.0431537	1404.08	158	0	NULL	NULL	NULL	NULL	158	NULL	8	NULL	0	979	NULL	NULL	NULL	NULL	NULL	158	0	NULL	NULL	NULL	158	7	158	2020-11-10	CULL	NULL	NULL	2020-11-10	2020-11-10	NULL	NULL	SOLD	NULL
2018-01-06	HF	2y3m	847	28	2020-05-02	2020-11-10	5655.47	0.0321151	0.0410993	597.947	5655.47	0.0321151	0.0410993	597.947	192	3	53	53	145	NULL	192	NULL	7	NULL	0	847	11	NULL	NULL	53	NULL	192	3	53	145	NULL	192	7	192	2020-11-10	DEAD	NULL	NULL	2020-11-10	2020-11-10	NULL	2020-09-24	DIED	NULL
2017-07-11	HF	2y7m	954	31	2020-02-20	2020-11-10	9467.8	0.0319719	0.0390108	42.025	9467.8	0.0319719	0.0390108	42.025	264	1	40	40	40	40	264	NULL	8	2020-05-12	0	954	-2	-2	NULL	40	40	264	1	40	40	40	264	7	264	2020-11-10	CULL	NULL	NULL	2020-11-10	2020-11-10	NULL	2020-03-31	SOLD	NULL
2017-12-15	HF	2y1m	771	25	2020-01-25	2020-11-10	9737.88	0.0324751	0.0372927	51.5555	9737.88	0.0324751	0.0372927	51.5555	290	3	43	43	84	84	290	NULL	8	2020-05-30	0	771	1	42	NULL	43	84	290	3	43	84	84	290	7	290	2020-11-10	CULL	NULL	NULL	2020-11-10	2020-11-10	NULL	2020-04-18	SOLD	NULL
2018-08-20	HF	2y2m	795	26	2020-10-23	2020-11-11	475.397	0.0365267	0.0490527	NULL	475.397	0.0365267	0.0490527	NULL	19	0	NULL	NULL	NULL	NULL	19	NULL	8	NULL	0	795	NULL	NULL	NULL	NULL	NULL	19	0	NULL	NULL	NULL	19	7	19	2020-11-11	CULL	NULL	NULL	2020-11-11	2020-11-11	NULL	NULL	SOLD	NULL
2018-08-21	HF	2y1m	772	26	2020-10-01	2020-11-11	1657.45	0.0275634	0.0397894	35	1657.45	0.0275634	0.0397894	35	41	0	NULL	NULL	NULL	NULL	41	NULL	8	NULL	0	772	NULL	NULL	NULL	NULL	NULL	41	0	NULL	NULL	NULL	41	7	41	2020-11-11	CULL	NULL	NULL	2020-11-11	2020-11-11	NULL	NULL	SOLD	NULL
2018-02-05	BH	2y6m	926	30	2020-08-19	2020-11-11	1573.69	0.0272498	0.0343893	33.0862	1573.69	0.0272498	0.0343893	33.0862	84	0	NULL	NULL	NULL	NULL	84	NULL	8	NULL	0	926	NULL	NULL	NULL	NULL	NULL	84	0	NULL	NULL	NULL	84	7	84	2020-11-11	CULL	NULL	NULL	2020-11-11	2020-11-11	NULL	NULL	SOLD	NULL
2018-03-27	HF	2y3m	827	28	2020-07-01	2020-11-11	2594.58	0.0295059	0.031883	71.1533	2594.58	0.0295059	0.031883	71.1533	133	1	55	55	55	NULL	133	NULL	8	NULL	0	827	13	NULL	NULL	55	NULL	133	1	55	55	NULL	133	7	133	2020-11-11	CULL	NULL	NULL	2020-11-11	2020-11-11	NULL	2020-08-25	SOLD	NULL
2018-06-30	HF	23m	711	24	2020-06-10	2020-11-11	4928.88	0.0325153	0.0470055	36.2676	4928.88	0.0325153	0.0470055	36.2676	154	1	97	97	97	NULL	154	NULL	8	NULL	0	711	55	NULL	NULL	97	NULL	154	1	97	97	NULL	154	7	154	2020-11-11	CULL	NULL	NULL	2020-11-11	2020-11-11	NULL	2020-09-15	SOLD	NULL
2017-12-01	HF	2y5m	885	29	2020-05-04	2020-11-11	7035.38	0.030933	0.0321502	168.254	7035.38	0.030933	0.0321502	168.254	191	0	NULL	NULL	NULL	NULL	191	181	8	NULL	0	885	NULL	NULL	NULL	NULL	NULL	191	0	NULL	NULL	NULL	191	7	191	2020-11-11	CULL	NULL	NULL	2020-11-11	2020-11-11	NULL	NULL	SOLD	NULL
2018-04-06	HF	2y0m	747	24	2020-04-22	2020-11-11	4705.47	0.0371076	0.0516853	64.0964	4705.47	0.0371076	0.0516853	64.0964	203	3	56	56	89	NULL	203	180	8	NULL	0	747	14	NULL	NULL	56	NULL	203	3	56	89	NULL	203	7	203	2020-11-11	CULL	NULL	NULL	2020-11-11	2020-11-11	NULL	2020-07-20	SOLD	NULL
2018-01-27	HF	2y2m	795	27	2020-04-01	2020-11-11	7295.24	0.0341161	0.0329249	36.2686	7295.24	0.0341161	0.0329249	36.2686	224	5	75	75	156	156	224	NULL	8	2020-10-16	0	795	33	114	NULL	75	156	224	5	75	156	156	224	7	224	2020-11-11	CULL	NULL	NULL	2020-11-11	2020-11-11	NULL	2020-09-04	SOLD	NULL
2017-12-08	BF	2y2m	798	26	2020-02-14	2020-11-11	3740.79	0.0362208	0.0443018	126.403	3740.79	0.0362208	0.0443018	126.403	271	1	87	87	87	87	271	NULL	8	2020-06-22	0	798	45	45	NULL	87	87	271	1	87	87	87	271	7	271	2020-11-11	CULL	NULL	NULL	2020-11-11	2020-11-11	NULL	2020-05-11	SOLD	NULL
2017-07-02	HF	2y6m	922	30	2020-01-10	2020-11-11	9006.64	0.0342505	0.0388093	47.9097	9023.45	0.0342547	0.0388312	48.0105	306	1	139	139	139	NULL	306	NULL	8	NULL	0	922	97	NULL	NULL	139	NULL	306	1	139	139	NULL	306	7	306	2020-11-11	CULL	NULL	NULL	2020-11-11	2020-11-11	NULL	2020-05-28	SOLD	NULL
2018-09-11	HF	22m	681	22	2020-07-23	2020-11-12	3295.76	0.0280722	0.0471748	30.3353	3295.76	0.0280722	0.0471748	30.3353	112	0	NULL	NULL	NULL	NULL	112	90	8	NULL	0	681	NULL	NULL	NULL	NULL	NULL	112	0	NULL	NULL	NULL	112	7	112	2020-11-12	CULL	NULL	NULL	2020-11-12	2020-11-12	NULL	NULL	SOLD	NULL
2018-02-23	HF	2y5m	881	29	2020-07-23	2020-11-12	1778.27	0.030605	0.0387577	33.2209	1778.27	0.030605	0.0387577	33.2209	112	1	45	45	45	NULL	112	NULL	8	NULL	0	881	3	NULL	NULL	45	NULL	112	1	45	45	NULL	112	7	112	2020-11-12	CULL	NULL	NULL	2020-11-12	2020-11-12	NULL	2020-09-06	SOLD	NULL
2018-03-19	HF	2y2m	802	26	2020-05-29	2020-11-12	6218.79	0.0325855	0.0435575	72.9433	6218.79	0.0325855	0.0435575	72.9433	167	2	65	65	83	NULL	167	118	8	NULL	0	802	23	NULL	NULL	65	NULL	167	2	65	83	NULL	167	7	167	2020-11-12	CULL	NULL	NULL	2020-11-12	2020-11-12	NULL	2020-08-20	SOLD	NULL
2017-08-22	HF	2y8m	974	32	2020-04-22	2020-11-12	2228.32	0.031562	0.0404845	118.566	2228.32	0.031562	0.0404845	118.566	204	0	NULL	NULL	NULL	NULL	204	NULL	8	NULL	0	974	NULL	NULL	NULL	NULL	NULL	204	0	NULL	NULL	NULL	204	7	204	2020-11-12	CULL	NULL	NULL	2020-11-12	2020-11-12	NULL	NULL	SOLD	NULL
2018-03-10	HF	2y1m	770	25	2020-04-18	2020-11-12	4135.56	0.0326994	0.0411593	40.5306	4135.56	0.0326994	0.0411593	40.5306	208	0	NULL	NULL	NULL	NULL	208	NULL	8	NULL	0	770	NULL	NULL	NULL	NULL	NULL	208	0	NULL	NULL	NULL	208	7	208	2020-11-12	CULL	NULL	NULL	2020-11-12	2020-11-12	NULL	NULL	SOLD	NULL
2016-08-04	HF	3y7m	1313	43	2020-03-09	2020-11-12	4816.73	0.0325557	0.0381902	27.5046	4816.73	0.0325557	0.0381902	27.5046	248	2	118	118	170	NULL	248	NULL	8	NULL	0	1313	76	NULL	NULL	118	NULL	248	2	118	170	NULL	248	7	248	2020-11-12	CULL	NULL	NULL	2020-11-12	2020-11-12	NULL	2020-08-26	SOLD	NULL
2018-02-04	HF	23m	706	23	2020-01-11	2020-11-12	7421.74	0.0308945	0.0441697	102.784	7438.38	0.0309104	0.0441669	102.849	306	3	43	43	147	NULL	306	NULL	8	NULL	0	706	1	NULL	NULL	43	NULL	306	3	43	147	NULL	306	7	306	2020-11-12	CULL	NULL	NULL	2020-11-12	2020-11-12	NULL	2020-06-06	SOLD	NULL
2018-03-10	HF	2y7m	964	31	2020-10-29	2020-11-13	441.069	0.0351792	0.0509791	66	441.069	0.0351792	0.0509791	66	15	0	NULL	NULL	NULL	NULL	15	NULL	8	NULL	0	964	NULL	NULL	NULL	NULL	NULL	15	0	NULL	NULL	NULL	15	7	15	2020-11-13	CULL	NULL	NULL	2020-11-13	2020-11-13	NULL	NULL	SOLD	NULL
2018-09-05	HF	2y1m	773	25	2020-10-17	2020-11-13	448.678	0.0377378	0.0355718	250	448.678	0.0377378	0.0355718	250	27	0	NULL	NULL	NULL	NULL	27	NULL	8	NULL	0	773	NULL	NULL	NULL	NULL	NULL	27	0	NULL	NULL	NULL	27	7	27	2020-11-13	CULL	NULL	NULL	2020-11-13	2020-11-13	NULL	NULL	SOLD	NULL
2017-05-10	HF	3y5m	1250	41	2020-10-11	2020-11-13	6796.36	0.0346276	0.042522	NULL	9647.05	0.0365134	0.0448822	NULL	33	0	NULL	NULL	NULL	NULL	33	NULL	8	NULL	0	1250	NULL	NULL	NULL	NULL	NULL	33	0	NULL	NULL	NULL	33	7	33	2020-11-13	CULL	NULL	NULL	2020-11-13	2020-11-13	NULL	NULL	SOLD	NULL
2017-11-24	HF	2y9m	1025	34	2020-09-14	2020-11-13	609.688	0.0358602	0.0481045	3998.66	609.688	0.0358602	0.0481045	3998.66	60	0	NULL	NULL	NULL	NULL	60	NULL	8	NULL	0	1025	NULL	NULL	NULL	NULL	NULL	60	0	NULL	NULL	NULL	60	7	60	2020-11-13	CULL	NULL	NULL	2020-11-13	2020-11-13	NULL	NULL	SOLD	NULL
2017-12-18	HF	2y8m	998	33	2020-09-11	2020-11-13	1162.52	0.0337104	0.0388744	963	1162.52	0.0337104	0.0388744	963	63	0	NULL	NULL	NULL	NULL	63	NULL	8	NULL	0	998	NULL	NULL	NULL	NULL	NULL	63	0	NULL	NULL	NULL	63	7	63	2020-11-13	CULL	NULL	NULL	2020-11-13	2020-11-13	NULL	NULL	SOLD	NULL
2018-08-03	HF	2y1m	769	25	2020-09-10	2020-11-13	1257.12	0.0366172	0.0461196	49.8267	1257.12	0.0366172	0.0461196	49.8267	64	0	NULL	NULL	NULL	NULL	64	NULL	8	NULL	0	769	NULL	NULL	NULL	NULL	NULL	64	0	NULL	NULL	NULL	64	7	64	2020-11-13	CULL	NULL	NULL	2020-11-13	2020-11-13	NULL	NULL	SOLD	NULL
2018-08-14	HF	23m	719	24	2020-08-02	2020-11-13	2878.46	0.029229	0.0338422	24.9449	2878.46	0.029229	0.0338422	24.9449	103	1	52	52	52	NULL	103	NULL	8	NULL	0	719	10	NULL	NULL	52	NULL	103	1	52	52	NULL	103	7	103	2020-11-13	CULL	NULL	NULL	2020-11-13	2020-11-13	NULL	2020-09-23	SOLD	NULL
2015-09-06	HF	4y10m	1782	58	2020-07-23	2020-11-13	3032.82	0.0353821	0.0429731	62.3829	3032.82	0.0353821	0.0429731	62.3829	113	0	NULL	NULL	NULL	NULL	113	82	8	NULL	0	1782	NULL	NULL	NULL	NULL	NULL	113	0	NULL	NULL	NULL	113	7	113	2020-11-13	CULL	NULL	NULL	2020-11-13	2020-11-13	NULL	NULL	SOLD	NULL
2017-07-31	HF	2y11m	1075	36	2020-07-10	2020-11-13	3340.02	0.0284001	0.0348232	33.5457	3340.02	0.0284001	0.0348232	33.5457	126	0	NULL	NULL	NULL	NULL	126	NULL	8	NULL	0	1075	NULL	NULL	NULL	NULL	NULL	126	0	NULL	NULL	NULL	126	7	126	2020-11-13	CULL	NULL	NULL	2020-11-13	2020-11-13	NULL	NULL	SOLD	NULL
2018-04-18	HF	2y1m	785	26	2020-06-11	2020-11-13	3012.53	0.0295998	0.0407426	18.7727	3012.53	0.0295998	0.0407426	18.7727	155	1	102	102	102	NULL	151	NULL	8	NULL	0	785	60	NULL	NULL	102	NULL	155	1	102	102	NULL	155	7	155	2020-11-13	CULL	NULL	NULL	2020-11-13	2020-11-09	NULL	2020-09-21	SOLD	NULL
2017-05-06	HF	3y1m	1128	37	2020-06-07	2020-11-13	4752.28	0.0325651	0.0451315	61.5689	4752.28	0.0325651	0.0451315	61.5689	159	1	114	114	114	NULL	159	NULL	8	NULL	0	1128	72	NULL	NULL	114	NULL	159	1	114	114	NULL	159	7	159	2020-11-13	CULL	NULL	NULL	2020-11-13	2020-11-13	NULL	2020-09-29	SOLD	NULL
2017-01-30	HF	3y3m	1192	40	2020-05-06	2020-11-13	7061.59	0.0302325	0.0540462	39.6835	10246.8	0.031371	0.0573804	40.4036	191	0	NULL	NULL	NULL	NULL	191	NULL	8	NULL	0	1192	NULL	NULL	NULL	NULL	NULL	191	0	NULL	NULL	NULL	191	7	191	2020-11-13	CULL	NULL	NULL	2020-11-13	2020-11-13	NULL	NULL	SOLD	NULL
2017-01-17	HF	3y3m	1187	39	2020-04-18	2020-11-13	8671.69	0.0297352	0.0521081	16.593	11877.6	0.0308007	0.0538448	16.163	209	1	200	200	200	NULL	209	NULL	8	NULL	0	1187	158	NULL	NULL	200	NULL	209	1	200	200	NULL	209	7	209	2020-11-13	CULL	NULL	NULL	2020-11-13	2020-11-13	NULL	2020-11-04	SOLD	NULL
2017-09-29	HF	2y3m	847	28	2020-01-24	2020-11-13	6028.6	0.0331864	0.0395321	64.9547	6289.08	0.033439	0.0397741	63.8383	294	1	67	67	67	67	294	NULL	8	2020-05-12	0	847	25	25	NULL	67	67	294	1	67	67	67	294	7	294	2020-11-13	CULL	NULL	NULL	2020-11-13	2020-11-13	NULL	2020-03-31	SOLD	NULL
2017-09-15	HF	2y3m	843	28	2020-01-06	2020-11-13	6535.4	0.0348802	0.043771	104.663	10241.8	0.0380936	0.0463387	114.556	312	0	NULL	NULL	NULL	NULL	312	289	8	NULL	0	843	NULL	NULL	NULL	NULL	NULL	312	0	NULL	NULL	NULL	312	7	312	2020-11-13	CULL	NULL	NULL	2020-11-13	2020-11-13	NULL	NULL	SOLD	NULL
2018-08-07	HF	2y2m	805	26	2020-10-20	2020-11-14	666.563	0.0343238	0.0458261	NULL	666.563	0.0343238	0.0458261	NULL	25	0	NULL	NULL	NULL	NULL	25	NULL	8	NULL	0	805	NULL	NULL	NULL	NULL	NULL	25	0	NULL	NULL	NULL	25	7	25	2020-11-14	CULL	NULL	NULL	2020-11-14	2020-11-14	NULL	NULL	SOLD	NULL
2018-05-10	HF	2y5m	890	29	2020-10-16	2020-11-14	882.766	0.035748	0.041079	46	882.766	0.035748	0.041079	46	29	0	NULL	NULL	NULL	NULL	29	NULL	8	NULL	0	890	NULL	NULL	NULL	NULL	NULL	29	0	NULL	NULL	NULL	29	7	29	2020-11-14	CULL	NULL	NULL	2020-11-14	2020-11-14	NULL	NULL	SOLD	NULL
2017-10-17	HF	2y11m	1092	36	2020-10-13	2020-11-14	667.584	0.0349618	0.0512429	16	667.584	0.0349618	0.0512429	16	32	0	NULL	NULL	NULL	NULL	32	NULL	8	NULL	0	1092	NULL	NULL	NULL	NULL	NULL	32	0	NULL	NULL	NULL	32	7	32	2020-11-14	CULL	NULL	NULL	2020-11-14	2020-11-14	NULL	NULL	SOLD	NULL
2018-08-05	HF	2y0m	760	25	2020-09-03	2020-11-14	2154.35	0.0335517	0.0412377	15	2154.35	0.0335517	0.0412377	15	72	1	45	45	45	NULL	72	NULL	8	NULL	0	760	3	NULL	NULL	45	NULL	72	1	45	45	NULL	72	7	72	2020-11-14	CULL	NULL	NULL	2020-11-14	2020-11-14	NULL	2020-10-18	SOLD	NULL
2018-05-18	HF	2y2m	822	27	2020-08-17	2020-11-14	2592.39	0.031432	0.0411121	54.3248	2592.39	0.031432	0.0411121	54.3248	89	0	NULL	NULL	NULL	NULL	89	NULL	8	NULL	0	822	NULL	NULL	NULL	NULL	NULL	89	0	NULL	NULL	NULL	89	7	89	2020-11-14	CULL	NULL	NULL	2020-11-14	2020-11-14	NULL	NULL	SOLD	NULL
2017-10-31	HF	2y9m	1019	34	2020-08-15	2020-11-14	1922.23	0.0298267	0.0424059	479.76	1922.23	0.0298267	0.0424059	479.76	91	0	NULL	NULL	NULL	NULL	91	NULL	8	NULL	0	1019	NULL	NULL	NULL	NULL	NULL	91	0	NULL	NULL	NULL	91	7	91	2020-11-14	CULL	NULL	NULL	2020-11-14	2020-11-14	NULL	NULL	SOLD	NULL
2017-12-15	HF	2y2m	805	26	2020-02-28	2020-11-14	8263.64	0.0274046	0.033141	44.1931	8263.64	0.0274046	0.033141	44.1931	260	5	91	91	238	NULL	260	NULL	8	NULL	0	805	49	NULL	NULL	91	NULL	260	5	91	238	NULL	260	7	260	2020-11-14	CULL	NULL	NULL	2020-11-14	2020-11-14	NULL	2020-10-23	SOLD	NULL
2018-03-04	HF	23m	718	23	2020-02-20	2020-11-14	8422.98	0.0320409	0.038448	86.3693	8422.98	0.0320409	0.038448	86.3693	268	7	54	54	260	NULL	268	264	8	NULL	0	718	12	NULL	NULL	54	NULL	268	7	54	260	NULL	268	7	268	2020-11-14	CULL	NULL	NULL	2020-11-14	2020-11-14	NULL	2020-11-06	SOLD	NULL
2018-08-03	HF	2y3m	835	27	2020-11-15	2020-11-15	7133.44	0.0333389	0.0417094	NULL	7133.44	0.0333389	0.0417094	NULL	0	0	NULL	NULL	NULL	NULL	0	NULL	8	NULL	0	835	NULL	NULL	NULL	NULL	NULL	0	0	NULL	NULL	NULL	0	7	0	2020-11-15	CALV	NULL	NULL	2020-11-15	2020-11-15	NULL	NULL	SOLD	NULL
2017-11-10	HF	2y11m	1091	36	2020-11-05	2020-11-16	207.962	0.0376543	0.0443622	NULL	207.962	0.0376543	0.0443622	NULL	11	0	NULL	NULL	NULL	NULL	11	NULL	7	NULL	0	1091	NULL	NULL	NULL	NULL	NULL	11	0	NULL	NULL	NULL	11	7	11	2020-11-16	DEAD	NULL	NULL	2020-11-16	2020-11-16	NULL	NULL	DIED	NULL
2017-11-14	HF	2y11m	1069	35	2020-10-18	2020-11-16	526.168	0.0354491	0.0437126	NULL	526.168	0.0354491	0.0437126	NULL	29	0	NULL	NULL	NULL	NULL	29	NULL	8	NULL	0	1069	NULL	NULL	NULL	NULL	NULL	29	0	NULL	NULL	NULL	29	7	29	2020-11-16	CULL	NULL	NULL	2020-11-16	2020-11-16	NULL	NULL	SOLD	NULL
2018-05-06	HF	2y3m	846	27	2020-08-29	2020-11-16	988.365	0.0329658	0.0415327	3180.94	988.365	0.0329658	0.0415327	3180.94	79	0	NULL	NULL	NULL	NULL	79	NULL	8	NULL	0	846	NULL	NULL	NULL	NULL	NULL	79	0	NULL	NULL	NULL	79	7	79	2020-11-16	CULL	NULL	NULL	2020-11-16	2020-11-16	NULL	NULL	SOLD	NULL
2018-04-06	HF	2y0m	749	24	2020-04-24	2020-11-16	4414.2	0.0291417	0.0525106	42.5467	4414.2	0.0291417	0.0525106	42.5467	206	1	38	38	38	38	206	NULL	8	2020-07-13	0	749	-4	-4	NULL	38	38	206	1	38	38	38	206	7	206	2020-11-16	CULL	NULL	NULL	2020-11-16	2020-11-16	NULL	2020-06-01	SOLD	NULL
[truncated: 28,954 more rows]
[truncated: 7 more columns]
